# Supplementary material for: Characteristics of blood–brain barrier heterogeneity between brain regions revealed by profiling vascular and perivascular cells
Source: Nat Neurosci. 2024 Aug 29;27(10):1892–903. doi: 10.1038/s41593-024-01743-y (PMC11452347; doi:10.1038/s41593-024-01743-y)
Supplement: Supplementary file 3 — scRNAseq cell type- and subtype-enriched genes, pathway analysis, spatial transcriptomics data and ligand–receptor interaction scores [file 41593_2024_1743_MOESM3_ESM.xlsx]

## Sheet: Table of Contents
Sheet #	Contents	Notes
1	Top 100 markers per cluster - complete dataset (Fig. 2)
2	Marker genes for each cluster - ECs (Fig. 3)
3	Differentially expressed genes - cortex cECs vs. ME Plvap ECs (Fig. 3)
4	cECs pathway analysis - cortex cECs and ME Plvap ECs (Fig. 3)
5	Marker genes for each cluster - astrocytes (Fig. 4)
6	Differentially expressed genes - cortex astrocytes vs. ME astrocytes (Fig. 4)	all ME astrocytes vs. cortex astrocytes; with subcellular localization annotation
7	Astrocyte pathway analysis (Fig. 4)
8	Marker genes for each cluster after Harmony integration - astrocytes Fig. 4)
9	GeoMX spatial deconvolution information (Fig. 5)	differential abundance of cell types in ME vs. cortex
10	GeoMX transcripts removed (Fig. 5)
11	Pericyte DEGs (Fig. 5)
12	ME fibroblast DEGs (Fig. 5)
13	Pericyte pathways (Fig. 5)
14	Fibroblast DEGs scRNAseq (Extended Data Fig. 6)
15	Interaction scores - EC ligands (Fig. 7)	receptors in astrocytes, pericytes, fibroblasts and tanycytes (red p<0.01)
16	Interaction scores - EC receptors (Fig. 7)	ligands in astrocytes, pericytes, fibroblasts and tanycytes (red p<0.01)
17	Cell Chat results - ME (Fig.7)	interactions between cECs, astrocytes , pericytes, fibroblasts and tanycytes
18	Cell Chat results - cortex (Fig. 7)	interactions between cECs, astrocytes and pericytes

## Sheet: 1 - Top 100 markers Fig. 2
p_val	avg_log2FC	% target cell	%comparison cells	p_val_adj	gene	cluster
0	2.29095	0.29	0.047	0	Cartpt	Neurons 1				Top 100 markers Fig. 2
0	2.17413	0.777	0.094	0	Gad1	Neurons 1				Marker genes for each cluster (target cells) when compared to remaining clusters (comparison cells)
0	2.09809	0.91	0.189	0	Zcchc12	Neurons 1				Calculated with FindAllMarkers function using default, two-sided Wilcoxon test with only.pos=T, min.pct=0.25, logfc.threshold=0.6, p_val_adj <=0.05
0	2.08661	0.982	0.538	0	Nap1l5	Neurons 1
0	2.0846	0.691	0.1	0	Gad2	Neurons 1
0	2.02677	0.945	0.293	0	Hap1	Neurons 1
0	2.00817	0.939	0.301	0	Tmem130	Neurons 1
0	1.99472	0.911	0.22	0	Nrsn2	Neurons 1
0	1.86511	0.917	0.325	0	Gap43	Neurons 1
0	1.81356	0.979	0.496	0	Ndn	Neurons 1
0	1.72332	0.526	0.083	0	Asb4	Neurons 1
0	1.72197	0.911	0.337	0	Ahi1	Neurons 1
0	1.66928	0.944	0.458	0	Peg3	Neurons 1
0	1.6674	0.932	0.482	0	Impact	Neurons 1
0	1.61731	0.735	0.135	0	AW551984	Neurons 1
0	1.56621	0.38	0.022	0	Gpr101	Neurons 1
0	1.53069	0.752	0.26	0	Rab3c	Neurons 1
0	1.49096	0.752	0.175	0	Baiap3	Neurons 1
0	1.48811	0.557	0.054	0	Slc32a1	Neurons 1
0	1.43288	0.657	0.134	0	Gm14164	Neurons 1
0	1.43112	0.695	0.156	0	Gpx3	Neurons 1
0	1.42206	0.845	0.333	0	Disp2	Neurons 1
0	1.42099	0.702	0.134	0	Dlk1	Neurons 1
0	1.41843	0.956	0.47	0	Uchl1	Neurons 1
0	1.41666	0.43	0.076	0	Arhgap36	Neurons 1
0	1.41289	0.754	0.225	0	A730017C20Rik	Neurons 1
0	1.38735	0.761	0.23	0	Fxyd6	Neurons 1
0	1.38708	0.702	0.159	0	Vat1l	Neurons 1
0	1.38657	0.552	0.084	0	Irs4	Neurons 1
0	1.3602	0.871	0.398	0	Gaa	Neurons 1
0	1.34647	0.607	0.138	0	Zdbf2	Neurons 1
0	1.3366	0.832	0.318	0	Gprasp2	Neurons 1
0	1.33041	0.957	0.475	0	Snhg11	Neurons 1
0	1.32845	0.784	0.287	0	Ly6h	Neurons 1
0	1.31961	0.634	0.134	0	Celf6	Neurons 1
0	1.30483	0.92	0.415	0	Celf4	Neurons 1
0	1.29351	0.885	0.399	0	Pnmal2	Neurons 1
0	1.28032	0.784	0.33	0	Pak3	Neurons 1
0	1.27467	0.718	0.212	0	Pnck	Neurons 1
0	1.27079	0.488	0.065	0	Ecel1	Neurons 1
0	1.27045	0.866	0.414	0	Cbarp	Neurons 1
0	1.25074	0.784	0.322	0	Syngr3	Neurons 1
0	1.25057	0.763	0.283	0	Dpp6	Neurons 1
0	1.23723	0.489	0.076	0	Gabrq	Neurons 1
0	1.20024	0.493	0.082	0	Ngb	Neurons 1
0	1.19776	0.76	0.307	0	Caly	Neurons 1
0	1.18951	0.896	0.413	0	Nsg2	Neurons 1
0	1.18923	0.679	0.184	0	Vat1	Neurons 1
0	1.18746	0.879	0.415	0	Ptprn	Neurons 1
0	1.18126	0.467	0.058	0	Isl1	Neurons 1
0	1.1769	0.982	0.551	0	Meg3	Neurons 1
0	1.17676	0.838	0.413	0	Araf	Neurons 1
0	1.17391	0.951	0.549	0	Ttc3	Neurons 1
0	1.17144	0.915	0.521	0	Zcchc18	Neurons 1
0	1.17076	0.807	0.335	0	Wdr6	Neurons 1
0	1.16267	0.6	0.163	0	Usp29	Neurons 1
0	1.16054	0.829	0.42	0	Tmx4	Neurons 1
0	1.14801	0.898	0.488	0	Gprasp1	Neurons 1
0	1.14477	0.733	0.312	0	Nrxn3	Neurons 1
0	1.13734	0.843	0.303	0	Scg2	Neurons 1
0	1.13156	0.602	0.143	0	Cacna2d2	Neurons 1
0	1.12235	0.746	0.312	0	Rasgrf1	Neurons 1
0	1.11697	0.636	0.192	0	B630019K06Rik	Neurons 1
0	1.09794	0.707	0.274	0	Sgsm1	Neurons 1
0	1.0966	0.503	0.109	0	Peg10	Neurons 1
0	1.09635	0.38	0.081	0	Rnf128	Neurons 1
0	1.0959	0.475	0.148	0	Hpcal1	Neurons 1
0	1.09222	0.346	0.052	0	Dgkk	Neurons 1
0	1.08181	0.777	0.478	0	AC161763.1	Neurons 1
0	1.07495	0.746	0.329	0	Pdxp	Neurons 1
0	1.06874	0.91	0.566	0	Maged1	Neurons 1
0	1.06332	0.688	0.271	0	Tmem179	Neurons 1
0	1.06171	0.549	0.175	0	Pcdh19	Neurons 1
0	1.05927	0.927	0.52	0	Ywhag	Neurons 1
0	1.05668	0.855	0.399	0	Stmn3	Neurons 1
0	1.05612	0.844	0.462	0	Pcsk1n	Neurons 1
0	1.05113	0.63	0.164	0	Resp18	Neurons 1
0	1.04833	0.655	0.284	0	B230209E15Rik	Neurons 1
0	1.04425	0.671	0.215	0	Pcp4	Neurons 1
0	1.04391	0.732	0.31	0	L1cam	Neurons 1
0	1.04376	0.791	0.365	0	Mapk8ip2	Neurons 1
0	1.04047	0.714	0.312	0	Bex2	Neurons 1
0	1.03522	0.898	0.534	0	Prkacb	Neurons 1
0	1.03508	0.778	0.367	0	9330162G02Rik	Neurons 1
0	1.0263	0.913	0.536	0	Dynll2	Neurons 1
0	1.02251	0.885	0.556	0	Ncam1	Neurons 1
0	1.01674	0.798	0.395	0	Bex3	Neurons 1
0	1.01142	0.462	0.199	0	Tmem35a	Neurons 1
0	1.01062	0.616	0.243	0	Dcaf12l1	Neurons 1
0	1.00582	0.826	0.374	0	Stmn2	Neurons 1
0	0.993751	0.907	0.606	0	Rtl8a	Neurons 1
0	0.992703	0.788	0.386	0	Magee1	Neurons 1
0	0.987096	0.738	0.329	0	Pianp	Neurons 1
0	0.986184	0.73	0.342	0	Syt4	Neurons 1
0	0.975596	0.64	0.239	0	Tspyl2	Neurons 1
0	0.974132	0.68	0.278	0	Usp11	Neurons 1
0	0.970479	0.541	0.147	0	Grb10	Neurons 1
0	0.968078	0.681	0.27	0	Rit2	Neurons 1
0	0.967397	0.445	0.117	0	Rab3b	Neurons 1
3.76513e-286	1.06021	0.389	0.215	2.01314e-281	Vgf	Neurons 1
0	5.1065	0.954	0.021	0	Agt	ME Astrocytes
0	4.66801	0.984	0.157	0	Slc6a11	ME Astrocytes
0	4.25137	0.866	0.024	0	Itih3	ME Astrocytes
0	3.99449	0.982	0.145	0	Slc4a4	ME Astrocytes
0	3.88188	1	0.514	0	Sparcl1	ME Astrocytes
0	3.4521	0.99	0.407	0	Atp1b2	ME Astrocytes
0	3.41839	0.992	0.237	0	Slc1a3	ME Astrocytes
0	3.39631	0.868	0.061	0	Ntsr2	ME Astrocytes
0	3.31428	0.837	0.07	0	Ednrb	ME Astrocytes
0	3.31112	1	0.3	0	Atp1a2	ME Astrocytes
0	3.28553	0.819	0.072	0	Aqp4	ME Astrocytes
0	3.22353	0.979	0.306	0	Ndrg2	ME Astrocytes
0	3.20991	0.878	0.159	0	2310022B05Rik	ME Astrocytes
0	3.14127	0.836	0.122	0	Pla2g7	ME Astrocytes
0	3.13792	0.995	0.253	0	Plpp3	ME Astrocytes
0	3.11709	0.977	0.184	0	Gja1	ME Astrocytes
0	3.06666	0.725	0.096	0	Igsf1	ME Astrocytes
0	3.02222	0.99	0.275	0	Sparc	ME Astrocytes
0	3.00558	0.782	0.054	0	Gjb6	ME Astrocytes
0	2.98437	0.977	0.151	0	Gpr37l1	ME Astrocytes
0	2.88065	0.957	0.453	0	Slc6a1	ME Astrocytes
0	2.8575	0.843	0.113	0	Tril	ME Astrocytes
0	2.81363	0.818	0.074	0	Fgfr3	ME Astrocytes
0	2.77481	0.712	0.179	0	Ptch1	ME Astrocytes
0	2.76072	0.693	0.082	0	Lrig1	ME Astrocytes
0	2.67269	0.736	0.08	0	Slc39a12	ME Astrocytes
0	2.67039	0.985	0.379	0	Slc1a2	ME Astrocytes
0	2.64779	0.777	0.071	0	Acsbg1	ME Astrocytes
0	2.63414	0.791	0.108	0	F3	ME Astrocytes
0	2.62725	0.989	0.317	0	Apoe	ME Astrocytes
0	2.62577	0.943	0.448	0	Ttyh1	ME Astrocytes
0	2.62566	0.919	0.35	0	Clu	ME Astrocytes
0	2.5784	0.553	0.028	0	Cd38	ME Astrocytes
0	2.54786	0.696	0.126	0	Abhd3	ME Astrocytes
0	2.52395	0.948	0.202	0	Bcan	ME Astrocytes
0	2.51444	0.88	0.375	0	Acsl3	ME Astrocytes
0	2.50988	0.814	0.134	0	Mlc1	ME Astrocytes
0	2.50449	0.974	0.334	0	Aldoc	ME Astrocytes
0	2.49322	0.694	0.128	0	Ccdc24	ME Astrocytes
0	2.49308	0.903	0.481	0	Glud1	ME Astrocytes
0	2.47297	0.742	0.149	0	Kcnj10	ME Astrocytes
0	2.43461	0.757	0.219	0	Acsl6	ME Astrocytes
0	2.43157	0.656	0.107	0	Slc6a9	ME Astrocytes
0	2.42919	0.877	0.245	0	Serpine2	ME Astrocytes
0	2.42532	0.704	0.178	0	Adgrg1	ME Astrocytes
0	2.42144	0.604	0.079	0	Gpld1	ME Astrocytes
0	2.41187	0.637	0.17	0	Slc7a11	ME Astrocytes
0	2.39354	0.607	0.098	0	Nkain4	ME Astrocytes
0	2.38464	0.876	0.125	0	S1pr1	ME Astrocytes
0	2.38132	0.695	0.085	0	Cldn10	ME Astrocytes
0	2.34205	0.624	0.102	0	Mmd2	ME Astrocytes
0	2.34093	0.471	0.029	0	Etnppl	ME Astrocytes
0	2.32691	0.786	0.168	0	Mt2	ME Astrocytes
0	2.27195	0.822	0.322	0	Id2	ME Astrocytes
0	2.26358	0.812	0.133	0	Htra1	ME Astrocytes
0	2.26335	0.68	0.163	0	Gm3764	ME Astrocytes
0	2.2426	0.425	0.014	0	Sfrp5	ME Astrocytes
0	2.23137	0.637	0.121	0	Rgma	ME Astrocytes
0	2.19155	0.781	0.19	0	Syn3	ME Astrocytes
0	2.18901	0.614	0.176	0	Mrs2	ME Astrocytes
0	2.17747	0.62	0.209	0	Adcyap1r1	ME Astrocytes
0	2.17651	0.918	0.315	0	Mt1	ME Astrocytes
0	2.17182	0.804	0.225	0	Timp3	ME Astrocytes
0	2.13121	0.866	0.252	0	Ptprz1	ME Astrocytes
0	2.12147	0.572	0.064	0	Slc25a18	ME Astrocytes
0	2.10769	0.461	0.061	0	Fabp7	ME Astrocytes
0	2.10636	0.818	0.349	0	Tmem47	ME Astrocytes
0	2.04973	0.397	0.02	0	Paqr6	ME Astrocytes
0	2.0202	0.548	0.158	0	Paqr7	ME Astrocytes
0	1.95005	0.627	0.136	0	Luzp2	ME Astrocytes
0	1.92403	0.68	0.22	0	Spon1	ME Astrocytes
0	1.91539	0.97	0.769	0	Cd81	ME Astrocytes
0	1.91521	0.517	0.086	0	Vcam1	ME Astrocytes
0	1.90077	0.471	0.096	0	Npas3	ME Astrocytes
0	1.89554	0.497	0.115	0	Paqr8	ME Astrocytes
0	1.89517	0.395	0.024	0	Slc14a1	ME Astrocytes
0	1.88463	0.989	0.683	0	Scd2	ME Astrocytes
0	1.8749	0.423	0.039	0	Lfng	ME Astrocytes
0	1.8463	0.691	0.124	0	Mfge8	ME Astrocytes
0	1.83316	0.384	0.026	0	Entpd2	ME Astrocytes
0	1.79819	0.908	0.674	0	Prnp	ME Astrocytes
0	1.78368	0.496	0.129	0	Timp4	ME Astrocytes
0	1.77904	0.705	0.36	0	Scg3	ME Astrocytes
0	1.77614	0.539	0.154	0	Sox2	ME Astrocytes
0	1.77254	0.53	0.192	0	Slc1a4	ME Astrocytes
0	1.77239	0.756	0.195	0	Sox9	ME Astrocytes
0	1.75528	0.456	0.127	0	Slc7a10	ME Astrocytes
0	1.72774	0.523	0.245	0	Pgm2	ME Astrocytes
0	1.72755	0.549	0.191	0	Sash1	ME Astrocytes
0	1.72439	0.91	0.589	0	Ntrk2	ME Astrocytes
0	1.71927	0.423	0.05	0	AI464131	ME Astrocytes
0	1.71502	0.805	0.305	0	Gstm1	ME Astrocytes
0	1.70896	0.93	0.711	0	Cpe	ME Astrocytes
0	1.69702	0.365	0.03	0	Cyp2j9	ME Astrocytes
0	1.69504	0.639	0.301	0	Slc3a2	ME Astrocytes
0	1.68283	0.654	0.363	0	Ttyh3	ME Astrocytes
0	1.67663	0.668	0.327	0	Pygb	ME Astrocytes
0	1.67327	0.384	0.057	0	Acss1	ME Astrocytes
0	1.67252	0.642	0.31	0	Pitpnc1	ME Astrocytes
0	1.66445	0.777	0.22	0	Selenop	ME Astrocytes
0	3.01794	1	0.247	0	Nrgn	Neurons 2
0	2.88176	1	0.533	0	Camk2n1	Neurons 2
0	2.78893	1	0.432	0	Snap25	Neurons 2
0	2.66746	0.976	0.12	0	Nrn1	Neurons 2
0	2.58111	0.998	0.257	0	Mef2c	Neurons 2
0	2.45872	0.984	0.226	0	Gabra1	Neurons 2
0	2.41988	0.992	0.204	0	Hpca	Neurons 2
0	2.41912	1	0.614	0	Ppp3ca	Neurons 2
0	2.38524	0.979	0.212	0	Snca	Neurons 2
0	2.33808	0.979	0.195	0	Stx1a	Neurons 2
0	2.27404	0.981	0.222	0	Kalrn	Neurons 2
0	2.27004	0.971	0.247	0	Rgs4	Neurons 2
0	2.25348	0.942	0.184	0	Camk4	Neurons 2
0	2.23751	0.999	0.338	0	Syt1	Neurons 2
0	2.16517	0.966	0.191	0	Camkk2	Neurons 2
0	2.1465	0.952	0.231	0	AI593442	Neurons 2
0	2.14137	0.636	0.033	0	Kcnab3	Neurons 2
0	2.12611	0.999	0.408	0	Olfm1	Neurons 2
0	2.119	0.983	0.279	0	Atp2b2	Neurons 2
0	2.11209	0.984	0.385	0	R3hdm1	Neurons 2
0	2.07217	0.961	0.169	0	Arpp21	Neurons 2
0	2.02672	0.957	0.246	0	Scn1b	Neurons 2
0	2.00416	0.974	0.321	0	Frrs1l	Neurons 2
0	1.9978	0.965	0.277	0	Cacnb4	Neurons 2
0	1.99373	0.973	0.274	0	Sncb	Neurons 2
0	1.9528	0.954	0.281	0	Nrsn1	Neurons 2
0	1.9403	0.873	0.125	0	Nrep	Neurons 2
0	1.93462	0.963	0.132	0	Cck	Neurons 2
0	1.92425	0.964	0.247	0	Camk2a	Neurons 2
0	1.91807	0.972	0.261	0	Rbfox3	Neurons 2
0	1.88383	0.89	0.135	0	Ksr2	Neurons 2
0	1.87737	0.932	0.24	0	Brinp1	Neurons 2
0	1.87074	0.786	0.078	0	Plcxd2	Neurons 2
0	1.84689	0.992	0.367	0	Dlgap1	Neurons 2
0	1.83031	0.991	0.397	0	Cyfip2	Neurons 2
0	1.82588	0.994	0.401	0	Chn1	Neurons 2
0	1.81615	0.92	0.147	0	Ptk2b	Neurons 2
0	1.80775	0.802	0.082	0	Zmat4	Neurons 2
0	1.7843	0.91	0.176	0	Lingo1	Neurons 2
0	1.78355	0.904	0.184	0	Epha4	Neurons 2
0	1.77966	0.969	0.326	0	Arpp19	Neurons 2
0	1.77647	1	0.478	0	Ndrg4	Neurons 2
0	1.77238	0.911	0.188	0	Satb1	Neurons 2
0	1.75559	0.949	0.264	0	Foxp1	Neurons 2
0	1.75401	0.92	0.155	0	Sv2b	Neurons 2
0	1.74532	0.924	0.222	0	Cdkl5	Neurons 2
0	1.74434	0.764	0.067	0	Slc30a3	Neurons 2
0	1.72024	0.975	0.29	0	Vsnl1	Neurons 2
0	1.71481	0.998	0.576	0	Nrxn1	Neurons 2
0	1.7057	0.989	0.407	0	Stxbp1	Neurons 2
0	1.68496	0.999	0.506	0	Ywhah	Neurons 2
0	1.67292	0.945	0.267	0	Ngef	Neurons 2
0	1.67142	0.846	0.138	0	Phf24	Neurons 2
0	1.64964	0.985	0.408	0	Nsf	Neurons 2
0	1.63903	0.983	0.423	0	Lmo4	Neurons 2
0	1.62952	0.927	0.266	0	Pgm2l1	Neurons 2
0	1.62647	0.995	0.458	0	Ppp3r1	Neurons 2
0	1.62444	0.718	0.044	0	Grm2	Neurons 2
0	1.62054	0.798	0.129	0	Gpr158	Neurons 2
0	1.61387	0.903	0.217	0	Mical2	Neurons 2
0	1.59623	0.998	0.577	0	Atp1a1	Neurons 2
0	1.59484	0.973	0.401	0	Pak1	Neurons 2
0	1.59047	0.908	0.253	0	Gabrg2	Neurons 2
0	1.58302	0.927	0.274	0	Syn1	Neurons 2
0	1.57438	0.928	0.262	0	Homer1	Neurons 2
0	1.56477	0.894	0.246	0	Kcnma1	Neurons 2
0	1.55299	0.907	0.222	0	Scn8a	Neurons 2
0	1.5418	1	0.575	0	Rtn1	Neurons 2
0	1.53899	0.828	0.1	0	Slc17a7	Neurons 2
0	1.53279	0.811	0.148	0	Kcnh7	Neurons 2
0	1.53001	0.99	0.4	0	Cx3cl1	Neurons 2
0	1.52958	0.975	0.311	0	Thy1	Neurons 2
0	1.52578	0.938	0.3	0	Napb	Neurons 2
0	1.51767	0.854	0.18	0	1700020I14Rik	Neurons 2
0	1.50655	0.9	0.247	0	Fbxw7	Neurons 2
0	1.50478	0.82	0.16	0	Sphkap	Neurons 2
0	1.49279	0.826	0.192	0	1110008P14Rik	Neurons 2
0	1.48899	0.906	0.26	0	Sh3gl2	Neurons 2
0	1.48877	0.995	0.529	0	Clstn1	Neurons 2
0	1.47831	0.796	0.146	0	Kcnj9	Neurons 2
0	1.47104	0.848	0.182	0	Car10	Neurons 2
0	1.4687	0.976	0.359	0	Slc12a5	Neurons 2
0	1.46572	0.884	0.251	0	Septin5	Neurons 2
0	1.45955	0.934	0.322	0	Rab6b	Neurons 2
0	1.45918	0.912	0.319	0	Negr1	Neurons 2
0	1.45465	0.999	0.686	0	Calm2	Neurons 2
0	1.45287	0.892	0.248	0	Kcnb1	Neurons 2
0	1.44984	0.746	0.121	0	Cabp1	Neurons 2
0	1.44568	0.819	0.171	0	Rorb	Neurons 2
0	1.43671	0.644	0.121	0	Kcnip2	Neurons 2
0	1.43047	0.843	0.145	0	Adcy1	Neurons 2
0	1.42508	0.859	0.183	0	Plcb1	Neurons 2
0	1.41979	0.867	0.211	0	Osbpl1a	Neurons 2
0	1.41956	0.86	0.216	0	Kcnq3	Neurons 2
0	1.41325	0.664	0.044	0	Cnih3	Neurons 2
0	1.40352	0.949	0.333	0	Nptxr	Neurons 2
0	1.39389	0.895	0.267	0	Slc8a2	Neurons 2
0	1.39355	0.957	0.407	0	Gm26723	Neurons 2
0	1.39193	1	0.803	0	Calm1	Neurons 2
0	1.38993	0.829	0.171	0	Rasgrp1	Neurons 2
0	5.48628	1	0.123	0	Plp1	Oligodendrocytes 1
0	5.07269	0.994	0.035	0	Mal	Oligodendrocytes 1
0	5.03872	0.905	0.046	0	Ptgds	Oligodendrocytes 1
0	4.93689	0.996	0.034	0	Cldn11	Oligodendrocytes 1
0	4.57661	0.971	0.02	0	Mog	Oligodendrocytes 1
0	4.51746	0.99	0.041	0	Mag	Oligodendrocytes 1
0	4.39857	0.98	0.12	0	Car2	Oligodendrocytes 1
0	4.25364	0.953	0.04	0	Mobp	Oligodendrocytes 1
0	4.2099	0.997	0.199	0	Mbp	Oligodendrocytes 1
0	4.14485	0.952	0.105	0	Tspan2	Oligodendrocytes 1
0	4.04878	0.995	0.201	0	Cnp	Oligodendrocytes 1
0	3.98775	0.97	0.121	0	Trf	Oligodendrocytes 1
0	3.923	0.967	0.126	0	Cryab	Oligodendrocytes 1
0	3.91281	0.987	0.228	0	Enpp2	Oligodendrocytes 1
0	3.80316	0.895	0.018	0	Ermn	Oligodendrocytes 1
0	3.75011	0.956	0.127	0	Gatm	Oligodendrocytes 1
0	3.71602	0.957	0.23	0	Qdpr	Oligodendrocytes 1
0	3.51546	0.862	0.04	0	Fa2h	Oligodendrocytes 1
0	3.47728	0.852	0.041	0	Ugt8a	Oligodendrocytes 1
0	3.46213	0.853	0.077	0	Tmem88b	Oligodendrocytes 1
0	3.43399	0.915	0.146	0	Septin4	Oligodendrocytes 1
0	3.40863	0.92	0.141	0	Gpr37	Oligodendrocytes 1
0	3.23473	0.997	0.597	0	Aplp1	Oligodendrocytes 1
0	3.09614	0.931	0.385	0	Tubb4a	Oligodendrocytes 1
0	3.07667	0.998	0.861	0	Fth1	Oligodendrocytes 1
0	3.01571	0.715	0.021	0	Gjc2	Oligodendrocytes 1
0	2.94546	0.709	0.028	0	Aspa	Oligodendrocytes 1
0	2.92279	0.817	0.17	0	Slc12a2	Oligodendrocytes 1
0	2.89909	0.845	0.051	0	Apod	Oligodendrocytes 1
0	2.82193	0.652	0.022	0	Ppp1r14a	Oligodendrocytes 1
0	2.81845	0.806	0.135	0	Ndrg1	Oligodendrocytes 1
0	2.78003	0.617	0.012	0	Opalin	Oligodendrocytes 1
0	2.76301	0.81	0.061	0	Sox10	Oligodendrocytes 1
0	2.73759	0.917	0.219	0	Csrp1	Oligodendrocytes 1
0	2.70743	0.706	0.05	0	Myrf	Oligodendrocytes 1
0	2.70412	0.836	0.238	0	Cers2	Oligodendrocytes 1
0	2.65539	0.819	0.287	0	Abca2	Oligodendrocytes 1
0	2.59599	0.659	0.091	0	Slain1	Oligodendrocytes 1
0	2.57891	0.869	0.37	0	Bin1	Oligodendrocytes 1
0	2.57687	0.824	0.237	0	Efnb3	Oligodendrocytes 1
0	2.56052	0.843	0.279	0	Rnf13	Oligodendrocytes 1
0	2.55111	0.756	0.174	0	Serinc5	Oligodendrocytes 1
0	2.54122	0.675	0.132	0	Cntn2	Oligodendrocytes 1
0	2.53882	0.721	0.058	0	Pllp	Oligodendrocytes 1
0	2.51356	0.665	0.045	0	Evi2a	Oligodendrocytes 1
0	2.50879	0.999	0.685	0	Scd2	Oligodendrocytes 1
0	2.49693	0.794	0.381	0	Sez6l2	Oligodendrocytes 1
0	2.48592	0.632	0.044	0	Efhd1	Oligodendrocytes 1
0	2.47414	0.682	0.099	0	Phldb1	Oligodendrocytes 1
0	2.47222	0.988	0.584	0	Gpm6b	Oligodendrocytes 1
0	2.42761	0.825	0.399	0	Atp1b3	Oligodendrocytes 1
0	2.41284	0.539	0.033	0	Arsg	Oligodendrocytes 1
0	2.39481	0.594	0.115	0	Ccp110	Oligodendrocytes 1
0	2.37252	0.744	0.274	0	Edil3	Oligodendrocytes 1
0	2.31673	0.612	0.155	0	Pex5l	Oligodendrocytes 1
0	2.29701	0.95	0.533	0	Glul	Oligodendrocytes 1
0	2.2796	0.959	0.426	0	Qk	Oligodendrocytes 1
0	2.27516	0.593	0.11	0	Sox2ot	Oligodendrocytes 1
0	2.26249	0.537	0.065	0	Tnfaip6	Oligodendrocytes 1
0	2.25635	0.786	0.337	0	Tppp	Oligodendrocytes 1
0	2.2513	0.589	0.128	0	Tmeff2	Oligodendrocytes 1
0	2.24429	0.742	0.278	0	Slc48a1	Oligodendrocytes 1
0	2.24325	0.489	0.014	0	Gjb1	Oligodendrocytes 1
0	2.23721	0.584	0.069	0	Fgfr2	Oligodendrocytes 1
0	2.23232	0.572	0.052	0	Unc5b	Oligodendrocytes 1
0	2.21972	0.909	0.468	0	Ptprd	Oligodendrocytes 1
0	2.18451	0.586	0.104	0	Desi1	Oligodendrocytes 1
0	2.17588	0.758	0.188	0	Clic4	Oligodendrocytes 1
0	2.17586	0.711	0.297	0	Secisbp2l	Oligodendrocytes 1
0	2.17274	0.633	0.1	0	Gjc3	Oligodendrocytes 1
0	2.17074	0.703	0.151	0	Slc44a1	Oligodendrocytes 1
0	2.1705	0.579	0.113	0	Pacs2	Oligodendrocytes 1
0	2.16937	0.591	0.115	0	Erbin	Oligodendrocytes 1
0	2.1568	0.534	0.059	0	Lpar1	Oligodendrocytes 1
0	2.13566	0.451	0.025	0	Pls1	Oligodendrocytes 1
0	2.11422	0.663	0.216	0	Ddr1	Oligodendrocytes 1
0	2.11116	0.574	0.069	0	Rhog	Oligodendrocytes 1
0	2.10096	0.4	0.033	0	Anln	Oligodendrocytes 1
0	2.09897	0.678	0.157	0	Psat1	Oligodendrocytes 1
0	2.09684	0.851	0.117	0	Olig1	Oligodendrocytes 1
0	2.09458	0.843	0.121	0	Gm15966	Oligodendrocytes 1
0	2.08554	0.717	0.253	0	5031439G07Rik	Oligodendrocytes 1
0	2.0805	0.764	0.335	0	Fnbp1	Oligodendrocytes 1
0	2.06514	0.498	0.097	0	Map6d1	Oligodendrocytes 1
0	2.05855	0.732	0.354	0	Rnf7	Oligodendrocytes 1
0	2.04386	0.692	0.266	0	Foxn3	Oligodendrocytes 1
0	2.0433	0.577	0.155	0	Arhgap23	Oligodendrocytes 1
0	2.0431	0.582	0.109	0	Wscd1	Oligodendrocytes 1
0	2.03645	0.757	0.358	0	Stmn4	Oligodendrocytes 1
0	2.02599	0.611	0.184	0	Dock10	Oligodendrocytes 1
0	2.01793	0.62	0.124	0	Gab1	Oligodendrocytes 1
0	2.00889	0.405	0.04	0	Il33	Oligodendrocytes 1
0	2.00213	0.675	0.227	0	Jam3	Oligodendrocytes 1
0	1.99986	0.985	0.757	0	Syt11	Oligodendrocytes 1
0	1.99238	0.822	0.455	0	Fez1	Oligodendrocytes 1
0	1.99113	0.48	0.056	0	2810468N07Rik	Oligodendrocytes 1
0	1.97301	0.465	0.04	0	Prr18	Oligodendrocytes 1
0	1.97275	0.591	0.204	0	Tmeff1	Oligodendrocytes 1
0	1.96668	0.602	0.222	0	Ttll7	Oligodendrocytes 1
0	1.96517	0.791	0.39	0	Fscn1	Oligodendrocytes 1
0	4.17573	0.995	0.298	0	Nnat	Tanycytes 1
0	4.02171	0.975	0.535	0	6330403K07Rik	Tanycytes 1
0	3.64664	0.905	0.117	0	S100a6	Tanycytes 1
0	3.55761	0.912	0.063	0	Col23a1	Tanycytes 1
0	3.18249	0.958	0.35	0	Prdx6	Tanycytes 1
0	2.86021	0.578	0.04	0	Crym	Tanycytes 1
0	2.72334	0.764	0.131	0	Slit2	Tanycytes 1
0	2.72054	0.756	0.322	0	Fos	Tanycytes 1
0	2.60051	0.716	0.121	0	Slc16a2	Tanycytes 1
0	2.47048	0.611	0.022	0	Gpr50	Tanycytes 1
0	2.35482	0.952	0.596	0	Ntrk2	Tanycytes 1
0	2.33377	0.49	0.055	0	Frzb	Tanycytes 1
0	2.31356	0.436	0.074	0	Cyr61	Tanycytes 1
0	2.24406	0.84	0.152	0	Mlc1	Tanycytes 1
0	2.18223	0.775	0.106	0	Vim	Tanycytes 1
0	2.11515	0.562	0.07	0	Fzd5	Tanycytes 1
0	2.08756	0.833	0.247	0	Id4	Tanycytes 1
0	2.03494	0.864	0.204	0	Sox9	Tanycytes 1
0	2.01518	0.996	0.719	0	Cst3	Tanycytes 1
0	1.99505	0.548	0.042	0	Nkx2-4	Tanycytes 1
0	1.98584	0.58	0.11	0	Hes1	Tanycytes 1
0	1.96757	0.88	0.393	0	Dbi	Tanycytes 1
0	1.96196	0.976	0.337	0	Apoe	Tanycytes 1
0	1.95274	0.87	0.359	0	Tmem47	Tanycytes 1
0	1.89043	0.736	0.221	0	Anxa5	Tanycytes 1
0	1.85125	0.708	0.29	0	Ildr2	Tanycytes 1
0	1.73256	0.43	0.018	0	Dynlrb2	Tanycytes 1
0	1.7274	0.599	0.142	0	Lhx2	Tanycytes 1
0	1.72136	0.436	0.021	0	Lrrc23	Tanycytes 1
0	1.71707	0.439	0.019	0	Cfap126	Tanycytes 1
0	1.71403	0.375	0.028	0	Kctd14	Tanycytes 1
0	1.70778	0.433	0.041	0	2410004P03Rik	Tanycytes 1
0	1.69167	0.516	0.084	0	Antxr1	Tanycytes 1
0	1.67588	0.41	0.094	0	Socs3	Tanycytes 1
0	1.63642	0.744	0.439	0	Rpn2	Tanycytes 1
0	1.62486	0.709	0.443	0	Egr1	Tanycytes 1
0	1.61233	0.443	0.072	0	Thrsp	Tanycytes 1
0	1.61008	0.715	0.23	0	Spon1	Tanycytes 1
0	1.59899	0.836	0.318	0	Gstm1	Tanycytes 1
0	1.57731	0.383	0.016	0	Rax	Tanycytes 1
0	1.57288	0.525	0.077	0	Prelp	Tanycytes 1
0	1.57207	0.602	0.181	0	Six3	Tanycytes 1
0	1.55822	0.513	0.118	0	Fxyd1	Tanycytes 1
0	1.55361	0.293	0.027	0	Gm23134	Tanycytes 1
0	1.544	0.818	0.517	0	Ptn	Tanycytes 1
0	1.498	0.473	0.057	0	Anxa2	Tanycytes 1
0	1.49567	0.76	0.331	0	Pygb	Tanycytes 1
0	1.48069	0.474	0.091	0	Sft2d2	Tanycytes 1
0	1.46247	0.477	0.102	0	Tiparp	Tanycytes 1
0	1.4575	0.932	0.619	0	Zbtb20	Tanycytes 1
0	1.3781	0.64	0.196	0	Cnn3	Tanycytes 1
0	1.36086	0.483	0.141	0	Lix1	Tanycytes 1
0	1.35494	0.54	0.23	0	Lman1	Tanycytes 1
0	1.33663	0.548	0.333	0	Slc38a1	Tanycytes 1
0	1.32747	0.372	0.092	0	Ccdc74a	Tanycytes 1
0	1.32512	0.418	0.127	0	Aamdc	Tanycytes 1
0	1.32507	0.889	0.335	0	Mt1	Tanycytes 1
0	1.31898	0.545	0.136	0	S100a1	Tanycytes 1
0	1.31494	0.73	0.333	0	Nfib	Tanycytes 1
0	1.30885	0.516	0.212	0	Fhl1	Tanycytes 1
0	1.30461	0.496	0.195	0	Fbxo2	Tanycytes 1
0	1.27292	0.63	0.342	0	Sorbs2	Tanycytes 1
0	1.27038	0.494	0.225	0	Sik3	Tanycytes 1
0	1.26682	0.674	0.415	0	Cdh2	Tanycytes 1
0	1.26473	0.622	0.385	0	Ndufc2	Tanycytes 1
0	1.26216	0.344	0.053	0	Cd44	Tanycytes 1
0	1.25848	0.684	0.431	0	Jun	Tanycytes 1
0	1.25214	0.367	0.107	0	Nrp2	Tanycytes 1
0	1.24595	0.705	0.192	0	Mt2	Tanycytes 1
0	1.24208	0.27	0.017	0	Mia	Tanycytes 1
0	1.23199	0.313	0.044	0	Wdr78	Tanycytes 1
0	1.23035	0.639	0.257	0	Cd63	Tanycytes 1
0	1.2207	0.366	0.043	0	Mxra8	Tanycytes 1
0	1.2201	0.355	0.102	0	Gdf11	Tanycytes 1
0	1.21865	0.356	0.069	0	Hspa2	Tanycytes 1
0	1.21477	0.309	0.055	0	Cdkl4	Tanycytes 1
0	1.207	0.906	0.719	0	Cpe	Tanycytes 1
0	1.20607	0.487	0.225	0	Bcl2	Tanycytes 1
0	1.201	0.513	0.193	0	Mdk	Tanycytes 1
0	1.19618	0.309	0.052	0	Vcan	Tanycytes 1
0	1.19419	0.352	0.118	0	Rcn1	Tanycytes 1
0	1.17551	0.541	0.165	0	Sox2	Tanycytes 1
0	1.16473	0.548	0.164	0	Zfp36l1	Tanycytes 1
0	1.1505	0.765	0.53	0	Pbx1	Tanycytes 1
0	1.13972	0.295	0.039	0	Sfta3-ps	Tanycytes 1
0	1.1386	0.527	0.192	0	Hist1h2bc	Tanycytes 1
0	1.13556	0.68	0.363	0	Nfix	Tanycytes 1
0	1.13457	0.531	0.296	0	Ckap5	Tanycytes 1
0	1.13438	0.627	0.34	0	Msi2	Tanycytes 1
0	1.13289	0.252	0.02	0	Celsr1	Tanycytes 1
0	1.13146	0.285	0.043	0	Nme5	Tanycytes 1
0	1.12967	0.262	0.011	0	Cfap52	Tanycytes 1
0	1.11466	0.266	0.016	0	Mapk15	Tanycytes 1
0	1.11314	0.705	0.261	0	Cd9	Tanycytes 1
0	1.11087	0.393	0.089	0	Metrn	Tanycytes 1
0	1.10029	0.456	0.187	0	Ccnd2	Tanycytes 1
0	1.0899	0.296	0.043	0	Mns1	Tanycytes 1
0	1.08212	0.535	0.248	0	Foxo1	Tanycytes 1
2.64612e-300	1.11652	0.47	0.243	1.41483e-295	Mt3	Tanycytes 1
9.78413e-292	1.07887	0.332	0.134	5.23138e-287	Pole4	Tanycytes 1
0	2.3265	0.835	0.085	0	Slc17a6	Neurons 3
0	1.72578	0.555	0.077	0	Calb2	Neurons 3
0	1.68985	0.671	0.365	0	Akap5	Neurons 3
0	1.68416	0.855	0.493	0	AC161763.1	Neurons 3
0	1.66496	0.992	0.58	0	Meg3	Neurons 3
0	1.64651	0.938	0.375	0	Ahi1	Neurons 3
0	1.64466	0.949	0.338	0	Hap1	Neurons 3
0	1.6381	0.915	0.366	0	Gap43	Neurons 3
0	1.61916	0.633	0.271	0	Gda	Neurons 3
0	1.57421	0.929	0.266	0	Nrsn2	Neurons 3
0	1.56867	0.914	0.239	0	Zcchc12	Neurons 3
0	1.56746	0.442	0.021	0	Cbln1	Neurons 3
0	1.52386	0.951	0.344	0	Tmem130	Neurons 3
0	1.51847	0.797	0.298	0	Cacna2d1	Neurons 3
0	1.4735	0.985	0.568	0	Nap1l5	Neurons 3
0	1.44894	0.763	0.28	0	Calb1	Neurons 3
0	1.43562	0.724	0.251	0	Rasgrf2	Neurons 3
0	1.41151	0.961	0.49	0	Peg3	Neurons 3
0	1.39632	0.401	0.028	0	Adcyap1	Neurons 3
0	1.39359	0.981	0.529	0	Ndn	Neurons 3
0	1.37928	0.949	0.483	0	Rian	Neurons 3
0	1.37229	0.873	0.389	0	9330162G02Rik	Neurons 3
0	1.36516	0.924	0.43	0	Pnmal2	Neurons 3
0	1.35643	0.577	0.127	0	Cdh13	Neurons 3
0	1.35035	0.894	0.365	0	Disp2	Neurons 3
0	1.3305	0.973	0.507	0	Snhg11	Neurons 3
0	1.32967	0.945	0.443	0	Nsg2	Neurons 3
0	1.266	0.916	0.427	0	Gaa	Neurons 3
0	1.26502	0.774	0.243	0	Pnck	Neurons 3
0	1.25799	0.694	0.168	0	Gm14164	Neurons 3
0	1.25129	0.926	0.458	0	Zwint	Neurons 3
0	1.25093	0.949	0.513	0	Gprasp1	Neurons 3
0	1.23675	0.933	0.513	0	Impact	Neurons 3
0	1.22712	0.659	0.241	0	Tenm2	Neurons 3
0	1.22062	0.694	0.187	0	Usp29	Neurons 3
0	1.21869	0.773	0.213	0	Baiap3	Neurons 3
0	1.21165	0.869	0.398	0	Ncdn	Neurons 3
0	1.20968	0.814	0.319	0	Ly6h	Neurons 3
0	1.16856	0.89	0.453	0	Tspyl4	Neurons 3
0	1.16193	0.947	0.546	0	Zcchc18	Neurons 3
0	1.16017	0.944	0.527	0	Timp2	Neurons 3
0	1.15946	0.864	0.433	0	Gabra2	Neurons 3
0	1.15861	0.972	0.575	0	Ttc3	Neurons 3
0	1.14096	0.773	0.294	0	Tmem179	Neurons 3
0	1.12959	0.941	0.557	0	Prkacb	Neurons 3
0	1.12619	0.815	0.351	0	Syngr3	Neurons 3
0	1.12345	0.33	0.064	0	Pdyn	Neurons 3
0	1.12004	0.477	0.096	0	Cnr1	Neurons 3
0	1.11553	0.964	0.503	0	Uchl1	Neurons 3
0	1.11421	0.906	0.427	0	Stmn3	Neurons 3
0	1.1124	0.877	0.438	0	Faim2	Neurons 3
0	1.11064	0.815	0.339	0	Thy1	Neurons 3
0	1.10396	0.711	0.195	0	Vat1l	Neurons 3
0	1.10095	0.593	0.201	0	Camkv	Neurons 3
0	1.09857	0.857	0.352	0	Gprasp2	Neurons 3
0	1.09813	0.966	0.545	0	Ywhag	Neurons 3
0	1.08718	0.545	0.212	0	Tmem35a	Neurons 3
0	1.08718	0.941	0.448	0	Celf4	Neurons 3
0	1.0844	0.894	0.4	0	Stmn2	Neurons 3
0	1.0811	0.719	0.243	0	Pcp4	Neurons 3
0	1.07653	0.806	0.335	0	Caly	Neurons 3
0	1.06612	0.968	0.555	0	Snrpn	Neurons 3
0	1.06523	0.811	0.348	0	Tubb3	Neurons 3
0	1.05599	0.965	0.531	0	Nme7	Neurons 3
0	1.04533	0.869	0.382	0	Slc12a5	Neurons 3
0	1.04476	0.771	0.312	0	Ina	Neurons 3
0	1.03898	0.848	0.365	0	Wdr6	Neurons 3
0	1.03386	0.803	0.36	0	Nsg1	Neurons 3
0	1.03381	0.814	0.359	0	Pak3	Neurons 3
0	1.02258	0.784	0.335	0	L1cam	Neurons 3
0	1.02221	0.883	0.444	0	Cbarp	Neurons 3
0	1.02079	0.944	0.56	0	Dynll2	Neurons 3
0	1.01958	0.854	0.386	0	Eno2	Neurons 3
0	1.01853	0.508	0.15	0	Gm26871	Neurons 3
0	1.00781	0.95	0.58	0	2900097C17Rik	Neurons 3
0	1.00658	0.293	0.021	0	Glra1	Neurons 3
0	0.999032	0.806	0.386	0	Syn2	Neurons 3
0	0.995603	0.788	0.353	0	Kif5a	Neurons 3
0	0.993911	0.968	0.574	0	Map1b	Neurons 3
0	0.980761	0.25	0.001	0	Fezf1	Neurons 3
0	0.978238	0.759	0.261	0	A730017C20Rik	Neurons 3
0	0.977354	0.314	0.075	0	Nos1	Neurons 3
0	0.973437	0.463	0.106	0	Gabra5	Neurons 3
0	0.968524	0.951	0.504	0	Atp1b1	Neurons 3
0	0.965278	0.767	0.315	0	Dpp6	Neurons 3
0	0.96138	0.629	0.221	0	Chl1	Neurons 3
0	0.957205	0.912	0.5	0	Sv2a	Neurons 3
0	0.957158	0.639	0.222	0	Dzank1	Neurons 3
0	0.953301	0.802	0.354	0	Pdxp	Neurons 3
0	0.944833	0.667	0.18	0	AW551984	Neurons 3
0	0.943993	0.886	0.44	0	Camta1	Neurons 3
0	0.943396	0.865	0.414	0	Rab3a	Neurons 3
0	0.938911	0.622	0.212	0	Ogfod1	Neurons 3
0	0.93641	0.677	0.194	0	Gpx3	Neurons 3
0	0.931426	0.494	0.169	0	Hpcal1	Neurons 3
0	0.927774	0.894	0.485	0	Pcsk1n	Neurons 3
0	0.926118	0.256	0.001	0	Nr5a1	Neurons 3
0	0.922312	0.601	0.232	0	Grm5	Neurons 3
0	0.921612	0.81	0.414	0	Snhg14	Neurons 3
1.21663e-227	1.53176	0.374	0.169	6.50506e-223	Lrrc17	Neurons 3
0	2.75227	0.943	0.092	0	Lamp5	Neurons 4
0	2.74219	1	0.271	0	Nrgn	Neurons 4
0	2.62041	0.986	0.26	0	Enc1	Neurons 4
0	2.58177	1	0.548	0	Camk2n1	Neurons 4
0	2.40985	0.993	0.156	0	Cck	Neurons 4
0	2.20102	1	0.626	0	Ppp3ca	Neurons 4
0	2.19147	0.999	0.426	0	Olfm1	Neurons 4
0	2.12018	0.971	0.168	0	Ptk2b	Neurons 4
0	2.10518	0.987	0.291	0	Nell2	Neurons 4
0	2.0987	0.999	0.419	0	Chn1	Neurons 4
0	2.09201	0.968	0.194	0	Arpp21	Neurons 4
0	2.08839	0.968	0.271	0	Grin2b	Neurons 4
0	2.07162	0.997	0.28	0	Mef2c	Neurons 4
0	2.01851	0.997	0.453	0	Atp2b1	Neurons 4
0	2.01559	0.977	0.255	0	Baiap2	Neurons 4
0	1.95914	0.996	0.418	0	Cx3cl1	Neurons 4
0	1.93982	0.975	0.351	0	Nptxr	Neurons 4
0	1.89579	0.997	0.475	0	Ppp3r1	Neurons 4
0	1.87601	0.995	0.387	0	Dlgap1	Neurons 4
0	1.86101	0.976	0.229	0	Hpca	Neurons 4
0	1.85339	0.976	0.268	0	Camk2a	Neurons 4
0	1.80763	0.923	0.178	0	Gria3	Neurons 4
0	1.80633	0.983	0.362	0	Cdk5r1	Neurons 4
0	1.78515	0.975	0.283	0	Rbfox3	Neurons 4
0	1.77846	0.908	0.171	0	2010300C02Rik	Neurons 4
0	1.77316	0.654	0.03	0	Nov	Neurons 4
0	1.74704	0.935	0.178	0	Sv2b	Neurons 4
0	1.73842	0.977	0.319	0	Pcsk2	Neurons 4
0	1.72087	0.98	0.311	0	Vsnl1	Neurons 4
0	1.7178	0.83	0.085	0	Itpka	Neurons 4
0	1.69604	0.998	0.45	0	Snap25	Neurons 4
0	1.68578	0.984	0.393	0	Ncdn	Neurons 4
0	1.67918	0.971	0.302	0	Atp2b2	Neurons 4
0	1.67688	0.904	0.158	0	Ksr2	Neurons 4
0	1.66652	0.927	0.242	0	Zbtb18	Neurons 4
0	1.65958	0.938	0.259	0	Arhgap32	Neurons 4
0	1.65528	0.947	0.246	0	Rgs7bp	Neurons 4
0	1.62435	0.971	0.346	0	Arpp19	Neurons 4
0	1.60651	0.928	0.149	0	Nrn1	Neurons 4
0	1.60288	0.987	0.416	0	Cyfip2	Neurons 4
0	1.59293	0.802	0.081	0	Cacng3	Neurons 4
0	1.58914	0.982	0.378	0	Slc12a5	Neurons 4
0	1.58532	0.944	0.284	0	Slc8a2	Neurons 4
0	1.58346	0.999	0.696	0	Calm2	Neurons 4
0	1.5833	0.954	0.247	0	Kalrn	Neurons 4
0	1.58254	0.79	0.106	0	Pter	Neurons 4
0	1.58102	0.773	0.088	0	Slc30a3	Neurons 4
0	1.58078	0.99	0.44	0	Lmo4	Neurons 4
0	1.5747	0.982	0.362	0	Prkcb	Neurons 4
0	1.57137	0.879	0.193	0	Cplx2	Neurons 4
0	1.56938	0.917	0.198	0	Lingo1	Neurons 4
0	1.55383	0.863	0.213	0	Fam131a	Neurons 4
0	1.5463	0.937	0.241	0	Scn8a	Neurons 4
0	1.54472	0.953	0.251	0	Gabra1	Neurons 4
0	1.54014	0.953	0.337	0	Ctxn1	Neurons 4
0	1.53834	0.863	0.171	0	Rbfox1	Neurons 4
0	1.525	0.941	0.221	0	Stx1a	Neurons 4
0	1.52484	0.997	0.59	0	Atp1a1	Neurons 4
0	1.5236	0.996	0.359	0	Syt1	Neurons 4
0	1.5155	0.883	0.207	0	Syt7	Neurons 4
0	1.51371	0.815	0.137	0	Cabp1	Neurons 4
0	1.50977	0.959	0.338	0	Chst1	Neurons 4
0	1.50776	0.979	0.473	0	Mapk1	Neurons 4
0	1.49873	0.929	0.217	0	Camkk2	Neurons 4
0	1.49471	0.891	0.164	0	Adcy1	Neurons 4
0	1.49412	0.709	0.093	0	Nwd2	Neurons 4
0	1.47567	0.939	0.33	0	Plppr4	Neurons 4
0	1.46885	0.882	0.209	0	Prrt2	Neurons 4
0	1.4608	0.819	0.218	0	Atp2b4	Neurons 4
0	1.45926	0.927	0.283	0	Homer1	Neurons 4
0	1.45467	0.647	0.064	0	Fam19a1	Neurons 4
0	1.4499	0.996	0.521	0	Ywhah	Neurons 4
0	1.44789	0.856	0.121	0	Slc17a7	Neurons 4
0	1.43827	0.946	0.334	0	Fbxl16	Neurons 4
0	1.43726	0.996	0.544	0	Clstn1	Neurons 4
0	1.43315	0.867	0.198	0	Phyhip	Neurons 4
0	1.42809	0.821	0.183	0	Mal2	Neurons 4
0	1.42357	0.914	0.267	0	Opcml	Neurons 4
0	1.42087	0.898	0.244	0	Rasgrf2	Neurons 4
0	1.4177	1	0.809	0	Calm1	Neurons 4
0	1.41096	0.978	0.332	0	Thy1	Neurons 4
0	1.4054	0.835	0.222	0	Nefl	Neurons 4
0	1.39992	0.942	0.319	0	Atp6v1g2	Neurons 4
0	1.39871	0.735	0.075	0	Kcnj4	Neurons 4
0	1.3948	0.925	0.255	0	Gda	Neurons 4
0	1.38194	0.999	0.494	0	Ndrg4	Neurons 4
0	1.37953	0.979	0.495	0	Nptn	Neurons 4
0	1.37707	0.938	0.286	0	Pgm2l1	Neurons 4
0	1.36899	0.973	0.392	0	Eef1a2	Neurons 4
0	1.35803	0.893	0.207	0	Epha4	Neurons 4
0	1.35737	0.684	0.102	0	Prkcg	Neurons 4
0	1.35045	0.905	0.268	0	Fbxw7	Neurons 4
0	1.34998	0.805	0.198	0	Pdp1	Neurons 4
0	1.34572	0.912	0.273	0	Calb1	Neurons 4
0	1.34521	0.891	0.272	0	Scn1b	Neurons 4
0	1.34173	0.996	0.525	0	Gria2	Neurons 4
0	1.33765	0.854	0.202	0	Car10	Neurons 4
0	1.33719	0.807	0.161	0	Bcl11a	Neurons 4
0	1.33639	0.857	0.25	0	Hpcal4	Neurons 4
0	1.33403	0.787	0.148	0	Dusp14	Neurons 4
0	3.50759	0.955	0.15	0	Htra1	Cortex Astrocytes
0	3.49428	0.972	0.148	0	S1pr1	Cortex Astrocytes
0	3.41543	0.925	0.131	0	Mfge8	Cortex Astrocytes
0	3.34667	0.928	0.182	0	Fam107a	Cortex Astrocytes
0	3.22558	0.998	0.401	0	Slc1a2	Cortex Astrocytes
0	3.19274	0.996	0.181	0	Gpr37l1	Cortex Astrocytes
0	3.08212	0.908	0.126	0	F3	Cortex Astrocytes
0	3.0821	0.996	0.356	0	Aldoc	Cortex Astrocytes
0	3.01069	0.998	0.28	0	Plpp3	Cortex Astrocytes
0	2.84011	0.93	0.371	0	Clu	Cortex Astrocytes
0	2.79633	1	0.326	0	Atp1a2	Cortex Astrocytes
0	2.77597	0.857	0.093	0	Acsbg1	Cortex Astrocytes
0	2.77403	0.975	0.214	0	Gja1	Cortex Astrocytes
0	2.77158	0.926	0.143	0	Pla2g7	Cortex Astrocytes
0	2.74299	0.72	0.129	0	Fjx1	Cortex Astrocytes
0	2.73445	0.993	0.265	0	Slc1a3	Cortex Astrocytes
0	2.63447	0.998	0.541	0	Glul	Cortex Astrocytes
0	2.62725	0.794	0.175	0	Gm3764	Cortex Astrocytes
0	2.60661	0.85	0.1	0	Fgfr3	Cortex Astrocytes
0	2.53918	0.97	0.228	0	Bcan	Cortex Astrocytes
0	2.53423	0.682	0.156	0	Kcnk1	Cortex Astrocytes
0	2.51268	0.757	0.147	0	Luzp2	Cortex Astrocytes
0	2.51079	0.852	0.366	0	Msmo1	Cortex Astrocytes
0	2.49703	0.684	0.101	0	Mertk	Cortex Astrocytes
0	2.45115	0.845	0.14	0	Tril	Cortex Astrocytes
0	2.42323	0.752	0.262	0	Mgll	Cortex Astrocytes
0	2.41484	0.964	0.335	0	Mt1	Cortex Astrocytes
0	2.4073	0.521	0.092	0	St6galnac5	Cortex Astrocytes
0	2.39012	0.691	0.074	0	Cxcl14	Cortex Astrocytes
0	2.3469	0.963	0.332	0	Ndrg2	Cortex Astrocytes
0	2.32707	0.9	0.393	0	Acsl3	Cortex Astrocytes
0	2.31686	0.666	0.17	0	Vegfa	Cortex Astrocytes
0	2.29998	0.608	0.053	0	AI464131	Cortex Astrocytes
0	2.28767	0.462	0.019	0	Igfbp2	Cortex Astrocytes
0	2.2824	0.731	0.084	0	Gjb6	Cortex Astrocytes
0	2.25383	0.67	0.152	0	Appl2	Cortex Astrocytes
0	2.23801	0.543	0.04	0	Btbd17	Cortex Astrocytes
0	2.22273	0.964	0.566	0	Cspg5	Cortex Astrocytes
0	2.21724	0.599	0.105	0	Ezr	Cortex Astrocytes
0	2.20949	0.812	0.367	0	Scg3	Cortex Astrocytes
0	2.20742	0.702	0.106	0	Slc39a12	Cortex Astrocytes
0	2.17812	0.641	0.201	0	Chst2	Cortex Astrocytes
0	2.17349	0.633	0.048	0	Slco1c1	Cortex Astrocytes
0	2.16682	0.721	0.106	0	Cldn10	Cortex Astrocytes
0	2.14305	0.891	0.319	0	Gstm1	Cortex Astrocytes
0	2.10677	0.742	0.24	0	Acsl6	Cortex Astrocytes
0	2.07191	0.437	0.031	0	Scara3	Cortex Astrocytes
0	2.06187	0.96	0.43	0	Atp1b2	Cortex Astrocytes
0	2.0566	0.929	0.474	0	Slc6a1	Cortex Astrocytes
0	2.05622	0.956	0.684	0	Tspan7	Cortex Astrocytes
0	2.0444	0.773	0.097	0	Ntsr2	Cortex Astrocytes
0	2.04235	0.793	0.191	0	Mt2	Cortex Astrocytes
0	2.03044	0.53	0.057	0	Slc38a3	Cortex Astrocytes
0	1.9983	0.67	0.279	0	Gstm5	Cortex Astrocytes
0	1.9816	0.479	0.048	0	Fzd2	Cortex Astrocytes
0	1.97635	0.74	0.292	0	Tubb2b	Cortex Astrocytes
0	1.97162	0.365	0.006	0	Chrdl1	Cortex Astrocytes
0	1.95432	0.621	0.205	0	Pou3f3	Cortex Astrocytes
0	1.95139	0.875	0.274	0	Ptprz1	Cortex Astrocytes
0	1.92988	0.581	0.082	0	Slc25a18	Cortex Astrocytes
0	1.91791	0.691	0.107	0	Aqp4	Cortex Astrocytes
0	1.91132	0.811	0.212	0	Sox9	Cortex Astrocytes
0	1.9058	0.524	0.092	0	Smpdl3a	Cortex Astrocytes
0	1.90434	0.423	0.019	0	Grin2c	Cortex Astrocytes
0	1.89105	0.744	0.369	0	Ttyh3	Cortex Astrocytes
0	1.8876	0.815	0.341	0	Id2	Cortex Astrocytes
0	1.88186	0.878	0.182	0	Slc4a4	Cortex Astrocytes
0	1.85421	0.86	0.499	0	Glud1	Cortex Astrocytes
0	1.85375	0.77	0.499	0	Dclk1	Cortex Astrocytes
0	1.85272	0.712	0.176	0	Hepacam	Cortex Astrocytes
0	1.85176	0.603	0.201	0	Slc1a4	Cortex Astrocytes
0	1.84342	0.528	0.151	0	Lhx2	Cortex Astrocytes
0	1.84	0.938	0.656	0	Gnao1	Cortex Astrocytes
0	1.83172	0.684	0.245	0	Elovl5	Cortex Astrocytes
0	1.77419	0.615	0.152	0	Abhd3	Cortex Astrocytes
0	1.75883	0.448	0.056	0	Slc9a3r1	Cortex Astrocytes
0	1.74529	0.403	0.046	0	Gas1	Cortex Astrocytes
0	1.74123	0.394	0.043	0	Gldc	Cortex Astrocytes
0	1.73019	0.413	0.039	0	Dbx2	Cortex Astrocytes
0	1.72516	0.693	0.406	0	Dtna	Cortex Astrocytes
0	1.70313	0.896	0.358	0	Prdx6	Cortex Astrocytes
0	1.67739	0.96	0.83	0	Malat1	Cortex Astrocytes
0	1.67239	0.511	0.128	0	Paqr8	Cortex Astrocytes
0	1.6721	0.35	0.031	0	Dio2	Cortex Astrocytes
0	1.65724	0.867	0.47	0	Ttyh1	Cortex Astrocytes
0	1.65386	0.858	0.614	0	Cadm1	Cortex Astrocytes
0	1.64989	0.578	0.238	0	Mt3	Cortex Astrocytes
0	1.64577	0.436	0.069	0	Fam181b	Cortex Astrocytes
0	1.63562	0.375	0.035	0	Eva1a	Cortex Astrocytes
0	1.63079	0.372	0.036	0	Tlr3	Cortex Astrocytes
0	1.61927	0.476	0.144	0	Lix1	Cortex Astrocytes
0	1.61387	0.523	0.174	0	Paqr7	Cortex Astrocytes
0	1.61254	0.51	0.142	0	Timp4	Cortex Astrocytes
0	1.6034	0.648	0.263	0	Id4	Cortex Astrocytes
0	1.60262	0.455	0.144	0	Sfxn5	Cortex Astrocytes
0	1.59769	0.478	0.146	0	Cntfr	Cortex Astrocytes
0	1.59673	0.486	0.18	0	Ddah1	Cortex Astrocytes
0	1.58399	0.357	0.035	0	Slc15a2	Cortex Astrocytes
0	1.57441	0.862	0.632	0	Ckb	Cortex Astrocytes
0	1.5685	0.375	0.058	0	Nwd1	Cortex Astrocytes
0	5.35796	0.988	0.015	0	Ctss	Microglia
0	5.26767	0.993	0.012	0	C1qc	Microglia
0	5.18918	0.99	0.013	0	C1qb	Microglia
0	5.06078	0.97	0.04	0	Cx3cr1	Microglia
0	5.03872	0.984	0.012	0	C1qa	Microglia
0	4.9483	0.986	0.117	0	Csf1r	Microglia
0	4.85976	0.916	0.006	0	P2ry12	Microglia
0	4.62802	0.936	0.054	0	Hexb	Microglia
0	4.60958	0.95	0.017	0	Laptm5	Microglia
0	4.2843	0.921	0.094	0	Gfm2	Microglia
0	4.17558	0.532	0.004	0	Ccl4	Microglia
0	4.10717	0.715	0.138	0	Cd83	Microglia
0	4.00535	0.845	0.204	0	Nfkbia	Microglia
0	3.87765	0.809	0.026	0	Selplg	Microglia
0	3.86518	0.843	0.018	0	Ly86	Microglia
0	3.8025	0.978	0.456	0	Ctsd	Microglia
0	3.7597	0.79	0.01	0	Fcgr3	Microglia
0	3.72139	0.804	0.027	0	Olfml3	Microglia
0	3.71199	0.943	0.3	0	Lgmn	Microglia
0	3.6638	0.802	0.123	0	Zfp36	Microglia
0	3.62261	0.775	0.009	0	Mpeg1	Microglia
0	3.60008	0.746	0.003	0	Gpr34	Microglia
0	3.50843	0.514	0.004	0	Tnf	Microglia
0	3.49288	0.75	0.015	0	Itgam	Microglia
0	3.45156	0.768	0.036	0	Vsir	Microglia
0	3.44409	0.751	0.014	0	Cd53	Microglia
0	3.42762	0.809	0.062	0	Rnase4	Microglia
0	3.39368	0.772	0.04	0	Lpcat2	Microglia
0	3.39071	0.477	0.005	0	Ccl3	Microglia
0	3.29447	0.7	0.006	0	Fcrls	Microglia
0	3.28936	0.742	0.012	0	Fcer1g	Microglia
0	3.2719	0.745	0.023	0	Slco2b1	Microglia
0	3.2701	0.971	0.33	0	B2m	Microglia
0	3.26173	1	0.725	0	Cst3	Microglia
0	3.23984	0.658	0.003	0	Tmem119	Microglia
0	3.23327	0.879	0.225	0	Grn	Microglia
0	3.21509	0.699	0.06	0	Tgfbr1	Microglia
0	3.20184	0.614	0.04	0	Nfkbiz	Microglia
0	3.18474	0.772	0.108	0	Kctd12	Microglia
0	3.15855	0.641	0.003	0	P2ry13	Microglia
0	3.12561	0.751	0.123	0	Siglech	Microglia
0	3.05334	0.765	0.238	0	Ier5	Microglia
0	3.03203	0.513	0.019	0	Tnfaip3	Microglia
0	2.93217	0.851	0.351	0	Junb	Microglia
0	2.90396	0.657	0.018	0	Unc93b1	Microglia
0	2.84718	0.523	0.006	0	Bcl2a1b	Microglia
0	2.8369	0.981	0.635	0	Serinc3	Microglia
0	2.80916	0.757	0.191	0	Btg2	Microglia
0	2.78842	0.602	0.051	0	Plek	Microglia
0	2.76037	0.557	0.036	0	Mafb	Microglia
0	2.74566	0.62	0.037	0	F11r	Microglia
0	2.7393	0.584	0.009	0	Tyrobp	Microglia
0	2.72776	0.568	0.006	0	Trem2	Microglia
0	2.69478	0.548	0.009	0	Bin2	Microglia
0	2.68601	0.997	0.77	0	Tmsb4x	Microglia
0	2.68524	0.676	0.204	0	Mcl1	Microglia
0	2.67717	0.571	0.014	0	Cyth4	Microglia
0	2.65234	0.513	0.009	0	Nckap1l	Microglia
0	2.64211	0.639	0.078	0	Cmtm6	Microglia
0	2.63941	0.764	0.207	0	Epb41l2	Microglia
0	2.6203	0.517	0.026	0	C3ar1	Microglia
0	2.60333	0.499	0.022	0	Hpgd	Microglia
0	2.60083	0.579	0.053	0	Rgs10	Microglia
0	2.59925	0.55	0.007	0	Pld4	Microglia
0	2.59438	0.521	0.08	0	Gadd45b	Microglia
0	2.53258	0.61	0.133	0	Ier2	Microglia
0	2.53207	0.6	0.116	0	Cep85	Microglia
0	2.52645	0.539	0.085	0	Hpgds	Microglia
0	2.50029	0.498	0.028	0	Cd33	Microglia
0	2.48139	0.524	0.019	0	Lyn	Microglia
0	2.47532	0.519	0.019	0	Inpp5d	Microglia
0	2.47503	0.615	0.071	0	Itgb5	Microglia
0	2.47254	0.487	0.021	0	Apbb1ip	Microglia
0	2.46761	0.575	0.1	0	Cnbd2	Microglia
0	2.42017	0.48	0.048	0	Atf3	Microglia
0	2.4191	0.493	0.063	0	Pde3b	Microglia
0	2.39531	0.612	0.132	0	Maf	Microglia
0	2.39301	0.371	0.001	0	Il1a	Microglia
0	2.36481	0.455	0.019	0	Lair1	Microglia
0	2.35523	0.41	0.003	0	Nlrp3	Microglia
0	2.33859	0.741	0.186	0	H2-K1	Microglia
0	2.33369	0.435	0.067	0	Fam105a	Microglia
0	2.33026	0.957	0.608	0	Marcks	Microglia
0	2.32404	0.854	0.454	0	Sirpa	Microglia
0	2.32301	0.976	0.311	0	Sparc	Microglia
0	2.319	0.47	0.035	0	Il6ra	Microglia
0	2.31056	0.426	0.007	0	Tmem173	Microglia
0	2.3031	0.467	0.011	0	Irf8	Microglia
0	2.29243	0.434	0.006	0	Itgb2	Microglia
0	2.28134	0.433	0.066	0	Ccr5	Microglia
0	2.25775	0.893	0.534	0	Ftl1	Microglia
0	2.24211	0.473	0.043	0	Srgn	Microglia
0	2.23144	0.498	0.025	0	Anxa3	Microglia
0	2.22905	0.449	0.007	0	Spi1	Microglia
0	2.20027	0.478	0.039	0	Rps6ka1	Microglia
0	2.19117	0.396	0.005	0	Bcl2a1d	Microglia
0	2.18776	0.527	0.125	0	Man2b1	Microglia
0	2.18464	0.486	0.032	0	Ctsc	Microglia
0	2.17861	0.661	0.276	0	Rap1b	Microglia
0	2.17665	0.838	0.569	0	Rhob	Microglia
0	5.21609	0.97	0.016	0	Npy	Neurons 5
0	3.22695	0.844	0.002	0	Agrp	Neurons 5
0	3.17908	0.938	0.034	0	Otp	Neurons 5
0	2.78523	0.92	0.113	0	Irs4	Neurons 5
0	2.6559	0.835	0.051	0	Serpina3n	Neurons 5
0	2.38296	0.838	0.091	0	Cited1	Neurons 5
0	2.2628	0.329	0.04	0	Sst	Neurons 5
0	1.98018	0.75	0.096	0	Arhgap36	Neurons 5
0	1.94711	0.843	0.199	0	Resp18	Neurons 5
0	1.93844	0.953	0.493	0	Pcsk1n	Neurons 5
0	1.81612	0.969	0.358	0	Tmem130	Neurons 5
0	1.81325	0.995	0.54	0	Ndn	Neurons 5
0	1.79677	0.93	0.177	0	Dlk1	Neurons 5
0	1.7446	0.732	0.122	0	Kcnk9	Neurons 5
0	1.73871	0.881	0.198	0	Gpx3	Neurons 5
0	1.72971	0.945	0.282	0	Nrsn2	Neurons 5
0	1.64291	0.827	0.203	0	Vat1l	Neurons 5
0	1.60591	0.591	0.071	0	Acvr1c	Neurons 5
0	1.59087	0.704	0.111	0	Arhgap6	Neurons 5
0	1.59065	0.989	0.578	0	Nap1l5	Neurons 5
0	1.56221	0.979	0.514	0	Uchl1	Neurons 5
0	1.5506	0.923	0.255	0	Zcchc12	Neurons 5
0	1.53898	0.859	0.301	0	Rit2	Neurons 5
0	1.53774	0.764	0.245	0	Rgs2	Neurons 5
0	1.5147	0.888	0.346	0	Rasgrf1	Neurons 5
0	1.51217	0.666	0.082	0	Ghr	Neurons 5
0	1.50271	0.962	0.352	0	Hap1	Neurons 5
0	1.48579	0.628	0.068	0	Dgkk	Neurons 5
0	1.47452	0.847	0.27	0	A730017C20Rik	Neurons 5
0	1.46253	0.82	0.302	0	Prune2	Neurons 5
0	1.45954	0.78	0.174	0	Celf6	Neurons 5
0	1.44043	0.795	0.15	0	Gad2	Neurons 5
0	1.42721	0.817	0.25	0	Tmem255a	Neurons 5
0	1.4191	0.966	0.596	0	Maged1	Neurons 5
0	1.40952	0.842	0.276	0	Fxyd6	Neurons 5
0	1.38002	0.537	0.022	0	Krt90	Neurons 5
0	1.37283	0.806	0.225	0	Vat1	Neurons 5
0	1.36498	0.822	0.155	0	Gad1	Neurons 5
0	1.3632	0.698	0.181	0	Unc5d	Neurons 5
0	1.34232	0.96	0.501	0	Peg3	Neurons 5
0	1.33836	0.785	0.226	0	Baiap3	Neurons 5
0	1.32241	0.858	0.25	0	Pcp4	Neurons 5
0	1.32112	0.905	0.483	0	Gas5	Neurons 5
0	1.31526	0.891	0.363	0	Gprasp2	Neurons 5
0	1.303	0.526	0.024	0	Calcr	Neurons 5
0	1.2983	0.783	0.188	0	AW551984	Neurons 5
0	1.29367	0.765	0.228	0	B630019K06Rik	Neurons 5
0	1.28219	0.95	0.523	0	Impact	Neurons 5
0	1.26744	0.961	0.678	0	Rps27a	Neurons 5
0	1.25176	0.828	0.331	0	Ly6h	Neurons 5
0	1.24166	0.627	0.119	0	Pcbd1	Neurons 5
0	1.23703	0.64	0.17	0	Spint2	Neurons 5
0	1.23301	0.634	0.119	0	Asb4	Neurons 5
0	1.2323	0.69	0.207	0	D430019H16Rik	Neurons 5
0	1.22746	0.996	0.859	0	Gnas	Neurons 5
0	1.22234	0.601	0.09	0	Isl1	Neurons 5
0	1.21508	0.625	0.14	0	Peg10	Neurons 5
0	1.2098	0.653	0.195	0	Ociad2	Neurons 5
0	1.20922	0.918	0.379	0	Gap43	Neurons 5
0	1.19963	0.792	0.349	0	Zfas1	Neurons 5
0	1.19768	0.539	0.08	0	Plagl1	Neurons 5
0	1.19155	0.769	0.256	0	Pnck	Neurons 5
0	1.19032	0.689	0.241	0	Nyap1	Neurons 5
0	1.1873	0.871	0.379	0	Disp2	Neurons 5
0	1.18195	0.921	0.55	0	Rpl14	Neurons 5
0	1.17956	0.808	0.239	0	Zfhx3	Neurons 5
0	1.16006	0.909	0.443	0	Pnmal2	Neurons 5
0	1.14547	0.931	0.644	0	Rpl9	Neurons 5
0	1.13302	0.844	0.402	0	Mapk8ip2	Neurons 5
0	1.12806	0.83	0.362	0	Syngr3	Neurons 5
0	1.12552	0.64	0.161	0	Kcnk2	Neurons 5
0	1.1241	0.765	0.312	0	Sgsm1	Neurons 5
0	1.12388	0.658	0.182	0	Gm14164	Neurons 5
0	1.11046	0.527	0.075	0	Gabre	Neurons 5
0	1.10342	0.998	0.939	0	Eef1a1	Neurons 5
0	1.10294	0.842	0.434	0	Hsph1	Neurons 5
0	1.10283	0.879	0.451	0	Araf	Neurons 5
0	1.10111	0.964	0.727	0	Mrfap1	Neurons 5
0	1.0959	0.915	0.389	0	Ahi1	Neurons 5
0	1.0942	0.683	0.223	0	Bex1	Neurons 5
0	1.09347	0.538	0.14	0	Flrt3	Neurons 5
0	1.08938	0.874	0.456	0	Tmx4	Neurons 5
0	1.08552	0.95	0.659	0	Rpl10	Neurons 5
0	1.08089	0.929	0.606	0	Rps28	Neurons 5
0	1.0748	0.933	0.461	0	Celf4	Neurons 5
0	1.06839	0.899	0.543	0	Rpl3	Neurons 5
0	1.06447	0.809	0.302	0	Rab3c	Neurons 5
0	1.05537	0.858	0.429	0	Bex3	Neurons 5
0	1.05174	0.925	0.456	0	Ptprn	Neurons 5
0	1.04866	0.71	0.292	0	Elavl4	Neurons 5
0	1.04861	0.777	0.347	0	Bex2	Neurons 5
0	1.0446	0.854	0.457	0	Cox7a2l	Neurons 5
0	1.04427	0.838	0.404	0	Alg2	Neurons 5
0	1.04307	0.915	0.55	0	Rps19	Neurons 5
0	1.04282	0.978	0.794	0	Chchd2	Neurons 5
0	1.03915	0.571	0.117	0	Ngb	Neurons 5
0	1.0391	0.895	0.532	0	Rpl6	Neurons 5
0	1.03756	0.574	0.1	0	Slc32a1	Neurons 5
0	1.03741	0.931	0.524	0	Gprasp1	Neurons 5
0	1.03273	0.825	0.415	0	Hspe1	Neurons 5
0	5.25044	0.963	0.027	0	Flt1	ECs
0	5.11403	0.903	0.002	0	Cldn5	ECs
0	4.97917	0.882	0.004	0	Slco1a4	ECs
0	4.97397	0.916	0.013	0	Ly6a	ECs
0	4.79695	0.89	0.003	0	Ly6c1	ECs
0	4.55334	0.856	0.027	0	Itm2a	ECs
0	4.34074	0.699	0.048	0	Cxcl12	ECs
0	4.18645	0.839	0.008	0	Ptprb	ECs
0	4.1472	0.824	0.004	0	Abcb1a	ECs
0	4.05731	0.799	0.036	0	Fn1	ECs
0	3.97971	0.726	0.049	0	Klf2	ECs
0	3.90931	0.935	0.492	0	Bsg	ECs
0	3.77561	0.924	0.142	0	Epas1	ECs
0	3.76773	0.718	0.017	0	Kdr	ECs
0	3.72043	0.795	0.01	0	Adgrf5	ECs
0	3.71369	0.846	0.301	0	Slc6a6	ECs
0	3.71226	0.743	0.029	0	Podxl	ECs
0	3.56705	0.738	0.105	0	Klf4	ECs
0	3.55809	0.883	0.075	0	Igfbp7	ECs
0	3.54604	0.882	0.433	0	Spock2	ECs
0	3.49827	0.673	0.026	0	Id1	ECs
0	3.46732	0.815	0.145	0	Slc2a1	ECs
0	3.39933	0.693	0.001	0	Adgrl4	ECs
0	3.39844	0.729	0.109	0	Ltbp4	ECs
0	3.31286	0.718	0.03	0	Esam	ECs
0	3.27908	0.688	0.002	0	Cdh5	ECs
0	3.25044	0.689	0.017	0	Eng	ECs
0	3.2454	0.601	0.005	0	Ly6c2	ECs
0	3.24281	0.735	0.055	0	Slco1c1	ECs
0	3.22999	0.642	0.056	0	Jcad	ECs
0	3.22056	0.647	0.005	0	Emcn	ECs
0	3.15428	0.68	0.039	0	Hspb1	ECs
0	3.13716	0.685	0.057	0	Egfl7	ECs
0	3.09918	0.724	0.147	0	Sgms1	ECs
0	3.05831	0.709	0.072	0	Pltp	ECs
0	2.99761	0.589	0.094	0	Slc7a5	ECs
0	2.98581	0.759	0.076	0	Id3	ECs
0	2.98487	0.876	0.342	0	Ly6e	ECs
0	2.9804	0.6	0.062	0	Vwa1	ECs
0	2.98	0.565	0.006	0	Sox18	ECs
0	2.9533	0.72	0.155	0	Pecam1	ECs
0	2.92748	0.687	0.153	0	Ablim1	ECs
0	2.88154	0.572	0.023	0	Cd93	ECs
0	2.8776	0.672	0.038	0	Srgn	ECs
0	2.83115	0.708	0.155	0	Cd34	ECs
0	2.82547	0.533	0.026	0	Tm4sf1	ECs
0	2.80451	0.63	0.043	0	Pcp4l1	ECs
0	2.78914	0.5	0.006	0	Foxq1	ECs
0	2.78595	0.524	0.011	0	Clec2d	ECs
0	2.78369	0.505	0.009	0	Slc22a8	ECs
0	2.74751	0.49	0.022	0	Sema3c	ECs
0	2.73042	0.49	0.019	0	Mmrn2	ECs
0	2.71211	0.588	0.061	0	Slc9a3r2	ECs
0	2.70736	0.556	0.039	0	Abcg2	ECs
0	2.693	0.473	0.017	0	Ctla2a	ECs
0	2.68211	0.555	0.074	0	Kitl	ECs
0	2.6711	0.477	0.042	0	Rgs5	ECs
0	2.66135	0.684	0.266	0	Igf1r	ECs
0	2.65742	0.493	0.001	0	Sox17	ECs
0	2.63457	0.38	0.021	0	Apold1	ECs
0	2.63254	0.434	0.063	0	Car4	ECs
0	2.62705	0.507	0.011	0	Tinagl1	ECs
0	2.60426	0.641	0.099	0	Col4a1	ECs
0	2.58168	0.5	0.002	0	Tek	ECs
0	2.57646	0.947	0.643	0	Sptbn1	ECs
0	2.56959	0.543	0.105	0	Cdkn1a	ECs
0	2.55475	0.61	0.166	0	Esyt2	ECs
0	2.55369	0.568	0.064	0	Ahnak	ECs
0	2.49589	0.5	0.051	0	Heg1	ECs
0	2.4645	0.655	0.122	0	Itga6	ECs
0	2.46431	0.637	0.311	0	Dusp1	ECs
0	2.46355	0.639	0.171	0	Sema7a	ECs
0	2.45101	0.504	0.072	0	Eogt	ECs
0	2.43826	0.545	0.063	0	Pdgfb	ECs
0	2.41176	0.763	0.212	0	Nfkbia	ECs
0	2.40451	0.609	0.132	0	Utrn	ECs
0	2.39817	0.376	0.056	0	Adamts1	ECs
0	2.3792	0.664	0.309	0	Slc39a10	ECs
0	2.36766	0.681	0.128	0	Vim	ECs
0	2.35572	0.465	0.136	0	Slc16a1	ECs
0	2.34941	0.526	0.08	0	Ramp2	ECs
0	2.34904	0.568	0.117	0	Tpm4	ECs
0	2.3462	0.536	0.094	0	Col4a2	ECs
0	2.34402	0.945	0.644	0	Tsc22d1	ECs
0	2.34299	0.594	0.176	0	Ptprg	ECs
0	2.33483	0.387	0.012	0	Foxf2	ECs
0	2.33262	0.496	0.04	0	Ets1	ECs
0	2.31952	0.738	0.215	0	Clic4	ECs
0	2.29337	0.432	0.017	0	Prom1	ECs
0	2.29023	0.627	0.134	0	Myl12a	ECs
0	2.28088	0.428	0.07	0	Rflnb	ECs
0	2.2552	0.426	0.127	0	Slc7a1	ECs
0	2.24167	0.871	0.338	0	B2m	ECs
0	2.2397	0.833	0.515	0	Ctnnb1	ECs
0	2.23818	0.432	0.013	0	Rasip1	ECs
0	2.21677	0.542	0.074	0	Tns1	ECs
0	2.19801	0.463	0.084	0	Ccdc141	ECs
0	2.19611	0.595	0.098	0	Mpzl1	ECs
0	2.15983	0.788	0.468	0	Ulk4	ECs
0	2.14459	0.424	0.03	0	Lmo2	ECs
0	4.98657	0.98	0.015	0	Pdgfra	OPCs
0	3.89605	0.986	0.151	0	Olig1	OPCs
0	3.85275	0.986	0.153	0	Gm15966	OPCs
0	3.67947	0.864	0.012	0	Gpr17	OPCs
0	3.5538	0.821	0.016	0	Matn4	OPCs
0	3.4429	0.79	0.005	0	C1ql1	OPCs
0	3.39925	0.875	0.082	0	Olig2	OPCs
0	3.38758	0.997	0.575	0	Cspg5	OPCs
0	3.30446	0.897	0.173	0	Sulf2	OPCs
0	3.27057	0.842	0.121	0	Cacng4	OPCs
0	3.25418	0.779	0.06	0	Lhfpl3	OPCs
0	3.2512	0.804	0.139	0	Pcdh15	OPCs
0	3.18677	0.981	0.286	0	Ptprz1	OPCs
0	3.0981	0.751	0.016	0	Cspg4	OPCs
0	2.94122	0.892	0.097	0	Sox10	OPCs
0	2.93819	0.738	0.046	0	Vcan	OPCs
0	2.85707	0.924	0.385	0	Sdc3	OPCs
0	2.80041	0.634	0.008	0	Neu4	OPCs
0	2.741	0.713	0.124	0	Xylt1	OPCs
0	2.71397	0.944	0.281	0	Serpine2	OPCs
0	2.65254	0.906	0.416	0	Cntn1	OPCs
0	2.61975	0.681	0.104	0	Tnr	OPCs
0	2.4132	0.664	0.079	0	Fabp7	OPCs
0	2.40965	0.606	0.053	0	Tmem100	OPCs
0	2.38551	0.666	0.158	0	Kcnip3	OPCs
0	2.35426	0.571	0.052	0	Gm38039	OPCs
0	2.26732	0.484	0.021	0	Rlbp1	OPCs
0	2.24402	0.545	0.051	0	Sh3bp4	OPCs
0	2.22844	0.971	0.612	0	Marcks	OPCs
0	2.20929	0.631	0.171	0	Gm26716	OPCs
0	2.19731	0.779	0.195	0	S100a16	OPCs
0	2.17376	0.582	0.107	0	Gpt2	OPCs
0	2.16808	0.64	0.173	0	Epn2	OPCs
0	2.15295	0.535	0.08	0	Ccnd1	OPCs
0	2.14257	0.554	0.065	0	Sox6	OPCs
0	2.13143	0.706	0.092	0	Pllp	OPCs
0	2.07948	0.556	0.138	0	Slc35f1	OPCs
0	2.07654	0.48	0.04	0	Nxph1	OPCs
0	2.03136	0.484	0.09	0	Cdo1	OPCs
0	2.0083	0.491	0.034	0	Scrg1	OPCs
0	1.99946	0.759	0.358	0	Lrp1	OPCs
0	1.99048	0.95	0.247	0	Bcan	OPCs
0	1.98731	0.759	0.376	0	Nav1	OPCs
0	1.98568	0.454	0.121	0	Plppr5	OPCs
0	1.96984	0.626	0.164	0	Lrrn1	OPCs
0	1.94138	0.414	0.019	0	Susd5	OPCs
0	1.938	0.617	0.147	0	S100a1	OPCs
0	1.89388	0.457	0.077	0	Ampd3	OPCs
0	1.8763	0.639	0.215	0	Gm2a	OPCs
0	1.85973	0.605	0.164	0	3110035E14Rik	OPCs
0	1.83424	0.518	0.106	0	Grin3a	OPCs
0	1.81805	0.433	0.056	0	Mmp15	OPCs
0	1.80678	0.471	0.061	0	Kank1	OPCs
0	1.7868	0.51	0.081	0	Rgcc	OPCs
0	1.77693	0.695	0.206	0	Serinc5	OPCs
0	1.76579	0.574	0.243	0	Nlgn3	OPCs
0	1.7591	0.463	0.088	0	Arhgap31	OPCs
0	1.75848	0.469	0.154	0	Megf11	OPCs
0	1.7436	0.505	0.15	0	1810041L15Rik	OPCs
0	1.72579	0.503	0.08	0	Mfsd2a	OPCs
0	1.72562	0.424	0.089	0	Qpct	OPCs
0	1.72214	0.644	0.28	0	Mtss1l	OPCs
0	1.68761	0.434	0.088	0	Oraov1	OPCs
0	1.67907	0.456	0.165	0	Dscam	OPCs
0	1.67507	0.479	0.092	0	Tgfa	OPCs
0	1.66731	0.478	0.079	0	Zcchc24	OPCs
0	1.66722	0.485	0.159	0	Phlda1	OPCs
0	1.64144	0.331	0.02	0	Sema3d	OPCs
0	1.63834	0.348	0.015	0	Traf4	OPCs
0	1.6263	0.467	0.144	0	Midn	OPCs
0	1.62588	0.362	0.058	0	Sox3	OPCs
0	1.6235	0.375	0.103	0	3632451O06Rik	OPCs
0	1.62191	0.756	0.273	0	Cd9	OPCs
0	1.58474	0.735	0.467	0	Nrxn2	OPCs
0	1.57731	0.36	0.032	0	Ntn1	OPCs
0	1.57621	0.39	0.067	0	Chst11	OPCs
0	1.56958	0.524	0.151	0	Itgb8	OPCs
0	1.56622	0.394	0.109	0	Ugdh	OPCs
0	1.56376	0.402	0.059	0	Pxdc1	OPCs
0	1.56167	0.505	0.111	0	S100b	OPCs
0	1.55077	0.384	0.079	0	Sox8	OPCs
0	1.53734	0.541	0.131	0	Gjc3	OPCs
0	1.52477	0.634	0.165	0	Luzp2	OPCs
0	1.51778	0.374	0.082	0	Igsf21	OPCs
0	1.51624	0.4	0.105	0	Ptpre	OPCs
0	1.51602	0.346	0.033	0	Lims2	OPCs
0	1.50706	0.4	0.098	0	Ppp1r14b	OPCs
0	1.50663	0.467	0.167	0	Abhd2	OPCs
0	1.48376	0.37	0.115	0	Elfn2	OPCs
0	1.47028	0.35	0.032	0	Afap1l2	OPCs
0	1.46847	0.348	0.092	0	Pou3f1	OPCs
0	1.46081	0.315	0.081	0	Gm18492	OPCs
0	1.45874	0.685	0.247	0	Spon1	OPCs
0	1.44064	0.356	0.078	0	Dscaml1	OPCs
0	1.42487	0.26	0.004	0	Emid1	OPCs
3.24315e-283	1.5785	0.474	0.202	1.73404e-278	Olfm2	OPCs
3.86998e-274	1.53174	0.683	0.457	2.0692e-269	Arl2bp	OPCs
1.2324e-260	1.46668	0.424	0.165	6.58938e-256	Brinp3	OPCs
7.385e-245	1.4304	0.412	0.161	3.94861e-240	Sema5a	OPCs
2.93845e-232	1.43307	0.416	0.174	1.57113e-227	Tmem132b	OPCs
0	4.10079	0.968	0.12	0	Col25a1	Tanycytes 2
0	3.94492	0.888	0.021	0	Scn7a	Tanycytes 2
0	3.2316	0.773	0.004	0	Fndc3c1	Tanycytes 2
0	3.13224	0.955	0.096	0	Col23a1	Tanycytes 2
0	3.11998	0.879	0.082	0	Fzd5	Tanycytes 2
0	2.99957	0.76	0.098	0	Socs3	Tanycytes 2
0	2.88684	0.684	0.082	0	Cyr61	Tanycytes 2
0	2.78774	0.748	0.117	0	Mest	Tanycytes 2
0	2.71637	0.818	0.123	0	Hes1	Tanycytes 2
0	2.70103	0.889	0.257	0	Deptor	Tanycytes 2
0	2.7002	0.939	0.19	0	Six3	Tanycytes 2
0	2.55852	0.813	0.094	0	Antxr1	Tanycytes 2
0	2.53822	0.74	0.1	0	Grik3	Tanycytes 2
0	2.48413	0.812	0.227	0	Igfbp5	Tanycytes 2
0	2.472	0.899	0.336	0	Fos	Tanycytes 2
0	2.35103	0.633	0.195	0	Dlk1	Tanycytes 2
0	2.22111	0.589	0.013	0	A2m	Tanycytes 2
0	2.1325	0.79	0.144	0	Slc16a2	Tanycytes 2
0	2.13126	0.684	0.122	0	Ppp1r1b	Tanycytes 2
0	2.11706	0.717	0.147	0	Fstl1	Tanycytes 2
0	2.032	0.749	0.203	0	Zfand6	Tanycytes 2
0	1.99016	0.912	0.229	0	Sox9	Tanycytes 2
0	1.97746	0.544	0.025	0	Abca8a	Tanycytes 2
0	1.94024	0.756	0.274	0	Mgat5	Tanycytes 2
0	1.90753	0.782	0.234	0	Srebf1	Tanycytes 2
0	1.90023	0.94	0.375	0	Prdx6	Tanycytes 2
0	1.88171	0.578	0.027	0	Nt5dc2	Tanycytes 2
0	1.88022	0.608	0.057	0	Pxdc1	Tanycytes 2
0	1.87095	0.653	0.07	0	Anxa2	Tanycytes 2
0	1.85148	0.571	0.059	0	Cd44	Tanycytes 2
0	1.84556	0.575	0.065	0	Gpc3	Tanycytes 2
0	1.84488	0.824	0.31	0	Dusp1	Tanycytes 2
0	1.84406	0.602	0.072	0	Six3os1	Tanycytes 2
0	1.84293	0.718	0.09	0	Prelp	Tanycytes 2
0	1.837	0.869	0.329	0	Nnat	Tanycytes 2
0	1.82285	0.713	0.149	0	Lix1	Tanycytes 2
0	1.82028	0.519	0.026	0	Mamdc2	Tanycytes 2
0	1.81307	0.847	0.406	0	Xpr1	Tanycytes 2
0	1.80382	0.965	0.589	0	Map1b	Tanycytes 2
0	1.80061	0.797	0.304	0	Ildr2	Tanycytes 2
0	1.78681	0.703	0.202	0	Fbxo2	Tanycytes 2
0	1.77103	0.978	0.553	0	6330403K07Rik	Tanycytes 2
0	1.76827	0.677	0.189	0	Cacna2d2	Tanycytes 2
0	1.76305	0.876	0.421	0	Cdh2	Tanycytes 2
0	1.76194	0.729	0.158	0	Lhx2	Tanycytes 2
0	1.75633	0.656	0.158	0	Lrrc8d	Tanycytes 2
0	1.75406	0.599	0.061	0	Nkx2-4	Tanycytes 2
0	1.75403	0.715	0.126	0	Cldn10	Tanycytes 2
0	1.74635	0.514	0.156	0	Copg2	Tanycytes 2
0	1.72829	0.592	0.099	0	Nkx2-1	Tanycytes 2
0	1.71718	0.868	0.436	0	Jun	Tanycytes 2
0	1.70063	0.616	0.113	0	Tbx3	Tanycytes 2
0	1.69115	0.792	0.35	0	Sorbs2	Tanycytes 2
0	1.66988	0.487	0.042	0	Lpar4	Tanycytes 2
0	1.6137	0.435	0.011	0	Pla2g5	Tanycytes 2
0	1.61282	0.873	0.449	0	Egr1	Tanycytes 2
0	1.60862	0.725	0.238	0	Lman1	Tanycytes 2
0	1.6042	0.495	0.038	0	Dio2	Tanycytes 2
0	1.58129	0.655	0.166	0	Fosb	Tanycytes 2
0	1.57678	0.539	0.077	0	Ifi27	Tanycytes 2
0	1.57166	0.845	0.346	0	Nfib	Tanycytes 2
0	1.56441	0.691	0.224	0	Fgfr1	Tanycytes 2
0	1.55509	0.488	0.028	0	Rax	Tanycytes 2
0	1.55252	0.917	0.337	0	Gstm1	Tanycytes 2
0	1.5495	0.673	0.192	0	Ccnd2	Tanycytes 2
0	1.5477	0.99	0.91	0	mt-Rnr2	Tanycytes 2
0	1.5476	0.592	0.114	0	Tiparp	Tanycytes 2
0	1.54701	0.375	0.007	0	Adm	Tanycytes 2
0	1.52103	0.528	0.048	0	Gpr50	Tanycytes 2
0	1.51331	0.904	0.527	0	Ptn	Tanycytes 2
0	1.51296	0.523	0.081	0	Nxn	Tanycytes 2
0	1.50232	0.469	0.053	0	Zfp503	Tanycytes 2
0	1.50024	0.553	0.083	0	Rgcc	Tanycytes 2
0	1.46075	0.471	0.129	0	Samhd1	Tanycytes 2
0	1.44901	0.543	0.139	0	Fat3	Tanycytes 2
0	1.44108	0.637	0.221	0	Fhl1	Tanycytes 2
0	1.43453	0.457	0.055	0	Col27a1	Tanycytes 2
0	1.43033	0.594	0.096	0	Metrn	Tanycytes 2
0	1.42361	0.825	0.372	0	Nfix	Tanycytes 2
0	1.41001	0.438	0.04	0	Trpm3	Tanycytes 2
0	1.4097	0.707	0.248	0	Aldh2	Tanycytes 2
0	1.40745	0.372	0.011	0	Cyp1b1	Tanycytes 2
0	1.40591	0.483	0.079	0	Txnip	Tanycytes 2
0	1.39634	0.699	0.201	0	Hist1h2bc	Tanycytes 2
0	1.39039	0.572	0.104	0	Sft2d2	Tanycytes 2
0	1.3863	0.947	0.631	0	Zbtb20	Tanycytes 2
0	1.37256	0.442	0.117	0	Sntb2	Tanycytes 2
0	1.37064	0.721	0.242	0	Anxa5	Tanycytes 2
0	1.36886	0.421	0.074	0	Frzb	Tanycytes 2
0	1.35636	0.604	0.142	0	Maf	Tanycytes 2
0	1.33451	0.322	0.015	0	Sfrp2	Tanycytes 2
0	1.31757	0.586	0.143	0	Ier2	Tanycytes 2
0	1.317	0.657	0.136	0	Vim	Tanycytes 2
0	1.30833	0.257	0.015	0	Ctgf	Tanycytes 2
0	1.28394	0.496	0.064	0	Mgst1	Tanycytes 2
0	1.26574	0.592	0.187	0	Vegfa	Tanycytes 2
4.85508e-305	1.3273	0.654	0.277	2.59592e-300	Odc1	Tanycytes 2
9.10259e-272	1.31999	0.504	0.17	4.86697e-267	Dusp6	Tanycytes 2
1.70839e-257	1.28377	0.83	0.543	9.13441e-253	Sub1	Tanycytes 2
5.74211e-220	1.39919	0.572	0.259	3.07019e-215	Klf6	Tanycytes 2
0	2.90259	0.828	0.162	0	3110035E14Rik	Neurons 6
0	2.76342	0.981	0.255	0	Pcp4	Neurons 6
0	2.45014	0.785	0.064	0	Rprm	Neurons 6
0	2.3182	0.902	0.188	0	Adcy1	Neurons 6
0	2.29484	0.943	0.384	0	Prkcb	Neurons 6
0	2.1997	0.93	0.229	0	Syt7	Neurons 6
0	2.11767	0.866	0.2	0	Garnl3	Neurons 6
0	2.10238	0.98	0.471	0	Atp2b1	Neurons 6
0	2.04385	0.859	0.162	0	Nptx1	Neurons 6
0	2.03637	0.802	0.04	0	Rit1.1	Neurons 6
0	1.98911	0.959	0.398	0	Ncald	Neurons 6
0	1.9799	0.805	0.119	0	Prkcg	Neurons 6
0	1.95982	0.931	0.28	0	Baiap2	Neurons 6
0	1.94666	0.786	0.175	0	Pde1a	Neurons 6
0	1.93028	0.826	0.168	0	Nos1ap	Neurons 6
0	1.92992	0.999	0.295	0	Nrgn	Neurons 6
0	1.91428	0.991	0.38	0	Syt1	Neurons 6
0	1.88732	0.961	0.404	0	Efhd2	Neurons 6
0	1.87956	0.996	0.468	0	Snap25	Neurons 6
0	1.87782	0.837	0.139	0	Diras2	Neurons 6
0	1.83217	0.805	0.115	0	Tbr1	Neurons 6
0	1.83024	0.898	0.228	0	Slc24a2	Neurons 6
0	1.79843	0.648	0.143	0	Nefm	Neurons 6
0	1.78446	0.832	0.186	0	Cplx1	Neurons 6
0	1.75291	0.858	0.181	0	Bcl11a	Neurons 6
0	1.73783	0.97	0.438	0	Cx3cl1	Neurons 6
0	1.7335	0.863	0.217	0	Cplx2	Neurons 6
0	1.72612	0.715	0.073	0	Foxp2	Neurons 6
0	1.70268	0.949	0.334	0	Vsnl1	Neurons 6
0	1.69649	0.842	0.215	0	Ccl27a	Neurons 6
0	1.69499	0.921	0.322	0	Cacnb4	Neurons 6
0	1.67433	0.749	0.081	0	Hs3st4	Neurons 6
0	1.65717	0.972	0.439	0	Chn1	Neurons 6
0	1.65178	0.923	0.366	0	Prkce	Neurons 6
0	1.62391	0.826	0.206	0	Gria3	Neurons 6
0	1.6041	0.938	0.325	0	Atp2b2	Neurons 6
0	1.59437	0.785	0.174	0	Mmp17	Neurons 6
0	1.5941	0.922	0.442	0	Efr3a	Neurons 6
0	1.56976	0.82	0.146	0	Slc17a7	Neurons 6
0	1.55837	0.984	0.446	0	Olfm1	Neurons 6
0	1.55725	0.795	0.272	0	Ube2ql1	Neurons 6
0	1.55135	0.719	0.143	0	Ttc9b	Neurons 6
0	1.55062	0.855	0.205	0	Sv2b	Neurons 6
0	1.54876	0.689	0.085	0	Tmem178	Neurons 6
0	1.546	0.973	0.408	0	Dlgap1	Neurons 6
0	1.5221	0.897	0.33	0	Myt1l	Neurons 6
0	1.51498	0.996	0.706	0	Calm2	Neurons 6
0	1.5106	0.807	0.214	0	Rasgrp1	Neurons 6
0	1.50317	0.891	0.31	0	Pgm2l1	Neurons 6
0	1.49852	0.784	0.2	0	Dkk3	Neurons 6
0	1.4852	0.926	0.307	0	Rbfox3	Neurons 6
0	1.47818	0.745	0.245	0	Nefl	Neurons 6
0	1.45878	0.85	0.313	0	Ngef	Neurons 6
0	1.45495	0.881	0.322	0	Fut9	Neurons 6
0	1.44708	0.778	0.234	0	1110008P14Rik	Neurons 6
0	1.44318	0.883	0.36	0	Ctxn1	Neurons 6
0	1.43128	0.664	0.127	0	Fam163b	Neurons 6
0	1.4244	0.995	0.639	0	Ppp3ca	Neurons 6
0	1.41161	0.846	0.307	0	Homer1	Neurons 6
0	1.41129	0.967	0.493	0	Ppp3r1	Neurons 6
0	1.40862	0.948	0.354	0	Thy1	Neurons 6
0	1.4041	0.894	0.263	0	Snca	Neurons 6
0	1.4014	0.629	0.071	0	Meis2	Neurons 6
0	1.39556	0.932	0.438	0	Pak1	Neurons 6
0	1.39461	0.717	0.157	0	Ephb6	Neurons 6
0	1.39034	0.866	0.346	0	Ogfrl1	Neurons 6
0	1.38721	0.732	0.198	0	Rbfox1	Neurons 6
0	1.37747	0.757	0.136	0	Slc35f1	Neurons 6
0	1.37503	0.89	0.287	0	Enc1	Neurons 6
0	1.37419	0.853	0.303	0	Sh3gl2	Neurons 6
0	1.37246	0.935	0.402	0	Eno2	Neurons 6
0	1.36919	0.985	0.541	0	Gria2	Neurons 6
0	1.36519	0.922	0.37	0	Scn2a	Neurons 6
0	1.3614	0.989	0.619	0	Basp1	Neurons 6
0	1.35987	0.789	0.236	0	Slc4a10	Neurons 6
0	1.35735	0.767	0.168	0	Tle4	Neurons 6
0	1.35677	0.919	0.32	0	Sncb	Neurons 6
0	1.35381	0.871	0.271	0	Rgs7bp	Neurons 6
0	1.35287	0.601	0.076	0	Ano3	Neurons 6
0	1.34567	0.925	0.401	0	Septin3	Neurons 6
0	1.34494	0.844	0.31	0	Khdrbs3	Neurons 6
0	1.34247	0.809	0.237	0	Satb1	Neurons 6
0	1.33978	0.544	0.118	0	Arc	Neurons 6
0	1.33951	0.93	0.438	0	Ndrg3	Neurons 6
0	1.33883	0.861	0.288	0	Kcnma1	Neurons 6
0	1.33858	0.865	0.327	0	Ina	Neurons 6
0	1.33496	0.8	0.199	0	Ptk2b	Neurons 6
0	1.33403	0.82	0.297	0	Rap1gds1	Neurons 6
0	1.33195	0.856	0.267	0	Scn8a	Neurons 6
0	1.3315	0.801	0.234	0	Prrt2	Neurons 6
0	1.32521	0.544	0.025	0	Trbc2	Neurons 6
0	1.32441	0.908	0.341	0	Napb	Neurons 6
0	1.32316	0.844	0.309	0	Slc8a2	Neurons 6
0	1.32264	0.682	0.114	0	Igfbp4	Neurons 6
0	1.31948	0.41	0.013	0	Myl4	Neurons 6
0	1.3177	0.975	0.521	0	Atp1b1	Neurons 6
0	1.31653	0.53	0.027	0	Ighm	Neurons 6
0	1.31386	0.641	0.106	0	Rprml	Neurons 6
0	1.31208	0.61	0.093	0	Ipcef1	Neurons 6
0	1.28967	0.861	0.294	0	Scn1b	Neurons 6
0	2.3356	0.986	0.185	0	Cck	Neurons 7
0	2.11835	0.998	0.381	0	Syt1	Neurons 7
0	2.06542	1	0.296	0	Nrgn	Neurons 7
0	1.99241	0.904	0.229	0	Slc24a2	Neurons 7
0	1.97813	0.976	0.308	0	Pgm2l1	Neurons 7
0	1.95982	0.999	0.469	0	Snap25	Neurons 7
0	1.92916	0.992	0.446	0	Olfm1	Neurons 7
0	1.91789	0.971	0.285	0	Enc1	Neurons 7
0	1.89861	0.973	0.262	0	Snca	Neurons 7
0	1.89675	0.926	0.189	0	Adcy1	Neurons 7
0	1.89541	0.823	0.175	0	Pde1a	Neurons 7
0	1.88436	0.836	0.186	0	Cplx1	Neurons 7
0	1.85376	0.989	0.383	0	Prkcb	Neurons 7
0	1.84315	0.993	0.459	0	Lmo4	Neurons 7
0	1.83175	0.923	0.176	0	Nrn1	Neurons 7
0	1.82622	0.945	0.204	0	Sv2b	Neurons 7
0	1.78214	0.935	0.16	0	3110035E14Rik	Neurons 7
0	1.77579	0.903	0.145	0	Slc17a7	Neurons 7
0	1.73073	0.993	0.439	0	Chn1	Neurons 7
0	1.70336	0.949	0.256	0	Hpca	Neurons 7
0	1.64936	0.941	0.242	0	Camkk2	Neurons 7
0	1.63268	0.872	0.199	0	Dkk3	Neurons 7
0	1.6244	0.964	0.319	0	Sncb	Neurons 7
0	1.60702	0.98	0.354	0	Thy1	Neurons 7
0	1.59861	0.959	0.271	0	Kalrn	Neurons 7
0	1.56797	0.982	0.408	0	Dlgap1	Neurons 7
0	1.56313	0.876	0.318	0	Nell2	Neurons 7
0	1.55173	0.988	0.445	0	Nsf	Neurons 7
0	1.53317	0.94	0.399	0	Ncald	Neurons 7
0	1.5331	1	0.603	0	Rtn1	Neurons 7
0	1.52133	0.777	0.261	0	Pcp4	Neurons 7
0	1.5181	0.999	0.512	0	Ndrg4	Neurons 7
0	1.51422	0.898	0.212	0	Rasgrp1	Neurons 7
0	1.5113	0.971	0.325	0	Atp2b2	Neurons 7
0	1.50404	0.739	0.082	0	Neurod6	Neurons 7
0	1.50004	0.975	0.334	0	Vsnl1	Neurons 7
0	1.49068	0.959	0.34	0	Atp6v1g2	Neurons 7
0	1.49037	0.953	0.341	0	Napb	Neurons 7
0	1.48783	0.828	0.173	0	Mmp17	Neurons 7
0	1.48606	0.936	0.293	0	Scn1b	Neurons 7
0	1.4856	0.99	0.493	0	Ppp3r1	Neurons 7
0	1.47961	0.948	0.28	0	Baiap2	Neurons 7
0	1.47363	0.998	0.619	0	Basp1	Neurons 7
0	1.47261	0.765	0.117	0	Tbr1	Neurons 7
0	1.4724	0.986	0.305	0	Mef2c	Neurons 7
0	1.46135	0.932	0.247	0	Stx1a	Neurons 7
0	1.45721	0.895	0.242	0	Nefl	Neurons 7
0	1.4449	0.964	0.343	0	Pcsk2	Neurons 7
0	1.43921	0.899	0.224	0	Lingo1	Neurons 7
0	1.43394	0.956	0.307	0	Rbfox3	Neurons 7
0	1.43241	0.989	0.438	0	Cx3cl1	Neurons 7
0	1.43211	0.843	0.196	0	Bsn	Neurons 7
0	1.4207	0.977	0.472	0	Atp2b1	Neurons 7
0	1.40775	0.928	0.316	0	Syn1	Neurons 7
0	1.40769	0.992	0.435	0	Cyfip2	Neurons 7
0	1.40723	0.993	0.56	0	Clstn1	Neurons 7
0	1.39267	0.8	0.219	0	Cplx2	Neurons 7
0	1.39142	0.976	0.418	0	Stmn2	Neurons 7
0	1.3887	0.819	0.16	0	Cabp1	Neurons 7
0	1.38234	0.906	0.308	0	Slc8a2	Neurons 7
0	1.35772	0.998	0.706	0	Calm2	Neurons 7
0	1.35479	0.919	0.302	0	Sh3gl2	Neurons 7
0	1.35424	0.955	0.366	0	Prkce	Neurons 7
0	1.35377	0.832	0.183	0	Bcl11a	Neurons 7
0	1.33176	0.91	0.271	0	Rgs7bp	Neurons 7
0	1.32151	0.914	0.266	0	Scn8a	Neurons 7
0	1.30144	0.979	0.445	0	Stxbp1	Neurons 7
0	1.29988	0.858	0.231	0	Syt7	Neurons 7
0	1.2867	0.999	0.639	0	Ppp3ca	Neurons 7
0	1.28351	0.941	0.294	0	Camk2a	Neurons 7
0	1.2804	0.995	0.558	0	Celf2	Neurons 7
0	1.27613	0.995	0.647	0	Rab6a	Neurons 7
0	1.27215	0.921	0.279	0	Gda	Neurons 7
0	1.27143	0.838	0.233	0	1110008P14Rik	Neurons 7
0	1.27048	0.682	0.139	0	Mpped1	Neurons 7
0	1.26245	0.969	0.413	0	Eef1a2	Neurons 7
0	1.25967	0.733	0.165	0	Nptx1	Neurons 7
0	1.25379	0.726	0.143	0	Diras2	Neurons 7
0	1.2514	0.938	0.361	0	Rab6b	Neurons 7
0	1.24728	0.926	0.34	0	Pacsin1	Neurons 7
0	1.24353	0.888	0.198	0	Ptk2b	Neurons 7
0	1.23354	0.966	0.501	0	Aldoa	Neurons 7
0	1.22544	0.854	0.233	0	Prrt2	Neurons 7
0	1.22341	0.863	0.269	0	Smim13	Neurons 7
0	1.22309	0.999	0.816	0	Calm1	Neurons 7
0	1.22163	0.905	0.297	0	Grin2b	Neurons 7
0	1.22144	0.951	0.368	0	Arpp19	Neurons 7
0	1.21735	0.73	0.171	0	Nos1ap	Neurons 7
0	1.21535	0.992	0.538	0	Ywhah	Neurons 7
0	1.21415	0.792	0.197	0	Rbfox1	Neurons 7
0	1.21179	0.979	0.503	0	Dclk1	Neurons 7
0	1.20879	0.949	0.422	0	Got1	Neurons 7
0	1.20636	0.91	0.276	0	Gabra1	Neurons 7
0	1.20627	0.689	0.122	0	Prkcg	Neurons 7
0	1.20381	0.961	0.369	0	Scn2a	Neurons 7
0	1.20267	0.596	0.134	0	Pter	Neurons 7
0	1.20045	0.97	0.424	0	Syp	Neurons 7
0	1.19997	0.913	0.345	0	Sult4a1	Neurons 7
0	1.19639	0.896	0.31	0	Foxp1	Neurons 7
0	1.19618	0.874	0.293	0	Septin5	Neurons 7
0	3.58487	0.988	0.357	0	Scg2	Neurons 8
0	2.95257	0.92	0.19	0	Dlk1	Neurons 8
0	2.68888	0.78	0.051	0	Zic1	Neurons 8
0	2.48238	0.515	0.023	0	Rgs16	Neurons 8
0	2.45749	0.37	0.008	0	Avp	Neurons 8
0	2.19339	0.425	0.019	0	Prokr2	Neurons 8
0	2.15274	0.786	0.159	0	Trp53i11	Neurons 8
0	2.12889	0.85	0.193	0	Six3	Neurons 8
0	2.08639	0.833	0.165	0	Gad1	Neurons 8
0	1.97573	0.726	0.249	0	Rora	Neurons 8
0	1.96006	0.417	0.001	0	Nms	Neurons 8
0	1.88047	0.788	0.248	0	Dner	Neurons 8
0	1.86629	0.537	0.057	0	Sox3	Neurons 8
0	1.85077	0.944	0.45	0	Pnmal2	Neurons 8
0	1.84026	0.763	0.237	0	B630019K06Rik	Neurons 8
0	1.84008	0.841	0.247	0	Zfhx3	Neurons 8
0	1.79958	0.908	0.556	0	Pea15a	Neurons 8
0	1.7914	0.989	0.547	0	Ndn	Neurons 8
0	1.78283	0.957	0.501	0	Rian	Neurons 8
0	1.77003	0.819	0.311	0	Rit2	Neurons 8
0	1.74931	0.455	0.007	0	Vipr2	Neurons 8
0	1.74569	0.889	0.434	0	Pgrmc1	Neurons 8
0	1.72536	0.608	0.174	0	Pkib	Neurons 8
0	1.70125	0.847	0.354	0	Nrxn3	Neurons 8
0	1.65169	0.939	0.369	0	Tmem130	Neurons 8
0	1.61516	0.656	0.217	0	Rorb	Neurons 8
0	1.58769	0.636	0.165	0	Parm1	Neurons 8
0	1.55497	0.506	0.087	0	Nrip3	Neurons 8
0	1.55118	0.72	0.271	0	Rasgrf2	Neurons 8
0	1.5199	0.504	0.112	0	Nell1	Neurons 8
0	1.49622	0.992	0.596	0	Meg3	Neurons 8
0	1.41275	0.466	0.065	0	Rftn1	Neurons 8
0	1.37954	0.558	0.108	0	Slc32a1	Neurons 8
0	1.36859	0.452	0.103	0	Relt	Neurons 8
0	1.36083	0.819	0.385	0	Wdr6	Neurons 8
0	1.3594	0.344	0.015	0	Zic4	Neurons 8
0	1.3578	0.856	0.294	0	Nrsn2	Neurons 8
0	1.33923	0.914	0.363	0	Hap1	Neurons 8
0	1.33142	0.916	0.531	0	Gprasp1	Neurons 8
0	1.29062	0.298	0.011	0	Lhx1	Neurons 8
0	1.27526	0.428	0.094	0	Akap17b	Neurons 8
0	1.25677	0.399	0.055	0	Six6	Neurons 8
0	1.25632	0.584	0.166	0	Gad2	Neurons 8
0	1.23868	0.319	0.042	0	Ppp1r17	Neurons 8
0	1.22701	0.863	0.399	0	Ahi1	Neurons 8
0	1.211	0.981	0.585	0	Nap1l5	Neurons 8
0	1.20643	0.329	0.065	0	Rasd1	Neurons 8
0	1.19681	0.287	0.049	0	Chodl	Neurons 8
0	1.1823	0.293	0.026	0	Fam122b	Neurons 8
0	1.16196	0.586	0.188	0	Celf6	Neurons 8
0	1.16193	0.298	0.017	0	Lhx1os	Neurons 8
0	1.15746	0.365	0.071	0	Gabrg3	Neurons 8
1.32329e-307	1.19553	0.736	0.274	7.07537e-303	Id4	Neurons 8
3.64287e-300	1.37513	0.845	0.463	1.94777e-295	Cbarp	Neurons 8
2.0414e-283	1.30899	0.496	0.156	1.09149e-278	Slc39a6	Neurons 8
4.53136e-283	1.32297	0.746	0.354	2.42283e-278	Bex2	Neurons 8
6.40986e-280	1.19747	0.908	0.51	3.42722e-275	Peg3	Neurons 8
9.15483e-276	1.14492	0.65	0.238	4.89491e-271	Vat1	Neurons 8
4.21133e-273	1.18921	0.883	0.464	2.25171e-268	Ptprn	Neurons 8
2.96221e-272	1.20111	0.855	0.421	1.58383e-267	Stmn2	Neurons 8
1.06108e-270	1.17689	0.949	0.527	5.67336e-266	Snhg11	Neurons 8
3.50315e-268	1.07419	0.571	0.192	1.87307e-263	Gm14164	Neurons 8
4.92333e-267	1.15741	0.9	0.531	2.63241e-262	Impact	Neurons 8
6.75492e-266	1.22569	0.779	0.374	3.61172e-261	Gprasp2	Neurons 8
7.26341e-262	1.23198	0.482	0.147	3.8836e-257	Cdh13	Neurons 8
5.66242e-259	1.22493	0.413	0.12	3.02758e-254	Iqsec3	Neurons 8
1.35989e-258	1.29516	0.578	0.228	7.27104e-254	B3gat2	Neurons 8
4.70454e-258	2.23763	0.573	0.229	2.51542e-253	Vgf	Neurons 8
1.45147e-252	1.09293	0.688	0.283	7.7607e-248	A730017C20Rik	Neurons 8
1.83616e-252	1.09127	0.876	0.478	9.81758e-248	Zwint	Neurons 8
2.36728e-248	1.09189	0.604	0.219	1.26574e-243	Vat1l	Neurons 8
6.17882e-247	1.11015	0.9	0.469	3.30369e-242	Celf4	Neurons 8
3.87204e-246	1.11846	0.513	0.175	2.0703e-241	Tle4	Neurons 8
1.43256e-240	1.3878	0.448	0.147	7.6596e-236	Cadps2	Neurons 8
7.33611e-240	1.35082	0.834	0.539	3.92247e-235	Pbx1	Neurons 8
4.46053e-233	1.0774	0.465	0.151	2.38496e-228	Rab3b	Neurons 8
6.94453e-232	1.14806	0.683	0.323	3.7131e-227	Dalrd3	Neurons 8
5.39018e-231	1.22871	0.451	0.149	2.88202e-226	Flrt3	Neurons 8
2.32569e-230	1.06868	0.399	0.119	1.2435e-225	Hcn1	Neurons 8
1.19871e-227	1.22854	0.581	0.249	6.40925e-223	Tub	Neurons 8
2.71848e-224	1.06345	0.608	0.245	1.45352e-219	Ap1s2	Neurons 8
1.64654e-218	1.31648	0.429	0.138	8.80371e-214	Pter	Neurons 8
2.84595e-213	1.05567	0.712	0.342	1.52167e-208	Ly6h	Neurons 8
1.0778e-211	1.20615	0.704	0.374	5.7628e-207	Stk11	Neurons 8
2.34238e-209	1.1037	0.551	0.233	1.25242e-204	Nalcn	Neurons 8
5.33611e-206	1.05706	0.611	0.263	2.85311e-201	Tmem255a	Neurons 8
2.14817e-199	1.04451	0.779	0.438	1.14858e-194	Bex3	Neurons 8
3.64032e-196	1.07815	0.78	0.462	1.9464e-191	Plekhb2	Neurons 8
4.11208e-189	1.14167	0.425	0.154	2.19865e-184	Slc2a13	Neurons 8
5.55519e-180	1.09559	0.528	0.229	2.97025e-175	Auts2	Neurons 8
1.89574e-176	1.05798	0.527	0.215	1.01362e-171	Pcdh19	Neurons 8
3.24501e-176	1.19213	0.611	0.303	1.73504e-171	Nr1d1	Neurons 8
4.26933e-162	1.07184	0.695	0.389	2.28272e-157	Pclo	Neurons 8
3.5339e-154	1.11975	0.609	0.323	1.88951e-149	Pou2f2	Neurons 8
2.5312e-149	1.59061	0.76	0.516	1.35338e-144	Gm37357	Neurons 8
5.87803e-133	1.04996	0.617	0.354	3.14286e-128	Ago2	Neurons 8
2.92665e-115	1.44804	0.322	0.128	1.56482e-110	Rasl11b	Neurons 8
7.23002e-114	1.07887	0.279	0.097	3.86574e-109	Synpr	Neurons 8
5.14109e-94	1.12863	0.308	0.133	2.74884e-89	Ppp1r1a	Neurons 8
2.75143e-75	1.17872	0.326	0.155	1.47113e-70	Peg10	Neurons 8
0	4.55819	0.915	0.006	0	Tac2	Neurons 9
0	3.27397	0.916	0.062	0	Pdyn	Neurons 9
0	2.78626	0.925	0.218	0	Tmem35a	Neurons 9
0	2.51183	0.872	0.094	0	Prlr	Neurons 9
0	2.12746	0.991	0.358	0	Scg2	Neurons 9
0	2.09218	0.646	0.013	0	Nhlh2	Neurons 9
0	1.96765	0.73	0.05	0	Esr1	Neurons 9
0	1.88824	0.733	0.1	0	Sv2c	Neurons 9
0	1.85953	0.788	0.117	0	Slc17a6	Neurons 9
0	1.85741	0.845	0.209	0	Pcdh19	Neurons 9
0	1.82015	0.94	0.433	0	Pgrmc1	Neurons 9
0	1.81514	0.521	0.018	0	Rxfp1	Neurons 9
0	1.79916	0.716	0.088	0	Rbms3	Neurons 9
0	1.75695	0.758	0.205	0	Sphkap	Neurons 9
0	1.70366	0.886	0.376	0	Pak3	Neurons 9
0	1.67833	0.994	0.585	0	Nap1l5	Neurons 9
0	1.63904	0.546	0.006	0	Tacr3	Neurons 9
0	1.63418	0.945	0.398	0	Ahi1	Neurons 9
0	1.61954	0.582	0.024	0	Vgll3	Neurons 9
0	1.61564	0.698	0.2	0	Olfm2	Neurons 9
0	1.59327	0.971	0.363	0	Hap1	Neurons 9
0	1.57103	0.726	0.167	0	Kcnk2	Neurons 9
0	1.53021	0.533	0.016	0	Nr5a2	Neurons 9
0	1.51186	0.943	0.388	0	Gap43	Neurons 9
0	1.4989	0.696	0.148	0	Gng4	Neurons 9
0	1.46748	0.68	0.106	0	Ecel1	Neurons 9
0	1.45296	0.823	0.211	0	Gpx3	Neurons 9
0	1.41797	0.632	0.127	0	Pcdh11x	Neurons 9
0	1.415	0.527	0.063	0	4933406B17Rik	Neurons 9
0	1.4087	0.926	0.512	0	Tceal9	Neurons 9
0	1.39805	0.893	0.387	0	Disp2	Neurons 9
0	1.39691	0.508	0.024	0	Greb1	Neurons 9
0	1.38877	0.957	0.369	0	Tmem130	Neurons 9
0	1.37821	0.743	0.186	0	Celf6	Neurons 9
0	1.37651	0.552	0.061	0	Rasd1	Neurons 9
0	1.3763	0.967	0.509	0	Peg3	Neurons 9
0	1.37171	0.972	0.527	0	Snhg11	Neurons 9
0	1.36753	0.555	0.104	0	Pcsk1	Neurons 9
0	1.36249	0.541	0.049	0	Nr4a2	Neurons 9
0	1.36017	0.675	0.162	0	Trp53i11	Neurons 9
0	1.35269	0.874	0.376	0	Nptxr	Neurons 9
0	1.34997	0.736	0.255	0	Rgs2	Neurons 9
0	1.34654	0.807	0.299	0	Calb1	Neurons 9
0	1.34318	0.772	0.242	0	Ap1s2	Neurons 9
0	1.34232	0.733	0.228	0	Ets2	Neurons 9
0	1.3345	0.448	0.002	0	Kiss1	Neurons 9
0	1.32733	0.742	0.238	0	B630019K06Rik	Neurons 9
0	1.3168	0.644	0.178	0	Ar	Neurons 9
0	1.27481	0.567	0.113	0	Crtac1	Neurons 9
0	1.26102	0.908	0.507	0	Npm1	Neurons 9
0	1.25734	0.966	0.663	0	Rpl10	Neurons 9
0	1.25554	0.678	0.165	0	Parm1	Neurons 9
0	1.25517	0.893	0.49	0	Gas5	Neurons 9
0	1.25305	0.751	0.234	0	Tppp3	Neurons 9
0	1.24924	0.617	0.179	0	Tmem158	Neurons 9
0	1.23716	0.886	0.267	0	Zcchc12	Neurons 9
0	1.23586	0.779	0.235	0	Vat1	Neurons 9
0	1.21577	0.555	0.129	0	Hs6st2	Neurons 9
0	1.21359	0.87	0.373	0	Gprasp2	Neurons 9
0	1.1992	0.428	0.049	0	H2-Q2	Neurons 9
0	1.19849	0.679	0.241	0	Csrnp3	Neurons 9
0	1.19643	0.837	0.333	0	Dpp6	Neurons 9
0	1.1924	0.915	0.451	0	Pnmal2	Neurons 9
0	1.19187	0.797	0.281	0	A730017C20Rik	Neurons 9
0	1.18535	0.966	0.522	0	Uchl1	Neurons 9
0	1.17456	0.946	0.53	0	Impact	Neurons 9
0	1.17302	0.728	0.216	0	Vat1l	Neurons 9
0	1.14941	0.56	0.155	0	Nexmif	Neurons 9
0	1.14269	0.381	0.001	0	Kiss1.1	Neurons 9
0	1.14078	0.454	0.058	0	Fndc9	Neurons 9
0	1.13697	0.619	0.199	0	Rybp	Neurons 9
0	1.1368	0.998	0.94	0	Eef1a1	Neurons 9
0	1.12945	0.478	0.098	0	Calb2	Neurons 9
0	1.12187	0.433	0.038	0	Glra3	Neurons 9
0	1.11968	0.753	0.237	0	Baiap3	Neurons 9
0	1.11266	0.531	0.142	0	Pgr	Neurons 9
0	1.10215	0.418	0.031	0	Gal	Neurons 9
0	1.08896	0.455	0.099	0	Pcdh20	Neurons 9
0	1.08486	0.597	0.175	0	Plxnc1	Neurons 9
0	1.07441	0.36	0.002	0	Gm28040	Neurons 9
0	1.06719	0.604	0.192	0	Unc5d	Neurons 9
2.63275e-304	1.14993	0.833	0.356	1.40768e-299	Rasgrf1	Neurons 9
1.76587e-303	1.1609	0.865	0.43	9.44177e-299	Tspan13	Neurons 9
2.72324e-303	1.06771	0.664	0.231	1.45606e-298	Bex1	Neurons 9
3.85769e-301	1.1055	0.815	0.34	2.06263e-296	Ly6h	Neurons 9
5.53996e-295	1.1478	0.93	0.556	2.9621e-290	Rps19	Neurons 9
4.84684e-294	1.06237	0.885	0.432	2.59151e-289	Tmsb10	Neurons 9
1.38756e-292	1.19359	0.82	0.391	7.41902e-288	Dcaf7	Neurons 9
2.08095e-287	1.10706	0.927	0.59	1.11264e-282	Ncam1	Neurons 9
3.45398e-287	1.15136	0.944	0.603	1.84678e-282	Maged1	Neurons 9
7.75165e-287	1.08821	0.847	0.385	4.14465e-282	Wdr6	Neurons 9
1.15872e-284	1.15095	0.865	0.437	6.19546e-280	Bex3	Neurons 9
1.08206e-280	1.13609	0.842	0.407	5.78554e-276	Lsamp	Neurons 9
1.48053e-274	1.08156	0.839	0.411	7.91608e-270	Alg2	Neurons 9
5.02794e-274	1.14478	0.69	0.277	2.68834e-269	Gnai1	Neurons 9
3.7026e-264	1.19131	0.747	0.322	1.97971e-259	B230209E15Rik	Neurons 9
1.6769e-257	1.11238	0.848	0.451	8.96603e-253	Tcaf1	Neurons 9
4.45096e-246	1.06708	0.736	0.32	2.37984e-241	Sgsm1	Neurons 9
5.00762e-246	1.08649	0.915	0.548	2.67747e-241	Rpl3	Neurons 9
9.57471e-100	1.07683	0.765	0.516	5.11941e-95	Gm37357	Neurons 9
0	6.14321	0.442	0.006	0	Acta2	SMCs and pericytes
0	5.66574	0.919	0.043	0	Rgs5	SMCs and pericytes
0	5.41221	0.938	0.025	0	Myl9	SMCs and pericytes
0	4.90955	0.694	0.004	0	Vtn	SMCs and pericytes
0	4.88797	0.484	0.003	0	Myh11	SMCs and pericytes
0	4.81403	0.431	0.02	0	Tagln	SMCs and pericytes
0	4.58841	0.764	0.048	0	Mylk	SMCs and pericytes
0	4.28126	0.989	0.089	0	Igfbp7	SMCs and pericytes
0	4.24388	0.901	0.034	0	Notch3	SMCs and pericytes
0	4.08076	0.908	0.062	0	Cald1	SMCs and pericytes
0	4.01031	0.586	0.011	0	Atp13a5	SMCs and pericytes
0	3.98932	0.551	0.022	0	Abcc9	SMCs and pericytes
0	3.77319	0.77	0.02	0	Pdgfrb	SMCs and pericytes
0	3.47531	0.611	0.098	0	Flna	SMCs and pericytes
0	3.41564	0.732	0.11	0	Gm13889	SMCs and pericytes
0	3.33202	0.569	0.024	0	Sod3	SMCs and pericytes
0	3.31802	0.364	0.006	0	Gm48529	SMCs and pericytes
0	3.30127	0.439	0.002	0	Kcnj8	SMCs and pericytes
0	3.22548	0.812	0.179	0	Itga1	SMCs and pericytes
0	3.13751	0.634	0.023	0	Mgp	SMCs and pericytes
0	3.13257	0.512	0.079	0	Slc6a20a	SMCs and pericytes
0	3.12553	0.601	0.004	0	Ano1	SMCs and pericytes
0	3.09274	0.477	0.034	0	Crip1	SMCs and pericytes
0	3.08373	0.74	0.096	0	Nbl1	SMCs and pericytes
0	3.05055	0.706	0.08	0	Tns1	SMCs and pericytes
0	3.01825	0.775	0.107	0	Col4a1	SMCs and pericytes
0	3.00251	0.577	0.004	0	Ndufa4l2	SMCs and pericytes
0	2.98947	0.478	0.003	0	Casq2	SMCs and pericytes
0	2.94114	0.66	0.065	0	Mcam	SMCs and pericytes
0	2.89717	0.614	0.057	0	Zic1	SMCs and pericytes
0	2.87935	0.529	0.049	0	P2ry14	SMCs and pericytes
0	2.87236	0.645	0.076	0	Lamc1	SMCs and pericytes
0	2.8622	0.89	0.158	0	Epas1	SMCs and pericytes
0	2.80769	0.336	0.002	0	Pln	SMCs and pericytes
0	2.7905	0.526	0.041	0	Ackr3	SMCs and pericytes
0	2.79007	0.572	0.043	0	Slc19a1	SMCs and pericytes
0	2.78587	0.482	0.046	0	Wtip	SMCs and pericytes
0	2.71857	0.438	0.041	0	Cavin1	SMCs and pericytes
0	2.71328	0.443	0.005	0	Enpep	SMCs and pericytes
0	2.71065	0.657	0.029	0	Cspg4	SMCs and pericytes
0	2.69741	0.594	0.056	0	Pcp4l1	SMCs and pericytes
0	2.65169	0.805	0.258	0	Itgb1	SMCs and pericytes
0	2.6124	0.719	0.26	0	Gucy1b1	SMCs and pericytes
0	2.61077	0.54	0.099	0	Myo1b	SMCs and pericytes
0	2.59851	0.802	0.301	0	Rgs4	SMCs and pericytes
0	2.59384	0.51	0.016	0	Gjc1	SMCs and pericytes
0	2.57129	0.353	0.005	0	Tpm2	SMCs and pericytes
0	2.57105	0.43	0.024	0	Art3	SMCs and pericytes
0	2.56417	0.642	0.101	0	Col4a2	SMCs and pericytes
0	2.54543	0.537	0.05	0	Bcam	SMCs and pericytes
0	2.53596	0.517	0.026	0	Perp	SMCs and pericytes
0	2.53513	0.419	0.027	0	Pcdh18	SMCs and pericytes
0	2.51948	0.439	0.001	0	Higd1b	SMCs and pericytes
0	2.51233	0.568	0.024	0	Bgn	SMCs and pericytes
0	2.49663	0.406	0.038	0	Ntn4	SMCs and pericytes
0	2.4667	0.526	0.027	0	Foxc1	SMCs and pericytes
0	2.45275	0.414	0.04	0	Pde3a	SMCs and pericytes
0	2.44785	0.298	0.009	0	Igf2	SMCs and pericytes
0	2.43278	0.432	0.006	0	Gper1	SMCs and pericytes
0	2.42249	0.62	0.142	0	Utrn	SMCs and pericytes
0	2.40047	0.432	0.015	0	Filip1l	SMCs and pericytes
0	2.39859	0.526	0.042	0	Arhgap29	SMCs and pericytes
0	2.39753	0.5	0.044	0	S1pr3	SMCs and pericytes
0	2.3866	0.598	0.104	0	Nr2f2	SMCs and pericytes
0	2.37607	0.431	0.001	0	Aspn	SMCs and pericytes
0	2.37461	0.488	0.031	0	Heyl	SMCs and pericytes
0	2.3734	0.436	0.026	0	Map3k20	SMCs and pericytes
0	2.36128	0.523	0.055	0	Hspb1	SMCs and pericytes
0	2.35452	0.4	0.071	0	Car4	SMCs and pericytes
0	2.33961	0.544	0.086	0	Axl	SMCs and pericytes
0	2.33256	0.425	0.012	0	Nid1	SMCs and pericytes
0	2.32694	0.545	0.089	0	Rbpms	SMCs and pericytes
0	2.30215	0.435	0.007	0	Gja4	SMCs and pericytes
0	2.29551	0.518	0.037	0	Tm4sf1	SMCs and pericytes
0	2.29447	0.562	0.117	0	Gucy1a1	SMCs and pericytes
0	2.28385	0.636	0.193	0	Ebf1	SMCs and pericytes
0	2.26316	0.454	0.056	0	Marveld1	SMCs and pericytes
0	2.26148	0.331	0.029	0	Apold1	SMCs and pericytes
0	2.25896	0.955	0.353	0	Atp1a2	SMCs and pericytes
0	2.25546	0.612	0.1	0	Vcl	SMCs and pericytes
0	2.22176	0.322	0.024	0	Tinagl1	SMCs and pericytes
0	2.20702	0.451	0.012	0	Phldb2	SMCs and pericytes
0	2.20513	0.855	0.163	0	Mfge8	SMCs and pericytes
0	2.18537	0.351	0.036	0	Trpc3	SMCs and pericytes
0	2.18292	0.428	0.022	0	Ednra	SMCs and pericytes
0	2.18076	0.405	0.048	0	Ecm2	SMCs and pericytes
0	2.17409	0.531	0.128	0	Plat	SMCs and pericytes
0	2.16842	0.381	0.036	0	Dock6	SMCs and pericytes
0	2.14705	0.339	0.003	0	Mustn1	SMCs and pericytes
0	2.12979	0.338	0.022	0	Slc22a8	SMCs and pericytes
0	2.12741	0.553	0.131	0	Lhfp	SMCs and pericytes
0	2.11783	0.562	0.092	0	Gng11	SMCs and pericytes
3.34022e-304	2.11729	0.614	0.221	1.78595e-299	Actn4	SMCs and pericytes
5.56842e-279	2.17268	0.643	0.255	2.97732e-274	Rbms1	SMCs and pericytes
7.46726e-245	2.81093	0.577	0.243	3.99259e-240	Tpm1	SMCs and pericytes
8.35159e-239	2.2623	0.577	0.234	4.46543e-234	Tnfaip1	SMCs and pericytes
2.21301e-211	2.42808	0.779	0.613	1.18325e-206	Myl6	SMCs and pericytes
1.54047e-106	2.19292	0.408	0.184	8.23657e-102	Nr4a1	SMCs and pericytes
1.3985e-94	2.96212	0.31	0.118	7.4775e-90	Hspa1a	SMCs and pericytes
1.33893e-75	3.1921	0.283	0.115	7.159e-71	Hspa1b	SMCs and pericytes
0	6.06088	0.661	0.019	0	Lyz2	Immune Cells
0	5.4188	0.408	0.01	0	Cd74	Immune Cells
0	5.34384	0.355	0.004	0	H2-Aa	Immune Cells
0	5.13718	0.338	0.008	0	H2-Eb1	Immune Cells
0	4.37454	0.464	0.002	0	Mrc1	Immune Cells
0	4.32868	0.552	0.008	0	Lyz1	Immune Cells
0	3.73177	0.904	0.199	0	H2-K1	Immune Cells
0	3.73112	0.636	0.043	0	Ctsc	Immune Cells
0	3.54059	0.466	0.053	0	Dab2	Immune Cells
0	3.36124	0.98	0.348	0	B2m	Immune Cells
0	3.16686	0.861	0.545	0	Ftl1	Immune Cells
0	3.16654	0.279	0.003	0	H2-Ab1	Immune Cells
0	3.1566	0.505	0.003	0	Cybb	Immune Cells
0	3.13112	0.597	0.047	0	C1qc	Immune Cells
0	3.0793	0.596	0.046	0	C1qa	Immune Cells
0	3.01715	0.602	0.047	0	C1qb	Immune Cells
0	3.00933	0.833	0.209	0	H2-D1	Immune Cells
0	2.94711	0.597	0.035	0	Fcer1g	Immune Cells
0	2.92148	0.558	0.147	0	Maf	Immune Cells
0	2.85592	0.558	0.034	0	Ptprc	Immune Cells
0	2.81443	0.335	0.001	0	Pf4	Immune Cells
0	2.76118	0.996	0.776	0	Tmsb4x	Immune Cells
0	2.7524	0.6	0.053	0	Srgn	Immune Cells
0	2.708	0.333	0.001	0	Cbr2	Immune Cells
0	2.66292	0.427	0.008	0	Cd52	Immune Cells
0	2.64362	0.789	0.047	0	Laptm5	Immune Cells
0	2.59484	0.682	0.048	0	Ctss	Immune Cells
0	2.55023	0.642	0.118	0	Lcp1	Immune Cells
0	2.54405	0.456	0.007	0	Ms4a6b	Immune Cells
0	2.5201	0.64	0.037	0	Cd53	Immune Cells
0	2.47113	0.435	0.02	0	Adgre1	Immune Cells
0	2.44223	0.996	0.864	0	Tpt1	Immune Cells
0	2.41689	0.494	0.038	0	Fcgr3	Immune Cells
0	2.40063	0.284	0.01	0	AW112010	Immune Cells
0	2.39022	0.444	0.041	0	Stk17b	Immune Cells
0	2.3846	0.593	0.148	0	Csf1r	Immune Cells
0	2.37324	0.324	0.019	0	Cd14	Immune Cells
0	2.3061	0.399	0.043	0	C3ar1	Immune Cells
0	2.27465	0.387	0.038	0	Rac2	Immune Cells
0	2.26036	0.42	0.069	0	Plek	Immune Cells
0	2.25281	0.455	0.027	0	Tyrobp	Immune Cells
0	2.23803	0.298	0.035	0	Ighm	Immune Cells
0	2.23719	0.367	0.063	0	H2-Q7	Immune Cells
0	2.19078	0.308	0.002	0	Ifi207	Immune Cells
0	2.1703	0.529	0.131	0	Cep85	Immune Cells
0	2.10755	0.373	0.042	0	Fcgr2b	Immune Cells
0	2.10573	0.506	0.115	0	Cnbd2	Immune Cells
0	2.09268	0.327	0.001	0	Lilrb4	Immune Cells
0	2.0855	0.363	0.038	0	Mpeg1	Immune Cells
0	2.08535	0.464	0.083	0	Txnip	Immune Cells
0	2.08023	0.62	0.181	0	Arpc1b	Immune Cells
0	2.04558	0.268	0.022	0	Cxcr4	Immune Cells
0	2.02786	0.917	0.653	0	Rps29	Immune Cells
0	2.01556	0.328	0.039	0	Hpgd	Immune Cells
0	1.97511	0.323	0.03	0	Ms4a7	Immune Cells
0	1.96863	0.35	0.032	0	Fcrls	Immune Cells
0	1.96823	0.362	0.017	0	Arhgdib	Immune Cells
0	1.96623	0.447	0.039	0	Unc93b1	Immune Cells
0	1.95499	0.487	0.048	0	Ly86	Immune Cells
0	1.93074	0.348	0.027	0	Ms4a6c	Immune Cells
4.26436e-294	2.12979	0.922	0.694	2.28007e-289	Rps24	Immune Cells
9.93745e-291	1.994	0.369	0.068	5.31336e-286	Ehd4	Immune Cells
5.17016e-284	1.96802	0.892	0.658	2.76438e-279	Rplp1	Immune Cells
5.7869e-273	2.9483	0.704	0.31	3.09414e-268	Ftl1-ps1	Immune Cells
1.07289e-255	1.94847	0.868	0.622	5.73652e-251	Rpl23	Immune Cells
7.09234e-246	2.11859	0.824	0.54	3.79213e-241	Rpl18a	Immune Cells
2.20798e-241	1.9695	0.802	0.496	1.18056e-236	Rps9	Immune Cells
4.28242e-238	2.24029	0.326	0.065	2.28972e-233	F13a1	Immune Cells
6.38763e-225	1.97231	0.826	0.578	3.41534e-220	Rps7	Immune Cells
8.35597e-224	2.05514	0.816	0.567	4.46777e-219	Rps16	Immune Cells
4.79104e-219	2.05166	0.854	0.626	2.56167e-214	Rps27	Immune Cells
2.63695e-218	2.02664	0.759	0.462	1.40992e-213	Rack1	Immune Cells
2.93122e-217	2.01582	0.7	0.357	1.56726e-212	Ly6e	Immune Cells
3.99597e-217	2.10433	0.503	0.147	2.13656e-212	Zfp36	Immune Cells
2.2336e-214	2.15114	0.764	0.477	1.19426e-209	Rpl12	Immune Cells
3.05144e-213	2.39819	0.6	0.248	1.63155e-208	Grn	Immune Cells
3.50167e-213	2.06636	0.734	0.368	1.87227e-208	Junb	Immune Cells
4.87126e-207	1.95111	0.74	0.442	2.60456e-202	Gm9794	Immune Cells
1.46697e-205	2.14384	0.717	0.412	7.8436e-201	Gm10275	Immune Cells
2.32943e-199	2.23877	0.35	0.085	1.2455e-194	Gm26809	Immune Cells
6.78835e-191	2.06574	0.72	0.434	3.6296e-186	Rplp0	Immune Cells
4.66326e-185	2.09136	0.403	0.116	2.49335e-180	Cebpb	Immune Cells
1.20901e-181	1.93187	0.809	0.648	6.46434e-177	Serinc3	Immune Cells
1.8889e-178	2.07	0.545	0.22	1.00995e-173	Mcl1	Immune Cells
3.28986e-175	2.07936	0.375	0.108	1.75902e-170	Stab1	Immune Cells
8.46746e-174	1.95842	0.699	0.423	4.52738e-169	Rpl18	Immune Cells
1.22533e-170	1.94252	0.684	0.415	6.5516e-166	Rpl32	Immune Cells
2.16016e-169	2.37685	0.547	0.219	1.15499e-164	Ccdc152	Immune Cells
1.45314e-166	1.99071	0.65	0.374	7.76966e-162	Uba52	Immune Cells
6.13221e-163	2.44026	0.591	0.266	3.27877e-158	Selenop	Immune Cells
4.67505e-158	2.68178	0.643	0.374	2.49966e-153	Apoe	Immune Cells
1.78631e-157	1.96812	0.633	0.358	9.55103e-153	Gm6472	Immune Cells
3.6929e-154	2.21329	0.475	0.195	1.97452e-149	Pim1	Immune Cells
5.83155e-154	1.93316	0.582	0.292	3.11801e-149	Gm7536	Immune Cells
9.83253e-149	1.94059	0.543	0.248	5.25726e-144	Ifngr1	Immune Cells
2.31737e-148	1.95686	0.529	0.246	1.23905e-143	Pfn1	Immune Cells
1.53472e-140	2.01828	0.634	0.401	8.20585e-136	Rps15a	Immune Cells
1.18673e-131	2.27893	0.418	0.16	6.34523e-127	Cd83	Immune Cells
1.19599e-122	2.11957	0.57	0.326	6.39472e-118	Btg1	Immune Cells
8.33804e-98	2.49415	0.725	0.777	4.45819e-93	Ctsb	Immune Cells
0	3.51743	1	0.184	0	Plp1	Oligodendrocytes 2
0	3.33608	0.862	0.106	0	Ptgds	Oligodendrocytes 2
0	3.24563	1	0.254	0	Mbp	Oligodendrocytes 2
0	3.23802	0.991	0.18	0	Trf	Oligodendrocytes 2
0	3.19219	0.995	0.102	0	Mal	Oligodendrocytes 2
0	3.13169	0.997	0.101	0	Cldn11	Oligodendrocytes 2
0	3.01504	0.996	0.256	0	Cnp	Oligodendrocytes 2
0	2.99333	0.992	0.179	0	Car2	Oligodendrocytes 2
0	2.97917	0.978	0.103	0	Mobp	Oligodendrocytes 2
0	2.95964	0.992	0.107	0	Mag	Oligodendrocytes 2
0	2.85955	0.973	0.086	0	Mog	Oligodendrocytes 2
0	2.81148	0.982	0.184	0	Cryab	Oligodendrocytes 2
0	2.80652	0.979	0.28	0	Qdpr	Oligodendrocytes 2
0	2.804	0.992	0.28	0	Enpp2	Oligodendrocytes 2
0	2.78295	0.986	0.184	0	Gatm	Oligodendrocytes 2
0	2.71005	0.924	0.079	0	Ermn	Oligodendrocytes 2
0	2.6931	0.927	0.18	0	Ndrg1	Oligodendrocytes 2
0	2.68768	0.963	0.164	0	Tspan2	Oligodendrocytes 2
0	2.68278	0.896	0.13	0	Tmem88b	Oligodendrocytes 2
0	2.65301	0.942	0.199	0	Septin4	Oligodendrocytes 2
0	2.63993	0.935	0.105	0	Apod	Oligodendrocytes 2
0	2.63158	0.903	0.096	0	Fa2h	Oligodendrocytes 2
0	2.63125	0.872	0.097	0	Ugt8a	Oligodendrocytes 2
0	2.58703	0.981	0.267	0	Csrp1	Oligodendrocytes 2
0	2.517	1	0.87	0	Fth1	Oligodendrocytes 2
0	2.39306	0.96	0.423	0	Tubb4a	Oligodendrocytes 2
0	2.38117	0.996	0.625	0	Aplp1	Oligodendrocytes 2
0	2.36547	0.941	0.195	0	Gpr37	Oligodendrocytes 2
0	2.36392	0.69	0.053	0	Opalin	Oligodendrocytes 2
0	2.34339	0.831	0.094	0	Myrf	Oligodendrocytes 2
0	2.27653	0.717	0.065	0	Ppp1r14a	Oligodendrocytes 2
0	2.26031	0.899	0.408	0	Sez6l2	Oligodendrocytes 2
0	2.25277	0.844	0.215	0	Slc12a2	Oligodendrocytes 2
0	2.24576	0.824	0.202	0	Dbndd2	Oligodendrocytes 2
0	2.23769	0.823	0.102	0	Pllp	Oligodendrocytes 2
0	2.23336	0.746	0.074	0	Aspa	Oligodendrocytes 2
0	2.18033	0.768	0.069	0	Gjc2	Oligodendrocytes 2
0	2.1707	0.89	0.277	0	Efnb3	Oligodendrocytes 2
0	2.13065	0.999	0.707	0	Scd2	Oligodendrocytes 2
0	2.12799	0.888	0.323	0	Abca2	Oligodendrocytes 2
0	2.12576	0.785	0.138	0	Phldb1	Oligodendrocytes 2
0	2.11026	0.855	0.113	0	Sox10	Oligodendrocytes 2
0	2.10272	0.76	0.168	0	Cntn2	Oligodendrocytes 2
0	2.08342	0.635	0.045	0	Gjb1	Oligodendrocytes 2
0	2.04565	0.723	0.129	0	Slain1	Oligodendrocytes 2
0	2.03323	0.888	0.279	0	Cers2	Oligodendrocytes 2
0	2.02462	0.723	0.185	0	Pex5l	Oligodendrocytes 2
0	2.00716	0.732	0.087	0	Evi2a	Oligodendrocytes 2
0	1.99557	0.897	0.383	0	Stmn4	Oligodendrocytes 2
0	1.99082	0.996	0.612	0	Gpm6b	Oligodendrocytes 2
0	1.98388	0.66	0.091	0	Lpar1	Oligodendrocytes 2
0	1.9545	0.717	0.084	0	Efhd1	Oligodendrocytes 2
0	1.92879	0.651	0.087	0	Unc5b	Oligodendrocytes 2
0	1.91816	0.494	0.057	0	Anln	Oligodendrocytes 2
0	1.8961	0.899	0.404	0	Bin1	Oligodendrocytes 2
0	1.88278	0.664	0.142	0	Sox2ot	Oligodendrocytes 2
0	1.86805	0.682	0.143	0	Pacs2	Oligodendrocytes 2
0	1.86266	0.835	0.309	0	Slc48a1	Oligodendrocytes 2
0	1.85832	0.788	0.188	0	Slc44a1	Oligodendrocytes 2
0	1.85641	0.66	0.104	0	Fgfr2	Oligodendrocytes 2
0	1.84834	0.844	0.318	0	Rnf13	Oligodendrocytes 2
0	1.8475	0.651	0.137	0	Desi1	Oligodendrocytes 2
0	1.84563	0.676	0.103	0	Rhog	Oligodendrocytes 2
0	1.83802	0.487	0.064	0	Il33	Oligodendrocytes 2
0	1.82893	0.722	0.136	0	Gjc3	Oligodendrocytes 2
0	1.82693	0.704	0.129	0	Gltp	Oligodendrocytes 2
0	1.81583	0.718	0.14	0	Wscd1	Oligodendrocytes 2
0	1.80643	0.767	0.215	0	Serinc5	Oligodendrocytes 2
0	1.78754	0.618	0.081	0	Cmtm5	Oligodendrocytes 2
0	1.76795	0.704	0.144	0	Gna12	Oligodendrocytes 2
0	1.76359	0.91	0.168	0	Olig1	Oligodendrocytes 2
0	1.76344	0.751	0.193	0	Psat1	Oligodendrocytes 2
0	1.75702	0.974	0.463	0	Qk	Oligodendrocytes 2
0	1.74389	0.637	0.16	0	Tmeff2	Oligodendrocytes 2
0	1.73857	0.912	0.17	0	Gm15966	Oligodendrocytes 2
0	1.73523	0.421	0.016	0	Gm20425	Oligodendrocytes 2
0	1.72366	0.546	0.079	0	Grb14	Oligodendrocytes 2
0	1.71893	0.545	0.068	0	Prr18	Oligodendrocytes 2
0	1.71825	0.503	0.053	0	Trim59	Oligodendrocytes 2
0	1.71719	0.581	0.068	0	Arsg	Oligodendrocytes 2
0	1.67887	0.596	0.115	0	Josd2	Oligodendrocytes 2
0	1.67249	0.595	0.094	0	Gng11	Oligodendrocytes 2
0	1.67218	0.635	0.134	0	Plekhb1	Oligodendrocytes 2
0	1.66926	0.788	0.227	0	Clic4	Oligodendrocytes 2
0	1.64858	0.413	0.027	0	Hapln2	Oligodendrocytes 2
0	1.62792	0.449	0.076	0	Hcn2	Oligodendrocytes 2
3.03888e-306	1.7134	0.655	0.183	1.62483e-301	Arhgap23	Oligodendrocytes 2
4.39881e-301	1.85846	0.988	0.561	2.35196e-296	Glul	Oligodendrocytes 2
3.39444e-296	1.8259	0.887	0.427	1.81494e-291	Atp1b3	Oligodendrocytes 2
4.75471e-296	1.83922	0.896	0.48	2.54225e-291	Fez1	Oligodendrocytes 2
1.69468e-293	1.73974	0.844	0.367	9.06113e-289	Tppp	Oligodendrocytes 2
2.30086e-290	1.76747	0.787	0.306	1.23022e-285	Edil3	Oligodendrocytes 2
1.81585e-287	1.63245	0.583	0.148	9.70901e-283	Ccp110	Oligodendrocytes 2
9.17029e-277	1.81075	0.826	0.364	4.90317e-272	Fnbp1	Oligodendrocytes 2
1.64004e-255	1.64457	0.917	0.499	8.76896e-251	Ptprd	Oligodendrocytes 2
1.66452e-255	1.66476	0.812	0.379	8.89984e-251	Rnf7	Oligodendrocytes 2
4.52453e-251	1.75718	0.737	0.285	2.41918e-246	Dpy19l1	Oligodendrocytes 2
5.75978e-239	1.64154	0.674	0.247	3.07964e-234	Ttll7	Oligodendrocytes 2
4.30893e-216	1.66513	0.733	0.325	2.3039e-211	Secisbp2l	Oligodendrocytes 2
[truncated: 701 more rows]

## Sheet: 2 - EC clusters Fig. 3
p_val	avg_log2FC	% target cells	% comparison cells	p_val_adj	gene	cluster
2.11259e-56	0.775038	0.962	0.84	1.12956e-51	Slco1a4	cECs 1		EC markers Fig. 3
7.41235e-51	0.681864	0.971	0.835	3.96324e-46	Spock2	cECs 1		Marker genes for each cluster (target cells) when compared to remaining clusters (comparison cells)
4.52517e-49	0.752876	0.935	0.816	2.41952e-44	Itm2a	cECs 1		Calculated with FindAllMarkers function using default two-sided Wilcoxon test with only.pos=T, min.pct=0.25, logfc.threshold=0.6, p_val_adj <=0.05
4.31945e-36	0.874171	0.61	0.343	2.30952e-31	Car4	cECs 1
5.20843e-31	0.860588	0.637	0.437	2.78484e-26	Slc22a8	cECs 1
1.47096e-25	0.70117	0.719	0.521	7.86494e-21	Slc7a5	cECs 1
6.52748e-25	0.952678	0.483	0.289	3.49011e-20	Slc40a1	cECs 1
4.14265e-21	0.884007	0.58	0.406	2.21499e-16	Slc16a1	cECs 1
1.03353e-19	0.601911	0.76	0.644	5.52609e-15	Igf1r	cECs 1
1.08061e-19	0.642161	0.685	0.556	5.77778e-15	Vwa1	cECs 1
3.27561e-19	0.87975	0.302	0.151	1.7514e-14	Slc38a3	cECs 1
2.44255e-18	0.601959	0.641	0.51	1.30598e-13	Ctsa	cECs 1
1.5823e-16	0.684424	0.622	0.513	8.46023e-12	Slc3a2	cECs 1
7.21477e-16	0.741135	0.353	0.2	3.85759e-11	Ndnf	cECs 1
2.46939e-15	0.690081	0.754	0.67	1.32033e-10	Cxcl12	cECs 1
2.98943e-14	0.631193	0.518	0.391	1.59839e-09	Itih5	cECs 1
1.5211e-13	0.634533	0.516	0.379	8.13304e-09	Slc7a1	cECs 1
2.64651e-12	0.655331	0.452	0.323	1.41504e-07	Gatm	cECs 1
1.70154e-11	0.661864	0.428	0.318	9.0978e-07	Kank3	cECs 1
2.9008e-11	0.662042	0.426	0.309	1.551e-06	Slco2b1	cECs 1
3.41937e-11	0.615073	0.372	0.247	1.82827e-06	Ddc	cECs 1
4.56335e-11	0.618566	0.487	0.366	2.43993e-06	Tfrc	cECs 1
1.17032e-09	0.605018	0.291	0.184	6.25746e-05	Pglyrp1	cECs 1
6.67834e-160	1.8931	0.947	0.417	3.57078e-155	Junb	cECs 2
2.3965e-159	2.18913	0.87	0.292	1.28136e-154	Fos	cECs 2
1.33947e-152	1.93094	0.947	0.502	7.16188e-148	Dusp1	cECs 2
7.47974e-125	1.65479	0.94	0.557	3.99927e-120	Jun	cECs 2
1.14808e-104	1.89917	0.706	0.256	6.13853e-100	Nr4a1	cECs 2
2.78628e-102	1.48841	0.787	0.314	1.48977e-97	Zfp36	cECs 2
2.00413e-93	1.63699	0.708	0.258	1.07157e-88	Egr1	cECs 2
4.74463e-86	1.26819	0.918	0.66	2.53686e-81	Klf4	cECs 2
1.33187e-79	1.5675	0.587	0.183	7.12125e-75	Fosb	cECs 2
1.69292e-77	1.14334	0.909	0.717	9.05171e-73	Ubc	cECs 2
7.34365e-77	1.48455	0.714	0.35	3.9265e-72	Btg2	cECs 2
2.13352e-73	2.11564	0.561	0.212	1.14075e-68	Cyr61	cECs 2
4.82044e-72	1.45516	0.72	0.374	2.5774e-67	Ier2	cECs 2
2.93315e-65	1.23005	0.869	0.664	1.5683e-60	Klf2	cECs 2
4.18286e-46	1.42125	0.575	0.31	2.23649e-41	Hes1	cECs 2
3.86563e-45	1.30056	0.546	0.269	2.06688e-40	Hexim1	cECs 2
8.10018e-42	0.976037	0.742	0.513	4.331e-37	Jund	cECs 2
1.10641e-41	1.50226	0.553	0.305	5.91578e-37	Apold1	cECs 2
3.19766e-41	1.32316	0.552	0.309	1.70972e-36	Sgk1	cECs 2
1.24443e-34	1.24234	0.391	0.165	6.6537e-30	Atf3	cECs 2
2.83963e-34	1.34382	0.389	0.173	1.51829e-29	Sertad1	cECs 2
1.87551e-30	1.26628	0.369	0.163	1.0028e-25	Nr4a2	cECs 2
3.70196e-30	1.34823	0.439	0.237	1.97936e-25	AC022775.1	cECs 2
3.3255e-28	0.937851	0.38	0.171	1.77808e-23	Ppp1r15a	cECs 2
6.58807e-27	0.863538	0.663	0.491	3.52251e-22	Cdkn1a	cECs 2
6.06769e-26	1.05502	0.513	0.316	3.24427e-21	Adamts1	cECs 2
4.27559e-25	1.10711	0.447	0.263	2.28607e-20	Tob1	cECs 2
1.22257e-22	0.941584	0.516	0.345	6.53686e-18	Slc38a2	cECs 2
2.81743e-22	0.753587	0.689	0.552	1.50642e-17	Rhob	cECs 2
4.60673e-22	1.1388	0.388	0.213	2.46313e-17	Dusp6	cECs 2
6.29106e-21	1.17219	0.44	0.277	3.36371e-16	Plk2	cECs 2
4.60581e-20	0.752467	0.756	0.638	2.46264e-15	Id1	cECs 2
1.06845e-19	0.911516	0.485	0.325	5.71278e-15	Atf4	cECs 2
8.93447e-18	0.944254	0.465	0.326	4.77708e-13	Pnrc1	cECs 2
2.12568e-17	0.860289	0.326	0.174	1.13656e-12	Gadd45b	cECs 2
1.36602e-16	0.613442	0.733	0.657	7.30383e-12	Hspb1	cECs 2
3.17076e-15	1.09336	0.281	0.155	1.69534e-10	Noa1	cECs 2
3.43501e-12	0.782112	0.269	0.153	1.83663e-07	Ppp1r10	cECs 2
4.11746e-12	0.754912	0.357	0.239	2.20152e-07	Zfas1	cECs 2
9.43594e-12	0.906072	0.266	0.158	5.04521e-07	Faf2	cECs 2
2.43331e-11	0.917633	0.294	0.188	1.30104e-06	Cdc42ep3	cECs 2
6.86466e-11	0.775364	0.275	0.169	3.6704e-06	Dnajb1	cECs 2
1.33868e-07	0.671392	0.292	0.213	0.00715763	Clk1	cECs 2
2.28687e-07	0.63134	0.448	0.379	0.0122275	Ier5	cECs 2
2.60562e-07	0.635343	0.515	0.468	0.0139317	Plat	cECs 2
6.38501e-07	0.63748	0.41	0.35	0.0341394	Srsf2	cECs 2
8.96723e-07	0.635403	0.456	0.393	0.047946	Klf6	cECs 2
2.86527e-90	1.75047	0.724	0.165	1.532e-85	Sema3g	aECs 1
1.15284e-88	1.61022	0.982	0.668	6.16402e-84	Glul	aECs 1
5.47267e-79	1.70224	0.577	0.115	2.92613e-74	Alpl	aECs 1
4.45683e-76	1.71382	0.61	0.139	2.38298e-71	Cdk19	aECs 1
2.12815e-62	1.69328	0.57	0.153	1.13788e-57	Amd1	aECs 1
1.62643e-58	1.54312	0.522	0.13	8.69619e-54	Amd2	aECs 1
2.18754e-46	0.839147	0.993	0.914	1.16964e-41	Epas1	aECs 1
4.63785e-46	1.41907	0.607	0.217	2.47977e-41	Tgfb2	aECs 1
5.20109e-43	1.15512	0.846	0.487	2.78092e-38	Tm4sf1	aECs 1
1.8609e-42	1.50637	0.375	0.088	9.94988e-38	Vegfc	aECs 1
4.072e-41	1.0913	0.386	0.089	2.17722e-36	Rad54b	aECs 1
3.11076e-35	0.861659	0.963	0.879	1.66326e-30	Ly6c1	aECs 1
4.06529e-35	1.37119	0.312	0.069	2.17363e-30	Gkn3	aECs 1
1.02878e-34	1.1473	0.397	0.11	5.50067e-30	Unc5b	aECs 1
5.19326e-34	1.15743	0.511	0.19	2.77673e-29	Ssfa2	aECs 1
3.06107e-33	1.34539	0.419	0.13	1.63669e-28	Cdkn1c	aECs 1
1.26845e-31	0.945108	0.761	0.408	6.78214e-27	Syn3	aECs 1
4.38487e-31	0.738545	0.978	0.827	2.3445e-26	Slc6a6	aECs 1
4.18837e-30	0.875661	0.787	0.447	2.23944e-25	Timp3	aECs 1
5.7691e-30	1.22168	0.386	0.121	3.08462e-25	Edn3	aECs 1
6.51869e-30	1.10301	0.404	0.13	3.48541e-25	Hey1	aECs 1
4.66347e-28	1.15602	0.533	0.226	2.49347e-23	Edn1	aECs 1
2.48131e-27	1.04685	0.349	0.107	1.32671e-22	Lmo7	aECs 1
4.11882e-27	0.707316	0.912	0.703	2.20225e-22	Ltbp4	aECs 1
5.92606e-26	0.872038	0.798	0.52	3.16854e-21	Kitl	aECs 1
6.86889e-25	0.776868	0.824	0.553	3.67266e-20	Slc9a3r2	aECs 1
8.60413e-25	0.978277	0.54	0.25	4.60046e-20	Jag2	aECs 1
1.13938e-23	1.08178	0.287	0.085	6.09204e-19	Atp13a3	aECs 1
1.67208e-22	0.698576	0.882	0.717	8.94028e-18	Clic4	aECs 1
3.31111e-22	0.646091	0.963	0.909	1.77038e-17	Ly6a	aECs 1
1.59498e-21	0.929899	0.717	0.471	8.52806e-17	S1pr1	aECs 1
9.39423e-21	0.910032	0.529	0.26	5.02291e-16	Nebl	aECs 1
1.09265e-20	0.984914	0.426	0.187	5.8422e-16	Mecom	aECs 1
9.45884e-20	0.985406	0.276	0.09	5.05745e-15	St8sia6	aECs 1
4.31022e-19	0.946742	0.312	0.113	2.30459e-14	Plscr2	aECs 1
2.72541e-18	0.848365	0.445	0.208	1.45722e-13	Prss23	aECs 1
5.9116e-18	0.808124	0.79	0.574	3.16082e-13	Ly6c2	aECs 1
9.25265e-17	0.710169	0.449	0.212	4.9472e-12	Pkig	aECs 1
2.70504e-16	0.765458	0.346	0.145	1.44633e-11	Mgll	aECs 1
4.15567e-16	0.694785	0.816	0.617	2.22196e-11	Jcad	aECs 1
3.94899e-15	0.623084	0.776	0.535	2.11145e-10	Sox18	aECs 1
1.27423e-14	0.648878	0.702	0.462	6.81307e-10	Sox17	aECs 1
1.55127e-14	0.623472	0.268	0.101	8.29436e-10	Itpr3	aECs 1
2.46701e-14	0.792406	0.283	0.114	1.31906e-09	Smad6	aECs 1
1.17886e-13	0.694727	0.577	0.369	6.30314e-09	Pls3	aECs 1
1.37623e-13	0.674865	0.272	0.11	7.35841e-09	Pdgfd	aECs 1
2.49983e-13	0.614004	0.312	0.135	1.33661e-08	Stom	aECs 1
2.76804e-13	0.652235	0.401	0.198	1.48001e-08	Cp	aECs 1
5.83908e-13	0.690678	0.364	0.175	3.12204e-08	Ccnd2	aECs 1
9.2766e-13	0.686601	0.68	0.474	4.96001e-08	Heg1	aECs 1
1.12522e-12	0.600759	0.706	0.474	6.01635e-08	Eogt	aECs 1
1.57242e-12	0.863718	0.309	0.141	8.4074e-08	Mylk	aECs 1
9.282e-12	0.654786	0.529	0.315	4.9629e-07	Ucp2	aECs 1
1.95638e-10	0.610628	0.283	0.133	1.04604e-05	Cnn2	aECs 1
4.91889e-10	0.615395	0.349	0.187	2.63003e-05	Pdlim5	aECs 1
8.65188e-10	0.684666	0.404	0.231	4.62599e-05	Gm4070	aECs 1
9.89331e-10	0.683928	0.404	0.232	5.28975e-05	Gvin1	aECs 1
2.06805e-08	0.653353	0.265	0.134	0.00110575	Tmeff1	aECs 1
7.66194e-145	3.06016	0.522	0.031	4.09669e-140	Ptgs2	vECs
5.84925e-126	3.82024	0.362	0.009	3.12748e-121	Lcn2	vECs
5.99172e-122	3.05357	0.616	0.071	3.20365e-117	Vcam1	vECs
9.55849e-121	3.19685	0.308	0.004	5.11074e-116	Ackr1	vECs
1.76694e-112	2.72884	0.487	0.041	9.44747e-108	Cxcl1	vECs
2.51855e-112	2.54277	0.393	0.02	1.34662e-107	Ch25h	vECs
4.438e-101	2.42143	0.308	0.01	2.37291e-96	Lrg1	vECs
1.26935e-100	1.92126	0.455	0.04	6.78696e-96	Gm47079	vECs
8.35702e-92	1.59017	0.446	0.043	4.46833e-87	Il1r1	vECs
5.8024e-88	1.93291	0.46	0.052	3.10243e-83	Icam1	vECs
2.00679e-70	1.76338	0.737	0.208	1.07299e-65	Tmem252	vECs
3.90211e-68	1.90314	0.987	0.737	2.08638e-63	Nfkbia	vECs
7.89943e-63	1.14486	0.295	0.025	4.22367e-58	Rgs16	vECs
2.12262e-62	1.58251	0.348	0.041	1.13492e-57	Tnfaip3	vECs
4.01177e-58	1.95553	0.781	0.277	2.14501e-53	Ier3	vECs
8.95516e-58	1.42904	0.754	0.23	4.78815e-53	Slc38a5	vECs
1.43991e-56	1.6982	0.665	0.193	7.6989e-52	Vwf	vECs
3.33624e-55	0.985267	0.321	0.039	1.78382e-50	Wnt5a	vECs
5.61313e-54	1.31662	0.54	0.121	3.00123e-49	Rnase4	vECs
2.3891e-52	1.21576	0.92	0.419	1.27741e-47	Tmsb10	vECs
9.88834e-48	1.35921	0.344	0.056	5.2871e-43	Nfkbiz	vECs
1.48971e-46	1.56006	0.562	0.158	7.9652e-42	Cebpd	vECs
4.93648e-46	1.82827	0.451	0.102	2.63944e-41	Apod	vECs
3.99216e-45	1.09171	0.464	0.104	2.13453e-40	Ctsc	vECs
1.7339e-44	1.33749	0.379	0.073	9.27079e-40	Csf1	vECs
4.65019e-44	1.28782	0.804	0.357	2.48636e-39	Tgm2	vECs
2.96612e-42	1.32868	0.299	0.047	1.58593e-37	Rnd1	vECs
1.47749e-40	0.947003	0.429	0.096	7.89984e-36	Il6ra	vECs
1.57997e-37	1.09212	0.366	0.08	8.44779e-33	Cfh	vECs
1.86421e-37	1.04082	0.357	0.074	9.96753e-33	Nr2f2	vECs
5.24995e-37	1.08256	0.576	0.186	2.80705e-32	Net1	vECs
1.95985e-36	1.39894	0.509	0.16	1.04789e-31	Tmem176b	vECs
2.78074e-35	2.03509	0.911	0.709	1.48681e-30	Fth1	vECs
3.15684e-35	1.31056	0.812	0.415	1.6879e-30	Zfp36	vECs
2.25976e-34	0.798467	0.286	0.052	1.20825e-29	Rbp1	vECs
2.5056e-30	1.15143	0.304	0.068	1.33969e-25	Tmem176a	vECs
3.37524e-29	0.983354	0.312	0.074	1.80467e-24	Gm17786	vECs
9.29554e-26	0.902491	0.286	0.069	4.97014e-21	Gm8618	vECs
1.54894e-25	0.932267	0.308	0.08	8.28185e-21	Gm15464	vECs
1.00113e-24	0.856364	0.549	0.213	5.35286e-20	Bhlhe40	vECs
1.57635e-23	0.859599	0.304	0.083	8.42841e-19	Hs3st1	vECs
3.16924e-23	1.02347	0.366	0.116	1.69453e-18	Irf1	vECs
5.04443e-23	0.700106	0.402	0.13	2.69716e-18	Zfp36l2	vECs
6.51464e-23	0.991498	0.54	0.228	3.48325e-18	Sox7	vECs
1.00453e-22	1.1256	0.451	0.167	5.371e-18	Ifrd1	vECs
1.70093e-22	0.904014	0.339	0.104	9.09454e-18	Gm10689	vECs
1.71482e-22	0.919615	0.598	0.271	9.16878e-18	Fosb	vECs
5.96597e-21	0.634429	0.545	0.222	3.18988e-16	Rpl36a-ps1	vECs
1.6118e-20	0.649142	0.902	0.539	8.61798e-16	Junb	vECs
2.31836e-20	0.680965	0.304	0.088	1.23958e-15	Kbtbd11	vECs
2.51336e-20	0.682439	0.397	0.139	1.34384e-15	Xbp1	vECs
3.82696e-20	0.741026	0.29	0.084	2.0462e-15	Prcp	vECs
4.42099e-20	0.646497	0.281	0.078	2.36381e-15	Serpinb6b	vECs
6.26872e-20	0.906798	0.29	0.086	3.35176e-15	Phlda1	vECs
1.65817e-19	0.621545	0.29	0.084	8.86588e-15	Flrt2	vECs
5.07396e-19	0.769823	0.768	0.445	2.71295e-14	Ier2	vECs
2.28958e-18	0.81807	0.656	0.342	1.22419e-13	Atp1b3	vECs
4.909e-18	0.759272	0.402	0.152	2.62475e-13	Cpe	vECs
1.87459e-17	0.783971	0.344	0.122	1.00231e-12	Csrnp1	vECs
2.07744e-17	0.62788	0.366	0.134	1.11076e-12	Rpl27-ps3	vECs
8.58447e-17	0.683069	0.897	0.639	4.58995e-12	H2-K1	vECs
1.0246e-16	0.727488	0.759	0.44	5.47833e-12	Ctla2a	vECs
1.1847e-16	0.672417	0.277	0.088	6.33438e-12	Hspb8	vECs
1.72564e-16	0.843093	0.879	0.708	9.22664e-12	Klf2	vECs
1.87337e-16	0.652249	0.522	0.242	1.00165e-11	Il6st	vECs
4.59308e-16	0.733793	0.728	0.428	2.45583e-11	Btg2	vECs
4.63449e-16	0.734056	0.634	0.337	2.47797e-11	Pnrc1	vECs
6.22553e-16	0.672885	0.826	0.596	3.32867e-11	Rpl10	vECs
7.44003e-16	0.618865	0.295	0.102	3.97804e-11	Gm11518	vECs
8.65339e-16	0.731786	0.446	0.197	4.62679e-11	Rps23-ps2	vECs
1.07587e-15	0.727805	0.348	0.133	5.75245e-11	Cd9	vECs
2.00264e-15	0.620491	0.656	0.335	1.07077e-10	Rpsa	vECs
9.6517e-15	0.746035	0.576	0.309	5.16057e-10	Rpl10-ps3	vECs
2.03284e-14	0.628785	0.25	0.083	1.08692e-09	Myl9	vECs
2.76703e-14	0.605042	0.848	0.575	1.47948e-09	Rps17	vECs
6.07007e-14	0.618792	0.482	0.226	3.24555e-09	Ndnf	vECs
7.6525e-14	0.977361	0.424	0.2	4.09164e-09	Cp	vECs
2.42549e-13	0.620094	0.719	0.438	1.29686e-08	Rpl27	vECs
3.67832e-13	1.04031	0.353	0.156	1.96672e-08	Gm37357	vECs
4.58387e-13	1.06771	0.397	0.189	2.4509e-08	Atp1a2	vECs
7.29762e-13	0.635228	0.5	0.252	3.90189e-08	Rps23-ps1	vECs
9.88807e-13	0.6428	0.621	0.359	5.28695e-08	Nampt	vECs
1.71814e-12	0.667367	0.781	0.559	9.18653e-08	Jund	vECs
2.17371e-09	0.759165	0.446	0.238	0.000116224	Hspa1b	vECs
0	5.50523	0.984	0.003	0	Plvap	Plvap ECs
1.71956e-237	2.76364	0.528	0	9.19413e-233	Col15a1	Plvap ECs
2.40398e-226	2.59415	0.52	0.001	1.28536e-221	Col13a1	Plvap ECs
1.01043e-218	2.29638	0.512	0.002	5.40259e-214	Exoc3l2	Plvap ECs
6.76509e-187	4.36182	0.568	0.013	3.61716e-182	Igfbp5	Plvap ECs
2.24776e-179	2.34027	0.44	0.003	1.20183e-174	Meis2	Plvap ECs
1.0687e-178	4.36057	0.864	0.071	5.71414e-174	Plpp3	Plvap ECs
5.89669e-171	4.76755	0.872	0.078	3.15284e-166	Igfbp3	Plvap ECs
1.83626e-161	2.83266	0.4	0.003	9.81811e-157	Esm1	Plvap ECs
7.09855e-148	3.66978	0.928	0.122	3.79545e-143	Plpp1	Plvap ECs
8.69291e-138	2.25055	0.368	0.004	4.64793e-133	Btnl9	Plvap ECs
1.64867e-134	3.52039	0.928	0.142	8.81509e-130	Mtrex	Plvap ECs
2.15875e-117	1.9423	0.36	0.008	1.15424e-112	Cd300lg	Plvap ECs
2.71103e-114	1.82452	0.32	0.005	1.44953e-109	Tnfaip2	Plvap ECs
6.74051e-110	2.04798	0.28	0.002	3.60402e-105	Cyp26b1	Plvap ECs
7.77098e-101	1.7004	0.296	0.005	4.15499e-96	Ednrb	Plvap ECs
1.3016e-98	1.65763	0.32	0.008	6.95941e-94	Hecw2	Plvap ECs
1.74049e-97	2.15134	0.44	0.025	9.30607e-93	Pcdh17	Plvap ECs
5.35074e-87	1.94375	0.328	0.013	2.86093e-82	F2r	Plvap ECs
2.44311e-86	2.40992	0.48	0.04	1.30628e-81	Cd24a	Plvap ECs
2.07478e-82	1.8609	0.368	0.02	1.10934e-77	Ltbp1	Plvap ECs
1.33222e-79	1.66573	0.376	0.023	7.1231e-75	Ldb2	Plvap ECs
7.27663e-78	2.02553	0.4	0.028	3.89067e-73	Trp53i11	Plvap ECs
2.67872e-77	1.60722	0.344	0.019	1.43226e-72	Jam3	Plvap ECs
1.90812e-67	2.00897	0.368	0.029	1.02023e-62	Pdia5	Plvap ECs
6.63201e-66	1.56188	0.28	0.014	3.546e-61	Ptpru	Plvap ECs
1.49186e-63	1.74207	0.312	0.02	7.9767e-59	Nkd2	Plvap ECs
6.08054e-63	2.4292	0.672	0.136	3.25114e-58	Ehd4	Plvap ECs
1.35955e-61	2.77831	0.752	0.192	7.26926e-57	Pbx1	Plvap ECs
1.63914e-57	1.40571	0.304	0.022	8.76414e-53	Gm13889	Plvap ECs
2.47768e-56	1.34465	0.272	0.017	1.32477e-51	Ramp3	Plvap ECs
2.62769e-54	2.03295	0.528	0.085	1.40497e-49	Tcim	Plvap ECs
1.09874e-49	2.26798	0.616	0.142	5.87475e-45	Marcks	Plvap ECs
3.03577e-45	1.43315	0.296	0.029	1.62317e-40	Gimap4	Plvap ECs
7.24328e-44	1.6548	0.92	0.424	3.87283e-39	Syn3	Plvap ECs
1.13667e-43	1.66543	0.936	0.462	6.07757e-39	Timp3	Plvap ECs
4.30501e-43	1.35105	0.328	0.038	2.3018e-38	Emp1	Plvap ECs
1.2999e-42	1.85437	0.496	0.098	6.95029e-38	Sh3bp5	Plvap ECs
3.1604e-41	1.82118	0.576	0.132	1.6898e-36	Gja1	Plvap ECs
2.78442e-40	1.65242	0.496	0.101	1.48877e-35	Mfge8	Plvap ECs
1.39566e-39	1.29557	1	0.907	7.46229e-35	Itm2b	Plvap ECs
1.29997e-38	2.59354	0.504	0.118	6.95065e-34	Gm9973	Plvap ECs
1.53974e-38	2.53326	0.528	0.13	8.23267e-34	Gm45551	Plvap ECs
7.06956e-38	1.27292	0.304	0.038	3.77995e-33	Mndal	Plvap ECs
5.63491e-36	1.40619	0.376	0.062	3.01287e-31	Mylip	Plvap ECs
6.08338e-36	2.64959	0.528	0.139	3.25266e-31	AC121567.1	Plvap ECs
3.30785e-35	1.65146	0.912	0.63	1.76864e-30	Emcn	Plvap ECs
3.32267e-35	1.70196	0.944	0.704	1.77656e-30	Kdr	Plvap ECs
3.35293e-35	1.14967	0.264	0.03	1.79275e-30	Fscn1	Plvap ECs
3.84499e-33	1.4453	0.32	0.05	2.05584e-28	Mcam	Plvap ECs
3.89897e-32	1.32062	0.328	0.053	2.0847e-27	Ifi203	Plvap ECs
1.98188e-30	1.88743	0.472	0.121	1.05967e-25	Gm26809	Plvap ECs
1.04353e-29	1.66772	0.536	0.154	5.57952e-25	Gm37357	Plvap ECs
5.1332e-29	1.52058	0.376	0.081	2.74462e-24	Cd38	Plvap ECs
5.7424e-29	1.52105	0.64	0.218	3.07035e-24	Clec14a	Plvap ECs
4.78437e-28	1.13675	0.264	0.04	2.55811e-23	Tspan18	Plvap ECs
1.50978e-26	1.00158	0.256	0.039	8.07249e-22	Cmtm3	Plvap ECs
5.38838e-26	1.61432	0.672	0.295	2.88106e-21	Txnip	Plvap ECs
1.2991e-25	1.27708	0.328	0.067	6.94604e-21	Vamp5	Plvap ECs
3.49326e-25	1.26559	0.288	0.052	1.86777e-20	Pitpnm2	Plvap ECs
2.76511e-24	1.12967	0.264	0.046	1.47845e-19	Igfbp4	Plvap ECs
3.11686e-23	1.27605	0.456	0.133	1.66652e-18	Hspg2	Plvap ECs
1.03563e-22	2.13285	0.48	0.163	5.53729e-18	Iigp1	Plvap ECs
1.5309e-22	1.49792	0.664	0.298	8.18541e-18	Nrp1	Plvap ECs
3.27993e-22	1.43097	0.56	0.218	1.75371e-17	Prss23	Plvap ECs
1.46425e-21	1.18697	0.616	0.238	7.82905e-17	Ivns1abp	Plvap ECs
5.22713e-21	1.1879	0.344	0.085	2.79484e-16	Efnb2	Plvap ECs
6.84866e-21	1.3251	0.496	0.171	3.66184e-16	Mef2c	Plvap ECs
2.4765e-20	1.07384	0.304	0.07	1.32414e-15	Nrp2	Plvap ECs
7.33466e-20	1.20382	0.384	0.113	3.92169e-15	Gm10689	Plvap ECs
7.35447e-20	1.14698	0.28	0.061	3.93229e-15	Atp2b4	Plvap ECs
9.23048e-19	0.90737	0.304	0.073	4.93535e-14	Etl4	Plvap ECs
1.75755e-18	1.51334	0.376	0.115	9.39726e-14	Ints6	Plvap ECs
1.94836e-18	1.03392	0.312	0.079	1.04175e-13	Tmem176a	Plvap ECs
2.59063e-18	1.10837	0.328	0.09	1.38516e-13	Gm15464	Plvap ECs
3.62249e-18	1.01974	0.336	0.09	1.93687e-13	Cited2	Plvap ECs
2.5651e-17	1.07099	0.312	0.086	1.37151e-12	Gm17786	Plvap ECs
8.68513e-17	1.00036	0.808	0.471	4.64376e-12	Mmrn2	Plvap ECs
2.31901e-16	1.01158	0.336	0.096	1.23993e-11	Kctd12b	Plvap ECs
3.15286e-16	1.32704	0.44	0.163	1.68577e-11	Crim1	Plvap ECs
6.13851e-16	1.20758	0.616	0.313	3.28214e-11	AC160336.1	Plvap ECs
1.37999e-15	1.00385	0.296	0.082	7.37851e-11	Arhgef7	Plvap ECs
2.1242e-15	0.96938	0.408	0.142	1.13577e-10	Flt4	Plvap ECs
5.22289e-15	0.98625	0.472	0.182	2.79257e-10	Ccnd2	Plvap ECs
8.78114e-15	1.01604	0.264	0.07	4.6951e-10	Nid1	Plvap ECs
8.87066e-15	1.02992	0.28	0.08	4.74296e-10	Gm8618	Plvap ECs
1.49605e-14	1.02882	0.488	0.206	7.9991e-10	Rps23-ps2	Plvap ECs
3.5912e-14	0.844486	0.304	0.091	1.92014e-09	Fbxl18	Plvap ECs
4.18317e-14	0.768916	0.256	0.067	2.23666e-09	Slc29a1	Plvap ECs
4.46013e-14	0.739147	0.256	0.066	2.38474e-09	Lpcat1	Plvap ECs
1.06184e-13	0.93409	0.368	0.131	5.67743e-09	Olfr1062	Plvap ECs
1.4361e-13	1.10978	0.616	0.319	7.67856e-09	Rgcc	Plvap ECs
1.71127e-13	1.00682	0.408	0.153	9.1498e-09	Tnfrsf1a	Plvap ECs
2.40334e-13	0.997775	0.504	0.226	1.28502e-08	Gimap6	Plvap ECs
3.62397e-13	0.966177	0.592	0.297	1.93766e-08	Scarb1	Plvap ECs
6.75075e-13	0.984737	0.56	0.282	3.60949e-08	Cd200	Plvap ECs
7.17363e-13	0.822413	0.264	0.077	3.8356e-08	Gas7	Plvap ECs
1.33582e-12	1.33638	0.344	0.126	7.14239e-08	Plscr2	Plvap ECs
1.91471e-12	0.87898	0.288	0.091	1.02376e-07	Sox4	Plvap ECs
4.69993e-12	0.923634	0.536	0.262	2.51296e-07	Rps23-ps1	Plvap ECs
5.89051e-12	1.02398	0.28	0.093	3.14954e-07	Npr1	Plvap ECs
6.0319e-12	0.894996	0.424	0.178	3.22514e-07	Wsb1	Plvap ECs
6.13923e-12	0.71181	0.848	0.606	3.28253e-07	Rpl10	Plvap ECs
1.22916e-11	1.1406	0.432	0.191	6.57207e-07	Hbegf	Plvap ECs
1.30205e-11	1.00354	0.256	0.079	6.96183e-07	H2-Q7	Plvap ECs
2.90189e-11	0.790171	0.328	0.12	1.55158e-06	Mme	Plvap ECs
3.03435e-11	0.663892	0.264	0.083	1.6224e-06	Sntb2	Plvap ECs
3.06055e-11	0.91585	0.328	0.124	1.63641e-06	Cavin3	Plvap ECs
5.03049e-11	0.919579	0.384	0.157	2.6897e-06	Mgll	Plvap ECs
9.18957e-11	1.12044	0.392	0.176	4.91348e-06	Ppp1r10	Plvap ECs
9.85327e-11	0.720106	0.312	0.112	5.26834e-06	Anxa6	Plvap ECs
1.14425e-10	0.784509	0.256	0.083	6.11806e-06	Zfhx3	Plvap ECs
1.26276e-10	0.862131	0.464	0.227	6.75171e-06	Jak1	Plvap ECs
1.26671e-10	0.690222	0.264	0.088	6.77285e-06	Gm15459	Plvap ECs
1.75726e-10	0.76235	0.808	0.576	9.39572e-06	Gm8797	Plvap ECs
2.08983e-10	0.779532	0.432	0.189	1.11739e-05	Cald1	Plvap ECs
2.54925e-10	0.764388	0.504	0.25	1.36303e-05	Rps16-ps2	Plvap ECs
2.57567e-10	1.26823	0.368	0.17	1.37716e-05	Socs3	Plvap ECs
3.65774e-10	0.794572	0.296	0.104	1.95572e-05	Rgl1	Plvap ECs
4.59184e-10	1.26241	0.616	0.38	2.45516e-05	Egr1	Plvap ECs
5.09816e-10	0.753851	0.416	0.183	2.72588e-05	Tmem176b	Plvap ECs
5.6688e-10	0.791911	0.8	0.543	3.03099e-05	Cd81	Plvap ECs
6.00711e-10	0.821626	0.256	0.089	3.21188e-05	Gm43712	Plvap ECs
6.04021e-10	0.885336	0.448	0.219	3.22958e-05	Oaz2	Plvap ECs
6.48378e-10	0.764328	0.816	0.607	3.46675e-05	Gm1821	Plvap ECs
7.59786e-10	0.784939	0.28	0.1	4.06242e-05	Stard8	Plvap ECs
8.14897e-10	0.687239	0.704	0.416	4.35709e-05	Thbd	Plvap ECs
1.14709e-09	0.635449	0.368	0.157	6.13327e-05	Mgp	Plvap ECs
1.28665e-09	0.804668	0.28	0.104	6.87947e-05	Fmo1	Plvap ECs
1.50413e-09	0.847839	0.36	0.151	8.04226e-05	Rsad2	Plvap ECs
1.51165e-09	0.604303	0.28	0.101	8.0825e-05	Bcar1	Plvap ECs
1.51723e-09	0.961962	0.44	0.215	8.11231e-05	Gm42899	Plvap ECs
1.5386e-09	1.05053	0.48	0.267	8.2266e-05	Btg1	Plvap ECs
1.76456e-09	0.976809	0.336	0.144	9.43473e-05	Zfp131	Plvap ECs
2.79015e-09	0.633091	0.904	0.798	0.000149184	Ubb	Plvap ECs
2.99306e-09	2.13046	0.464	0.247	0.000160033	Hspa1b	Plvap ECs
3.49708e-09	0.613641	0.816	0.515	0.000186982	Tm4sf1	Plvap ECs
3.65918e-09	0.876446	0.328	0.137	0.000195649	Ddx23	Plvap ECs
3.66957e-09	0.970747	0.616	0.402	0.000196205	Hnrnph1	Plvap ECs
4.43111e-09	0.792777	0.632	0.383	0.000236923	Msn	Plvap ECs
4.94183e-09	0.924725	0.328	0.142	0.00026423	Gm14044	Plvap ECs
5.23627e-09	0.834968	0.344	0.148	0.000279973	Shank3	Plvap ECs
5.2451e-09	0.81753	0.36	0.156	0.000280445	Myo6	Plvap ECs
5.49311e-09	0.806985	0.376	0.174	0.000293705	Tspan9	Plvap ECs
6.28807e-09	0.773472	0.336	0.142	0.000336211	Tpst2	Plvap ECs
7.93009e-09	0.748857	0.6	0.353	0.000424006	Rpl7a	Plvap ECs
8.21902e-09	0.655562	0.864	0.737	0.000439455	Ddx5	Plvap ECs
1.15234e-08	0.783453	0.328	0.144	0.000616136	Ccnt1	Plvap ECs
1.25202e-08	0.771524	0.512	0.281	0.000669431	C330021F23Rik	Plvap ECs
2.05129e-08	1.6157	0.44	0.234	0.00109678	Hspa1a	Plvap ECs
3.56336e-08	1.13037	0.544	0.34	0.00190526	Hexim1	Plvap ECs
3.76598e-08	0.669947	0.584	0.346	0.00201359	Gm10275	Plvap ECs
4.46289e-08	0.752236	0.44	0.232	0.00238622	Tbata	Plvap ECs
4.92143e-08	0.704843	0.584	0.36	0.00263139	Atf4	Plvap ECs
5.6642e-08	0.72287	0.336	0.154	0.00302854	Tmem88	Plvap ECs
5.87885e-08	0.696195	0.392	0.187	0.0031433	Ifngr1	Plvap ECs
6.08386e-08	0.841756	0.432	0.226	0.00325292	Gm43972	Plvap ECs
6.5792e-08	0.758201	0.344	0.16	0.00351776	Bhlhe41	Plvap ECs
8.37397e-08	0.657684	0.784	0.605	0.0044774	Rbms1	Plvap ECs
1.15202e-07	0.775149	0.4	0.204	0.00615961	Eif4a1	Plvap ECs
1.39284e-07	0.643551	0.776	0.611	0.00744723	Rps19	Plvap ECs
1.55976e-07	0.742242	0.44	0.234	0.00833975	Grn	Plvap ECs
1.78121e-07	0.702331	0.592	0.352	0.00952377	Dlc1	Plvap ECs
1.802e-07	0.945723	0.424	0.223	0.00963492	Ppp1r15a	Plvap ECs
2.45869e-07	0.83557	0.512	0.288	0.0131461	Exosc2	Plvap ECs
2.47859e-07	1.04805	0.312	0.148	0.0132525	Sbno2	Plvap ECs
2.48453e-07	0.635651	0.48	0.275	0.0132843	Rpl21-ps8	Plvap ECs
2.5611e-07	0.651016	0.792	0.631	0.0136937	Col4a1	Plvap ECs
2.59654e-07	0.71493	0.496	0.282	0.0138832	H2-Q4	Plvap ECs
3.22426e-07	0.668839	0.536	0.325	0.0172395	Rpl10-ps3	Plvap ECs
3.39103e-07	0.683524	0.344	0.166	0.0181312	Lifr	Plvap ECs
4.29223e-07	0.717127	0.336	0.161	0.0229497	Ier5l	Plvap ECs
5.45183e-07	0.797261	0.44	0.251	0.0291498	Pitpnc1	Plvap ECs
5.81561e-07	0.72726	0.576	0.37	0.0310949	Sgk1	Plvap ECs
5.96493e-07	0.650902	0.616	0.404	0.0318933	Rpl12	Plvap ECs
6.87029e-07	0.776924	0.352	0.181	0.036734	Tap2	Plvap ECs
7.01817e-07	0.864037	0.288	0.135	0.0375248	Gm5453	Plvap ECs
7.08092e-07	0.799052	0.264	0.119	0.0378603	Gm4613	Plvap ECs
7.66254e-07	0.669496	0.296	0.136	0.0409701	Hpcal1	Plvap ECs
8.093e-07	0.636533	0.464	0.259	0.0432717	Elk3	Plvap ECs
8.34125e-07	0.609128	0.288	0.13	0.044599	Gm14586	Plvap ECs
8.47657e-07	0.952908	0.312	0.15	0.0453225	Tnfsf10	Plvap ECs
3.07508e-281	3.25257	0.743	0.008	1.64418e-276	Fbln5	aECs 2
1.19498e-202	2.91742	0.752	0.027	6.38934e-198	Clu	aECs 2
2.32335e-171	2.53924	0.615	0.02	1.24225e-166	Nos1	aECs 2
2.13838e-167	3.05989	0.376	0	1.14335e-162	Cytl1	aECs 2
2.93624e-151	3.18927	0.826	0.061	1.56995e-146	Gkn3	aECs 2
1.1532e-148	2.25489	0.596	0.024	6.16594e-144	Col18a1	aECs 2
2.78159e-135	4.64835	0.954	0.128	1.48726e-130	Mgp	aECs 2
1.64776e-129	1.91944	0.523	0.021	8.81026e-125	Npnt	aECs 2
1.04148e-127	2.72849	0.716	0.056	5.56856e-123	Eln	aECs 2
1.62568e-122	2.2504	0.642	0.043	8.69221e-118	Timp2	aECs 2
4.17862e-118	1.63315	0.33	0.004	2.23422e-113	Scara3	aECs 2
1.35907e-116	2.37652	0.725	0.062	7.26666e-112	Stmn2	aECs 2
3.17288e-116	1.90581	0.505	0.023	1.69647e-111	Cdh13	aECs 2
1.29943e-103	1.90354	0.606	0.046	6.94782e-99	Bmx	aECs 2
4.69623e-101	1.96308	0.624	0.052	2.51098e-96	Fbln2	aECs 2
1.89445e-99	1.94321	0.615	0.052	1.01292e-94	Ace	aECs 2
5.77045e-87	1.55238	0.349	0.014	3.08534e-82	Col5a2	aECs 2
7.13416e-87	1.79504	0.495	0.036	3.81449e-82	Egfl8	aECs 2
3.58759e-84	1.39841	0.339	0.013	1.91821e-79	Fhl1	aECs 2
1.12084e-81	1.97665	0.716	0.093	5.99289e-77	Vegfc	aECs 2
6.20795e-81	1.02196	0.266	0.006	3.31926e-76	Pcsk5	aECs 2
2.01616e-79	2.21863	0.734	0.109	1.078e-74	Jag1	aECs 2
3.343e-74	1.73114	0.55	0.057	1.78743e-69	Nuak1	aECs 2
5.37288e-74	2.06297	0.459	0.037	2.87277e-69	Igfbp4	aECs 2
1.22089e-73	2.07049	0.44	0.034	6.52784e-69	Emp1	aECs 2
3.09103e-72	1.91353	0.44	0.035	1.65271e-67	Tmem100	aECs 2
9.47098e-71	1.21669	0.33	0.017	5.06395e-66	Olfml2a	aECs 2
5.43172e-69	1.18248	0.367	0.024	2.90423e-64	Plcg2	aECs 2
4.20392e-68	2.29616	0.862	0.202	2.24775e-63	Sema3g	aECs 2
2.52231e-67	1.44701	0.422	0.034	1.34863e-62	Tspan2	aECs 2
8.7382e-66	1.04606	0.266	0.01	4.67214e-61	Ssu2	aECs 2
1.43622e-64	1.35636	0.312	0.017	7.6792e-60	Irf6	aECs 2
2.91154e-61	1.66535	0.385	0.032	1.55674e-56	Gja4	aECs 2
7.49774e-61	1.99591	0.789	0.167	4.00889e-56	Ccnd2	aECs 2
5.21873e-60	1.42963	0.422	0.04	2.79035e-55	Fstl1	aECs 2
1.79878e-54	1.08047	0.284	0.018	9.61769e-50	Emp3	aECs 2
5.96511e-52	1.21095	0.303	0.022	3.18942e-47	Syt15	aECs 2
2.49681e-51	1.15696	0.321	0.026	1.335e-46	Kazald1	aECs 2
8.94644e-49	1.29868	0.257	0.016	4.78348e-44	S100a6	aECs 2
1.04934e-47	1.58639	0.633	0.122	5.61063e-43	Azin1	aECs 2
2.49373e-47	1.26367	0.431	0.055	1.33335e-42	Atp2b4	aECs 2
6.18442e-47	1.4191	0.495	0.073	3.30669e-42	Marveld1	aECs 2
2.08776e-46	1.05593	0.266	0.019	1.11628e-41	Cmip	aECs 2
1.36292e-44	0.988032	0.349	0.037	7.28724e-40	Gm43126	aECs 2
2.65012e-44	1.00049	0.257	0.019	1.41697e-39	Trpv4	aECs 2
8.13083e-44	1.54675	0.633	0.137	4.34739e-39	Mylk	aECs 2
1.16678e-43	1.5877	0.624	0.13	6.23857e-39	Cd9	aECs 2
3.7477e-41	1.38083	0.55	0.106	2.00382e-36	Vcam1	aECs 2
9.88816e-41	0.977166	0.284	0.027	5.287e-36	Lama3	aECs 2
1.02875e-40	1.11349	0.367	0.046	5.50053e-36	Myof	aECs 2
2.7907e-40	1.08418	0.312	0.033	1.49213e-35	Lrrc32	aECs 2
1.16095e-38	1.65052	0.633	0.149	6.20739e-34	Alpl	aECs 2
1.3263e-38	1.10545	0.266	0.025	7.09148e-34	Gper1	aECs 2
1.58554e-38	1.10517	0.321	0.037	8.47759e-34	Synpo	aECs 2
2.8435e-38	1.59333	0.972	0.716	1.52036e-33	Ltbp4	aECs 2
5.60686e-38	1.24249	0.55	0.111	2.99788e-33	Emp2	aECs 2
1.34886e-36	1.6144	0.688	0.199	7.21206e-32	Cp	aECs 2
1.64704e-36	1.10434	0.303	0.035	8.80638e-32	Sfxn1	aECs 2
8.3639e-36	1.58387	0.963	0.51	4.47201e-31	Tm4sf1	aECs 2
9.19966e-35	1.16995	0.468	0.086	4.91887e-30	Fndc3b	aECs 2
2.95954e-34	1.3513	0.532	0.114	1.5824e-29	Smad6	aECs 2
1.28214e-33	1.4074	0.651	0.174	6.85534e-29	Ehd2	aECs 2
4.7915e-33	1.05809	0.44	0.08	2.56192e-28	Fchsd2	aECs 2
1.13887e-32	1.44958	0.982	0.665	6.08933e-28	Vim	aECs 2
1.87082e-31	1.05839	0.339	0.051	1.00029e-26	Eps8l2	aECs 2
2.23345e-31	1.39775	0.917	0.467	1.19418e-26	Mmrn2	aECs 2
6.44028e-31	1.15901	0.706	0.205	3.44349e-26	Ssfa2	aECs 2
7.06654e-30	1.1453	0.404	0.074	3.77834e-25	Crispld1	aECs 2
1.53202e-29	1.43539	0.624	0.176	8.19139e-25	Cdk19	aECs 2
8.74427e-29	0.925363	0.303	0.044	4.67539e-24	Tspan7	aECs 2
1.53518e-28	1.1251	0.569	0.148	8.20831e-24	Marcks	aECs 2
2.14275e-28	1.19475	0.275	0.038	1.14569e-23	Bgn	aECs 2
6.60203e-28	0.906425	0.294	0.043	3.52997e-23	Mall	aECs 2
1.17441e-27	0.986323	0.431	0.09	6.27934e-23	Ccnd1	aECs 2
1.7496e-27	0.601718	0.477	0.105	9.35475e-23	Igfbp3	aECs 2
3.22062e-27	1.12525	0.44	0.095	1.722e-22	Arl15	aECs 2
6.24553e-27	0.907102	0.413	0.084	3.33936e-22	Pdgfa	aECs 2
8.34141e-27	1.25972	0.624	0.183	4.45998e-22	Amd1	aECs 2
1.06781e-26	1.52399	0.872	0.431	5.70939e-22	Syn3	aECs 2
1.3181e-26	0.811739	0.266	0.037	7.04761e-22	Ptprj	aECs 2
1.4071e-26	1.03979	0.349	0.063	7.52347e-22	Lap3	aECs 2
2.56138e-26	1.36858	0.725	0.263	1.36952e-21	Jag2	aECs 2
1.20606e-25	1.00909	0.422	0.093	6.44856e-21	Cfh	aECs 2
3.23711e-25	1.10633	0.523	0.142	1.73082e-20	Tspo	aECs 2
4.78484e-25	1.21037	0.56	0.159	2.55836e-20	Amd2	aECs 2
4.85482e-25	0.776623	0.294	0.048	2.59578e-20	Mgst1	aECs 2
5.2033e-25	0.922973	0.394	0.083	2.7821e-20	Gm17786	aECs 2
1.0164e-24	0.962033	0.358	0.071	5.43447e-20	Zyx	aECs 2
1.13756e-24	0.847044	0.275	0.043	6.08233e-20	Fam198b	aECs 2
3.28366e-24	1.42848	0.881	0.469	1.75571e-19	Timp3	aECs 2
5.06528e-24	0.907442	0.982	0.921	2.7083e-19	Epas1	aECs 2
6.49448e-24	1.24032	0.523	0.145	3.47247e-19	Hey1	aECs 2
1.08222e-23	0.955368	0.477	0.123	5.78642e-19	Plec	aECs 2
1.42106e-23	1.0652	0.661	0.22	7.5981e-19	Vwf	aECs 2
2.5151e-23	0.861374	0.367	0.077	1.34477e-18	Gm8618	aECs 2
2.64176e-23	0.899517	0.394	0.088	1.4125e-18	Gm15464	aECs 2
3.11062e-23	1.05031	0.431	0.106	1.66319e-18	Itpr3	aECs 2
3.63865e-23	0.919162	0.991	0.831	1.94552e-18	Ptprb	aECs 2
1.19236e-22	0.868502	0.266	0.044	6.3753e-18	Ntn4	aECs 2
2.06573e-22	1.19352	0.358	0.078	1.1045e-17	Kank4	aECs 2
1.67165e-21	1.04342	0.404	0.1	8.93798e-17	Syt11	aECs 2
5.20478e-21	0.913342	0.431	0.112	2.78289e-16	Gm10689	aECs 2
6.74359e-21	0.971294	0.376	0.087	3.60566e-16	Htra1	aECs 2
4.3421e-20	1.15021	0.752	0.363	2.32163e-15	Cavin1	aECs 2
9.85657e-20	1.00328	0.45	0.127	5.27011e-15	Ptprr	aECs 2
1.18891e-19	0.983746	0.459	0.132	6.35684e-15	Sox13	aECs 2
1.30041e-19	0.804876	0.385	0.094	6.95302e-15	Prr13	aECs 2
1.50947e-19	0.740726	0.358	0.083	8.07081e-15	Sfxn3	aECs 2
2.63855e-19	0.686064	0.615	0.196	1.41078e-14	Ephx1	aECs 2
5.98575e-19	0.99374	0.927	0.606	3.20046e-14	H2-D1	aECs 2
6.48002e-19	0.94701	0.945	0.732	3.46474e-14	Podxl	aECs 2
8.28569e-19	0.877224	0.44	0.126	4.43019e-14	Dap	aECs 2
1.29264e-18	0.859884	0.495	0.15	6.91146e-14	Ehd4	aECs 2
2.46306e-18	0.842799	0.541	0.177	1.31695e-13	S100a11	aECs 2
3.05328e-18	0.793585	0.339	0.082	1.63253e-13	Zfp704	aECs 2
4.14982e-18	0.810958	0.349	0.086	2.21882e-13	Pla2g4a	aECs 2
1.63288e-17	0.871085	0.587	0.21	8.73069e-13	Ctsd	aECs 2
3.64642e-17	0.848875	0.606	0.224	1.94967e-12	Dst	aECs 2
3.76209e-17	0.667121	0.321	0.077	2.01152e-12	H2-Q7	aECs 2
4.35821e-17	0.851372	0.422	0.125	2.33025e-12	Entpd1	aECs 2
4.60294e-17	1.16095	0.523	0.193	2.4611e-12	Reck	aECs 2
6.49718e-17	0.87124	0.33	0.083	3.47391e-12	Fam107a	aECs 2
7.90647e-17	0.862466	0.615	0.237	4.22743e-12	Gas6	aECs 2
1.51837e-16	0.70464	0.33	0.082	8.1184e-12	Aif1l	aECs 2
3.40045e-16	0.925312	0.651	0.275	1.81815e-11	H2-Q4	aECs 2
4.95676e-16	0.700713	0.459	0.144	2.65028e-11	Septin11	aECs 2
6.54808e-16	0.671283	0.33	0.085	3.50113e-11	Oraov1	aECs 2
6.97836e-16	0.910248	0.55	0.205	3.73119e-11	Rps23-ps2	aECs 2
1.14043e-15	0.794139	0.523	0.181	6.09764e-11	Cyth3	aECs 2
1.27907e-15	0.703529	0.514	0.18	6.83893e-11	Tmem176b	aECs 2
1.90698e-15	1.22367	0.606	0.246	1.01962e-10	Edn1	aECs 2
2.58653e-15	1.18317	0.459	0.164	1.38296e-10	Crip1	aECs 2
2.7526e-15	0.768033	0.33	0.087	1.47176e-10	Efnb2	aECs 2
2.90768e-15	0.852305	0.752	0.375	1.55468e-10	Cavin2	aECs 2
3.87618e-15	0.998408	0.55	0.208	2.07252e-10	Nr4a2	aECs 2
4.59523e-15	0.601149	0.321	0.083	2.45698e-10	Aggf1	aECs 2
5.95623e-15	0.911739	0.807	0.476	3.18468e-10	Sox17	aECs 2
8.11428e-15	1.09179	0.56	0.218	4.33854e-10	Sat1	aECs 2
1.49784e-14	0.689552	0.486	0.164	8.00868e-10	Notch4	aECs 2
1.5208e-14	0.816625	0.532	0.2	8.13139e-10	Mecom	aECs 2
2.80055e-14	0.688352	0.459	0.154	1.4974e-09	Mtch1	aECs 2
4.71743e-14	0.725793	0.394	0.124	2.52231e-09	Lmo7	aECs 2
4.71846e-14	0.779151	0.422	0.141	2.52286e-09	Adam15	aECs 2
5.3218e-14	0.852631	0.339	0.099	2.84546e-09	Lmna	aECs 2
6.09473e-14	1.00723	0.367	0.115	3.25873e-09	Asb4	aECs 2
1.04713e-13	0.899711	0.679	0.314	5.59881e-09	Bcam	aECs 2
1.2804e-13	0.84941	0.606	0.26	6.84603e-09	Rps23-ps1	aECs 2
1.66168e-13	0.754533	0.477	0.174	8.8847e-09	Mcfd2	aECs 2
2.27696e-13	0.647091	0.266	0.068	1.21744e-08	Litaf	aECs 2
3.66352e-13	0.817507	0.807	0.484	1.95881e-08	Heg1	aECs 2
5.93681e-13	1.54839	0.67	0.36	3.17429e-08	Adamts1	aECs 2
8.63819e-13	0.654819	0.468	0.171	4.61867e-08	Ttc28	aECs 2
9.75897e-13	0.744606	0.468	0.169	5.21792e-08	Aida	aECs 2
1.47796e-12	0.730486	0.303	0.088	7.90236e-08	Nop58	aECs 2
1.5958e-12	0.646155	0.431	0.154	8.53241e-08	Hist1h2bc	aECs 2
5.37887e-12	0.709221	0.908	0.653	2.87597e-07	H2-K1	aECs 2
5.43313e-12	0.610799	0.33	0.102	2.90499e-07	Rnf187	aECs 2
7.25904e-12	0.649088	0.661	0.297	3.88127e-07	Nos3	aECs 2
1.20703e-11	0.759873	0.835	0.49	6.45376e-07	Tinagl1	aECs 2
1.57928e-11	0.612363	0.367	0.124	8.44408e-07	Myadm	aECs 2
1.73438e-11	0.741766	0.633	0.3	9.27336e-07	Myo1h	aECs 2
1.73577e-11	0.794085	0.44	0.174	9.28081e-07	Rfk	aECs 2
3.28985e-11	0.6545	0.321	0.105	1.75902e-06	Rela	aECs 2
4.35941e-11	1.31247	0.376	0.146	2.33089e-06	Sbno2	aECs 2
8.50264e-11	0.744016	0.56	0.257	4.54619e-06	Kctd10	aECs 2
8.76075e-11	0.642634	0.385	0.142	4.6842e-06	Tulp4	aECs 2
1.42012e-10	0.673517	0.606	0.277	7.59309e-06	C330021F23Rik	aECs 2
2.31442e-10	0.683099	0.257	0.078	1.23747e-05	Spaar	aECs 2
2.81311e-10	0.766867	0.771	0.402	1.50412e-05	Ifitm3	aECs 2
5.0373e-10	0.620182	0.394	0.152	2.69334e-05	Msrb3	aECs 2
8.10181e-10	0.61105	0.606	0.285	4.33188e-05	Anxa2	aECs 2
1.20789e-09	0.675952	0.532	0.237	6.45835e-05	Smpdl3a	aECs 2
1.24816e-09	0.636538	0.596	0.288	6.67366e-05	Prex2	aECs 2
2.24718e-09	0.88047	0.569	0.299	0.000120152	Clstn1	aECs 2
2.55061e-09	0.685004	0.495	0.223	0.000136376	Mast4	aECs 2
3.46811e-09	0.623013	0.294	0.101	0.000185433	Atp13a3	aECs 2
3.63915e-09	0.60615	0.633	0.324	0.000194578	Ptprm	aECs 2
9.253e-09	0.607832	0.817	0.544	0.00049474	Cd81	aECs 2
1.75075e-08	0.616848	0.936	0.708	0.000936093	Pecam1	aECs 2
2.6645e-08	0.670464	0.321	0.126	0.00142466	Cavin3	aECs 2
5.74364e-08	0.788623	0.44	0.205	0.00307101	Gadd45g	aECs 2
7.89693e-08	0.702119	0.587	0.313	0.00422233	Cav1	aECs 2
3.84642e-133	1.77606	0.333	0.001	2.0566e-128	Prnd	tip cells
7.2266e-133	2.81746	0.472	0.005	3.86392e-128	Apln	tip cells
7.0611e-108	1.21234	0.278	0.001	3.77543e-103	Prn	tip cells
3.96239e-100	3.00068	0.75	0.032	2.11861e-95	Fscn1	tip cells
3.03485e-69	1.60726	0.361	0.009	1.62267e-64	Kit	tip cells
7.77198e-60	2.79608	0.528	0.027	4.15552e-55	Angpt2	tip cells
2.13897e-56	1.86901	0.444	0.019	1.14366e-51	Aplnr	tip cells
1.68863e-55	2.22924	0.611	0.04	9.02878e-51	Trp53i11	tip cells
4.74444e-55	2.02516	0.611	0.04	2.53676e-50	Htra3	tip cells
2.18034e-44	1.21422	0.361	0.016	1.16578e-39	Pxdn	tip cells
1.02088e-42	1.55602	0.361	0.017	5.45844e-38	Lamb1	tip cells
3.09466e-33	1.25107	0.333	0.019	1.65466e-28	Pcdh12	tip cells
1.2633e-23	1.11781	0.333	0.028	6.75463e-19	Cd82	tip cells
1.59363e-23	1.56139	0.472	0.059	8.52083e-19	Mcam	tip cells
5.26707e-22	1.29287	0.472	0.061	2.8162e-17	Fam129a	tip cells
1.7682e-21	1.36195	0.333	0.032	9.4542e-17	Meox1	tip cells
1.96084e-20	1.39821	0.417	0.051	1.04842e-15	Kctd17	tip cells
3.4429e-20	1.31166	0.25	0.019	1.84085e-15	Tubb6	tip cells
3.66316e-19	1.59001	1	0.915	1.95862e-14	Sparc	tip cells
1.7585e-18	1.13785	0.361	0.042	9.40237e-14	Adm	tip cells
1.34392e-17	1.70037	0.611	0.129	7.18565e-13	Smad1	tip cells
1.17197e-16	1.14487	0.361	0.047	6.26631e-12	Itga4	tip cells
1.30229e-16	1.23725	0.278	0.029	6.96309e-12	Hid1	tip cells
3.16787e-16	1.30198	0.444	0.07	1.6938e-11	Bok	tip cells
3.63005e-16	1.3516	0.5	0.09	1.94092e-11	Gnb4	tip cells
1.09516e-15	1.79231	0.667	0.17	5.85559e-11	Cpe	tip cells
2.03803e-15	1.36402	0.417	0.068	1.08969e-10	Bcl2	tip cells
3.65917e-15	1.58673	0.472	0.089	1.95649e-10	Odc1	tip cells
4.44803e-15	1.83363	0.944	0.464	2.37827e-10	Tmsb10	tip cells
5.25492e-15	0.881234	0.361	0.051	2.8097e-10	Arhgap18	tip cells
8.31694e-15	1.63737	0.694	0.191	4.4469e-10	Lims1	tip cells
1.53252e-14	1.27399	0.5	0.098	8.19407e-10	Pde4b	tip cells
6.57521e-14	0.826514	0.306	0.04	3.51564e-09	Gimap4	tip cells
6.69565e-14	1.65844	1	0.565	3.58003e-09	Cd93	tip cells
2.91111e-12	1.04293	0.389	0.071	1.55651e-07	Nid2	tip cells
3.39287e-12	1.14954	0.722	0.209	1.8141e-07	Csrp2	tip cells
7.31599e-12	1.26335	0.444	0.093	3.91171e-07	Lama4	tip cells
8.40243e-12	0.918298	0.278	0.04	4.49261e-07	Clec1a	tip cells
6.75329e-11	0.800209	0.278	0.043	3.61085e-06	Nos2	tip cells
8.91523e-11	1.73326	0.833	0.432	4.76679e-06	Serpinh1	tip cells
9.87338e-11	0.966121	0.5	0.124	5.2791e-06	Plxnd1	tip cells
1.67204e-10	0.892566	0.444	0.1	8.94004e-06	Prcp	tip cells
2.13022e-10	1.05466	0.25	0.037	1.13899e-05	Pmaip1	tip cells
2.35872e-10	1.17627	0.917	0.419	1.26116e-05	Rflnb	tip cells
3.01342e-10	1.24792	0.611	0.197	1.61122e-05	Smtn	tip cells
4.64561e-10	1.29043	1	0.635	2.48392e-05	Col4a1	tip cells
5.34294e-10	1.11126	0.417	0.095	2.85676e-05	Coro1c	tip cells
6.05921e-10	1.42084	0.861	0.53	3.23974e-05	Col4a2	tip cells
6.89398e-10	0.860209	0.306	0.055	3.68607e-05	Ttyh3	tip cells
1.47455e-09	0.936684	0.417	0.097	7.88411e-05	Sox4	tip cells
1.93971e-09	1.04468	1	0.881	0.000103712	Igfbp7	tip cells
1.98058e-09	1.24783	0.639	0.222	0.000105898	Rhoj	tip cells
2.08448e-09	1.28686	0.444	0.116	0.000111453	Sh3bp5	tip cells
2.5208e-09	0.817917	0.278	0.049	0.000134782	Tspan18	tip cells
2.91392e-09	1.15233	0.889	0.387	0.000155802	Pls3	tip cells
4.42812e-09	0.847938	0.417	0.102	0.000236763	Ccnd1	tip cells
4.75566e-09	0.820542	1	0.921	0.000254276	Actg1	tip cells
7.68912e-09	0.65687	0.25	0.042	0.000411122	Megf6	tip cells
7.94559e-09	1.33677	0.528	0.164	0.000424835	Csrp1	tip cells
8.48649e-09	1.0961	0.833	0.388	0.000453756	Dstn	tip cells
1.13385e-08	0.966585	0.417	0.106	0.000606248	Frmd6	tip cells
1.71694e-08	0.865907	0.306	0.064	0.000918016	Hic1	tip cells
1.78949e-08	0.89298	0.5	0.146	0.000956803	Hspg2	tip cells
1.93658e-08	0.818716	1	0.897	0.00103545	Actb	tip cells
2.06649e-08	0.971242	1	0.688	0.00110491	Adgrl4	tip cells
2.30398e-08	0.910732	0.25	0.045	0.00123189	Adamtsl2	tip cells
3.77591e-08	0.899966	0.333	0.077	0.0020189	Nid1	tip cells
3.81766e-08	1.02431	1	0.983	0.00204123	Tmsb4x	tip cells
3.84772e-08	1.38242	0.583	0.214	0.0020573	Cdc42ep3	tip cells
4.37642e-08	1.15864	0.5	0.148	0.00233999	Smox	tip cells
5.44622e-08	1.38832	0.806	0.467	0.00291198	Ctla2a	tip cells
5.73065e-08	0.856178	0.639	0.227	0.00306406	Cmtm6	tip cells
7.03897e-08	0.644868	0.5	0.145	0.00376359	Arf5	tip cells
7.97727e-08	1.2001	0.667	0.261	0.00426529	Akap13	tip cells
8.30552e-08	0.933456	0.361	0.089	0.0044408	Trim16	tip cells
1.27964e-07	0.774856	0.472	0.139	0.00684199	Chic2	tip cells
1.91028e-07	1.34695	0.472	0.156	0.0102139	Myh10	tip cells
2.06038e-07	0.938017	0.917	0.705	0.0110164	Cd34	tip cells
2.10249e-07	0.720349	0.444	0.127	0.0112416	Pde8a	tip cells
2.20682e-07	0.992965	0.667	0.274	0.0117994	Tm9sf3	tip cells
2.2139e-07	0.731633	0.333	0.082	0.0118373	Psmd14	tip cells
2.25887e-07	0.836767	0.278	0.061	0.0120777	Lcp1	tip cells
2.47447e-07	1.21094	0.556	0.209	0.0132305	Lamc1	tip cells
2.86895e-07	0.67179	0.333	0.082	0.0153397	Rmnd5b	tip cells
2.88717e-07	0.688549	0.611	0.211	0.0154371	Lrp8	tip cells
3.54227e-07	0.653374	0.333	0.082	0.0189398	Crem	tip cells
4.59031e-07	0.833772	0.278	0.064	0.0245435	Ecscr	tip cells
4.99835e-07	1.1105	0.306	0.077	0.0267252	Gm9844	tip cells
6.06651e-07	0.833201	0.417	0.123	0.0324364	Hmgn2	tip cells
6.29274e-07	1.00951	0.444	0.144	0.033646	Ppic	tip cells
6.57479e-07	0.985046	0.639	0.26	0.0351541	Dusp6	tip cells

## Sheet: 3 - cEC DEGs Fig. 3
Gene	p_val	avg_log2FC	% ME Plvap ECs	% cortex cECs	p_val_adj	Region Enriched
Plvap	8.68638e-268	5.51696	0.984	0.001	4.64443e-263	ME			cEC DEGs Fig. 3
Igfbp3	2.39903e-192	5.23397	0.872	0.023	1.28271e-187	ME			Differentially expressed genes when comparing ME-derived Plvap ECs with cortex-derived cECs (cECs 1 and 2)
Plpp3	7.77169e-172	4.49049	0.864	0.036	4.15537e-167	ME			Markers calculated with FindMarkers function using default, two-sided Wilcoxon test; min.pct=0.25, avg_log2FC >0.6 and p_val_adj < 0.05
Plpp1	1.05172e-143	3.77988	0.928	0.084	5.62336e-139	ME
Col15a1	3.43631e-139	2.76644	0.528	0	1.83733e-134	ME
Col13a1	7.81171e-135	2.60648	0.52	0.001	4.17677e-130	ME
Igfbp5	6.27065e-131	4.39663	0.568	0.009	3.35279e-126	ME
Mtrex	9.69551e-131	3.59457	0.928	0.103	5.18399e-126	ME
Exoc3l2	3.71029e-130	2.30246	0.512	0.002	1.98382e-125	ME
Esm1	1.36085e-104	2.84729	0.4	0	7.27617e-100	ME
Meis2	1.76298e-104	2.32195	0.44	0.004	9.42628e-100	ME
Cd24a	3.7173e-104	2.63159	0.48	0.01	1.98757e-99	ME
Pcdh17	4.73914e-90	2.22435	0.44	0.011	2.53392e-85	ME
Ldb2	5.08741e-87	1.79385	0.376	0.004	2.72014e-82	ME
Btnl9	3.71942e-85	2.23918	0.368	0.004	1.9887e-80	ME
Tnfaip2	4.15596e-81	1.84387	0.32	0.001	2.22211e-76	ME
F2r	7.46064e-79	2.0088	0.328	0.003	3.98906e-74	ME
Cd300lg	6.34418e-78	1.95202	0.36	0.007	3.3921e-73	ME
Ehd4	6.28798e-76	2.6268	0.672	0.082	3.36206e-71	ME
Trp53i11	1.62012e-75	2.11901	0.4	0.014	8.66245e-71	ME
Jam3	2.16027e-73	1.67694	0.344	0.007	1.15505e-68	ME
Bsg	1.06849e-72	-4.40927	0.248	0.989	5.71299e-68	cortex
Ltbp1	1.69922e-71	1.90704	0.368	0.011	9.0854e-67	ME
Emp1	6.20002e-71	1.69167	0.328	0.006	3.31503e-66	ME
Hecw2	6.38412e-71	1.67108	0.32	0.005	3.41346e-66	ME
Cyp26b1	1.56277e-70	2.05689	0.28	0.001	8.35582e-66	ME
Spock2	3.34818e-70	-4.82636	0.064	0.973	1.7902e-65	cortex
Cldn5	1.56157e-68	-4.75344	0.056	0.959	8.34938e-64	cortex
Ednrb	1.85181e-68	1.73171	0.296	0.004	9.90127e-64	ME
Gm13889	1.51914e-66	1.53207	0.304	0.005	8.12255e-62	ME
Slco1a4	3.12407e-66	-4.19809	0.16	0.952	1.67038e-61	cortex
Pbx1	8.19707e-64	2.81373	0.752	0.152	4.38281e-59	ME
Gm17786	3.8613e-62	1.55472	0.312	0.009	2.06456e-57	ME
Gm15464	1.10062e-61	1.58675	0.328	0.011	5.88479e-57	ME
Pdia5	2.38327e-61	2.01822	0.368	0.019	1.27429e-56	ME
Nkd2	9.58719e-61	1.79306	0.312	0.01	5.12608e-56	ME
Marcks	1.7733e-60	2.51644	0.616	0.093	9.48148e-56	ME
Syn3	1.14514e-59	2.16607	0.92	0.305	6.12282e-55	ME
Gm8618	4.66964e-59	1.50182	0.28	0.006	2.49676e-54	ME
Timp3	1.62819e-57	2.13366	0.936	0.345	8.70562e-53	ME
Mcam	8.05811e-56	1.66743	0.32	0.014	4.30851e-51	ME
Gm10689	4.44367e-54	1.68099	0.384	0.028	2.37594e-49	ME
Slc2a1	5.97073e-54	-4.084	0.04	0.844	3.19243e-49	cortex
Fscn1	4.95462e-53	1.3728	0.264	0.007	2.64914e-48	ME
Gimap4	2.53601e-52	1.50067	0.296	0.012	1.35595e-47	ME
Tcim	2.71465e-52	2.05092	0.528	0.069	1.45147e-47	ME
Ptpru	3.12713e-51	1.57353	0.28	0.011	1.67201e-46	ME
Slco1c1	6.63329e-51	-4.06553	0	0.809	3.54669e-46	cortex
Fn1	3.78713e-50	-3.83325	0.072	0.826	2.0249e-45	cortex
Sh3bp5	8.9665e-47	1.92759	0.496	0.071	4.79421e-42	ME
Mfge8	1.06194e-46	1.77171	0.496	0.07	5.67797e-42	ME
Igfbp4	1.73338e-45	1.47483	0.264	0.012	9.26805e-41	ME
AC121567.1	1.94336e-44	2.81627	0.528	0.093	1.03907e-39	ME
Gm9973	2.5344e-44	2.71643	0.504	0.084	1.35509e-39	ME
Atp2b4	3.71911e-44	1.46568	0.28	0.016	1.98853e-39	ME
Ramp3	3.24513e-43	1.33286	0.272	0.015	1.7351e-38	ME
Gm45551	1.51291e-42	2.60369	0.528	0.098	8.08921e-38	ME
Abcb1a	1.60224e-42	-2.57552	0.288	0.848	8.56685e-38	cortex
Gja1	3.48917e-42	1.83866	0.576	0.108	1.86559e-37	ME
Ly6c1	4.32445e-42	-2.20602	0.496	0.914	2.3122e-37	cortex
Mndal	1.88941e-40	1.33941	0.304	0.024	1.01023e-35	ME
Ccnd2	2.89189e-40	1.61453	0.472	0.072	1.54624e-35	ME
Itm2a	3.27578e-39	-2.04227	0.584	0.908	1.75149e-34	cortex
Mylip	2.58166e-38	1.4612	0.376	0.045	1.38036e-33	ME
Itm2b	2.64836e-38	1.32246	1	0.883	1.41603e-33	ME
Slc39a10	1.07511e-36	-3.22612	0.096	0.714	5.74841e-32	cortex
Mgp	2.31734e-36	2.67523	0.368	0.049	1.23903e-31	ME
Tspan18	3.53305e-36	1.23327	0.264	0.02	1.88905e-31	ME
Tmem176a	5.69491e-36	1.35033	0.312	0.032	3.04495e-31	ME
Ifi203	1.15168e-35	1.41199	0.328	0.036	6.15778e-31	ME
Gm26809	3.51797e-35	2.05933	0.472	0.091	1.88099e-30	ME
Igf1r	1.02145e-34	-2.73981	0.248	0.751	5.46151e-30	cortex
Cxcl12	1.47672e-34	-2.81137	0.24	0.781	7.89573e-30	cortex
Gm37357	1.75925e-34	1.83453	0.536	0.118	9.40638e-30	ME
Slc7a5	4.92367e-33	-2.80843	0.088	0.695	2.63259e-28	cortex
Clec14a	4.88998e-32	1.55308	0.64	0.174	2.61458e-27	ME
Efnb2	1.1198e-31	1.35016	0.344	0.047	5.98733e-27	ME
Cmtm3	5.11899e-31	1.04453	0.256	0.024	2.73702e-26	ME
Cd38	5.45388e-31	1.57378	0.376	0.063	2.91608e-26	ME
Emcn	3.00122e-30	1.50722	0.912	0.629	1.60469e-25	ME
Slc22a8	4.11437e-30	-3.28883	0	0.587	2.19987e-25	cortex
Prss23	3.24826e-29	1.61677	0.56	0.156	1.73678e-24	ME
Kdr	1.12169e-28	1.51151	0.944	0.732	5.99746e-24	ME
Vamp5	2.76899e-28	1.32121	0.328	0.049	1.48052e-23	ME
Rps23-ps2	3.10959e-28	1.41298	0.488	0.116	1.66264e-23	ME
Sgms1	4.43834e-28	-2.28851	0.256	0.72	2.37309e-23	cortex
Iigp1	3.32582e-27	2.2914	0.48	0.125	1.77825e-22	ME
Vwa1	5.09093e-27	-2.61262	0.12	0.638	2.72202e-22	cortex
Pltp	5.8614e-27	-1.97523	0.32	0.735	3.13398e-22	cortex
Txnip	6.76007e-27	1.61709	0.672	0.254	3.61447e-22	ME
H2-Q7	9.07285e-26	1.23642	0.256	0.031	4.85107e-21	ME
Tmem176b	2.37356e-25	1.22212	0.416	0.089	1.26909e-20	ME
Sparcl1	6.49234e-25	-1.55476	0.496	0.855	3.47132e-20	cortex
Tspan13	1.08376e-24	-2.02971	0.2	0.674	5.79465e-20	cortex
Pitpnm2	1.6644e-24	1.26098	0.288	0.044	8.89922e-20	ME
Ablim1	2.01778e-24	-2.06006	0.336	0.707	1.07887e-19	cortex
Foxq1	2.45691e-24	-3.01649	0	0.508	1.31366e-19	cortex
Mmrn2	2.56106e-24	1.28679	0.808	0.368	1.36935e-19	ME
Hspg2	2.73559e-24	1.27115	0.456	0.111	1.46267e-19	ME
Nrp2	8.59054e-24	1.16832	0.304	0.051	4.59319e-19	ME
Car4	1.49443e-23	-2.75153	0.048	0.544	7.99043e-19	cortex
Abhd2	5.39768e-23	-2.68789	0.064	0.534	2.88603e-18	cortex
Slc6a6	5.83138e-23	-1.4225	0.576	0.857	3.11792e-18	cortex
Mef2c	7.70712e-23	1.34833	0.496	0.142	4.12084e-18	ME
Sptbn1	1.02829e-22	-1.0722	0.8	0.944	5.49804e-18	cortex
Rps23-ps1	1.84585e-22	1.28465	0.536	0.165	9.86941e-18	ME
Plscr2	3.98343e-22	1.61645	0.344	0.072	2.12986e-17	ME
Kctd12b	6.04778e-22	1.15455	0.336	0.066	3.23363e-17	ME
Flt1	6.27931e-22	-0.919778	0.936	0.97	3.35742e-17	cortex
Etl4	8.14557e-22	0.982227	0.304	0.055	4.35527e-17	ME
Ptn	8.94122e-22	-2.80328	0.072	0.525	4.78069e-17	cortex
Ints6	1.29937e-21	1.56248	0.376	0.089	6.94746e-17	ME
Nrp1	2.07266e-21	1.43378	0.664	0.272	1.10821e-16	ME
Slc16a1	2.42434e-21	-2.75276	0.104	0.554	1.29624e-16	cortex
Ccdc141	5.88981e-21	-2.69089	0.056	0.496	3.14916e-16	cortex
Sema3c	2.52083e-20	-2.32536	0.104	0.541	1.34784e-15	cortex
Tnfrsf1a	5.35964e-20	1.13179	0.408	0.104	2.86569e-15	ME
Arhgef7	1.02757e-19	1.04475	0.296	0.058	5.49423e-15	ME
AC160336.1	1.51629e-19	1.35951	0.616	0.256	8.10732e-15	ME
Maoa	2.04206e-19	-2.3026	0.072	0.498	1.09185e-14	cortex
Slc7a1	2.45763e-19	-2.62007	0.056	0.478	1.31405e-14	cortex
Crim1	4.75036e-19	1.34547	0.44	0.13	2.53992e-14	ME
Glul	5.2566e-19	-1.91646	0.336	0.683	2.8106e-14	cortex
Prom1	7.20739e-19	-2.41214	0.016	0.44	3.85365e-14	cortex
Cavin3	8.47929e-19	1.10537	0.328	0.076	4.53371e-14	ME
mt-Atp6	8.57705e-19	-0.658534	0.984	0.991	4.58598e-14	cortex
Ocln	8.86289e-19	-2.49518	0	0.42	4.73881e-14	cortex
Cited2	1.30043e-18	0.971523	0.336	0.076	6.95315e-14	ME
mt-Co2	1.50371e-18	-0.716531	0.992	0.994	8.04004e-14	cortex
Esyt2	1.65769e-18	-1.92477	0.264	0.621	8.86333e-14	cortex
Tfrc	2.71274e-18	-2.52428	0.072	0.48	1.45045e-13	cortex
Gimap6	6.46888e-18	1.09561	0.504	0.168	3.45878e-13	ME
Slc40a1	8.37846e-18	-2.26896	0.008	0.419	4.47979e-13	cortex
Egr1	8.62722e-18	1.70863	0.616	0.275	4.6128e-13	ME
Ly6c2	1.43541e-17	-1.92179	0.248	0.6	7.67484e-13	cortex
Gatm	4.0708e-17	-2.31794	0.032	0.424	2.17658e-12	cortex
Olfr1062	5.52467e-17	0.961348	0.368	0.1	2.95393e-12	ME
Tm4sf1	6.53221e-17	1.03884	0.816	0.42	3.49264e-12	ME
Gpcpd1	2.88565e-16	-2.19841	0.048	0.422	1.5429e-11	cortex
Fbxl18	3.19637e-16	0.863356	0.304	0.072	1.70903e-11	ME
mt-Nd4	5.09353e-16	-0.68091	0.976	0.989	2.72341e-11	cortex
Mfsd2a	7.87754e-16	-2.31592	0.008	0.379	4.21196e-11	cortex
Gm10925	8.15663e-16	-0.614893	0.984	0.989	4.36119e-11	cortex
Mme	8.82248e-16	0.842944	0.328	0.084	4.7172e-11	ME
Gm28661	9.88795e-16	-0.646245	0.984	0.989	5.28689e-11	cortex
Anxa6	1.07585e-15	0.822286	0.312	0.077	5.75236e-11	ME
Sox4	1.23372e-15	0.904835	0.288	0.067	6.59646e-11	ME
Cd200	1.35334e-15	1.05665	0.56	0.233	7.23604e-11	ME
Npr1	1.44396e-15	1.06222	0.28	0.066	7.72055e-11	ME
Jcad	1.64356e-15	-1.58664	0.272	0.611	8.78778e-11	cortex
Zfhx3	1.84521e-15	0.88669	0.256	0.056	9.86596e-11	ME
Ppp1r10	2.01951e-15	1.23912	0.392	0.126	1.07979e-10	ME
Wsb1	2.111e-15	0.989547	0.424	0.138	1.12871e-10	ME
Selenop	2.82259e-15	-1.19903	0.608	0.769	1.50918e-10	cortex
Hbegf	3.25456e-15	1.28549	0.432	0.15	1.74015e-10	ME
Sntb2	3.33868e-15	0.746436	0.264	0.058	1.78513e-10	ME
Slc29a1	3.83516e-15	0.772748	0.256	0.056	2.05059e-10	ME
Ly6a	3.93937e-15	-0.982263	0.784	0.906	2.1063e-10	cortex
Ppp1r15a	4.37841e-15	1.28227	0.424	0.142	2.34105e-10	ME
Gm15459	5.08532e-15	0.795352	0.264	0.06	2.71902e-10	ME
Gas7	5.26636e-15	0.819192	0.264	0.06	2.81582e-10	ME
mt-Nd1	5.94562e-15	-0.735727	0.928	0.969	3.179e-10	cortex
Hspa1b	8.11316e-15	2.49304	0.464	0.178	4.33794e-10	ME
Jak1	9.2502e-15	0.960989	0.464	0.168	4.94589e-10	ME
Socs3	9.67849e-15	1.41848	0.368	0.123	5.1749e-10	ME
Rpl10	1.04816e-14	0.843899	0.848	0.54	5.60431e-10	ME
Btg1	1.30125e-14	1.25384	0.48	0.195	6.95753e-10	ME
Hspa1a	1.42394e-14	1.97343	0.44	0.16	7.61354e-10	ME
Mgll	1.59549e-14	1.00855	0.384	0.121	8.53075e-10	ME
Flt4	1.84883e-14	0.923314	0.408	0.133	9.88531e-10	ME
Rps16-ps2	1.99797e-14	0.886768	0.504	0.192	1.06828e-09	ME
Bcar1	2.51716e-14	0.70979	0.28	0.068	1.34588e-09	ME
C330021F23Rik	3.74317e-14	1.00692	0.512	0.205	2.0014e-09	ME
Atp10a	4.13786e-14	-2.16375	0.032	0.368	2.21243e-09	cortex
Ivns1abp	4.59452e-14	0.898989	0.616	0.273	2.4566e-09	ME
Slc30a1	5.23306e-14	-1.96924	0.12	0.451	2.79801e-09	cortex
Gm43712	5.80103e-14	0.873014	0.256	0.061	3.1017e-09	ME
Cd81	7.60447e-14	0.969268	0.8	0.453	4.06596e-09	ME
Ceacam3	7.70818e-14	-2.25796	0.04	0.369	4.12141e-09	cortex
Cald1	8.01347e-14	0.867482	0.432	0.148	4.28464e-09	ME
Lef1	9.07033e-14	-2.03032	0.056	0.39	4.84972e-09	cortex
Ddc	1.01979e-13	-2.17152	0.024	0.357	5.45262e-09	cortex
Nid1	1.03803e-13	0.96371	0.264	0.066	5.55012e-09	ME
Ltbp4	1.28113e-13	-1.11555	0.48	0.728	6.84993e-09	cortex
Lpcat1	2.14944e-13	0.688685	0.256	0.061	1.14926e-08	ME
Csrnp1	2.58366e-13	1.06154	0.28	0.075	1.38143e-08	ME
Msn	3.67258e-13	0.935747	0.632	0.295	1.96365e-08	ME
Lsr	3.87047e-13	-2.00109	0	0.314	2.06946e-08	cortex
Ctsa	4.41561e-13	-1.50847	0.288	0.564	2.36094e-08	cortex
Slc3a2	5.48538e-13	-1.32448	0.312	0.601	2.93292e-08	cortex
Id1	6.71623e-13	-1.35931	0.4	0.677	3.59103e-08	cortex
Ifngr1	8.82494e-13	0.835499	0.392	0.132	4.71852e-08	ME
Slc38a5	9.34752e-13	-2.22392	0	0.306	4.99793e-08	cortex
Sbno2	1.02437e-12	1.29626	0.312	0.097	5.47712e-08	ME
Rpl7a	1.0645e-12	0.911891	0.6	0.279	5.69167e-08	ME
Ptprb	1.1826e-12	-0.921239	0.704	0.828	6.32312e-08	cortex
Gm14044	1.60555e-12	0.995112	0.328	0.105	8.58453e-08	ME
Bhlhe41	2.03877e-12	0.858695	0.344	0.112	1.09009e-07	ME
Sat1	2.96319e-12	1.03154	0.408	0.153	1.58436e-07	ME
Slc16a2	3.62701e-12	-1.67874	0.072	0.385	1.93929e-07	cortex
Adgrf5	4.61916e-12	-0.906096	0.608	0.783	2.46977e-07	cortex
Pcp4l1	4.63729e-12	-1.30455	0.32	0.597	2.47947e-07	cortex
mt-Nd2	4.84645e-12	-0.714683	0.896	0.941	2.5913e-07	cortex
Tmem88	4.90927e-12	0.828956	0.336	0.108	2.62489e-07	ME
Zic3	4.9412e-12	-2.05016	0.008	0.3	2.64196e-07	cortex
Ddx23	8.03343e-12	0.896227	0.328	0.105	4.29532e-07	ME
H2-Q4	8.89498e-12	0.915716	0.496	0.213	4.75597e-07	ME
Ndnf	9.69919e-12	-2.12229	0.016	0.304	5.18596e-07	cortex
Gm8797	1.05206e-11	0.812968	0.808	0.523	5.62514e-07	ME
Tspan9	1.89013e-11	0.849845	0.376	0.137	1.01062e-06	ME
mt-Cytb	2.07001e-11	-0.62015	0.96	0.983	1.10679e-06	cortex
Mindy1	2.84637e-11	-1.64868	0.08	0.372	1.5219e-06	cortex
H2-D1	2.99221e-11	0.74781	0.8	0.5	1.59987e-06	ME
Hexim1	2.99529e-11	1.20835	0.544	0.271	1.60152e-06	ME
Thbd	3.07515e-11	0.706146	0.704	0.354	1.64422e-06	ME
Scarb1	3.72824e-11	0.840379	0.592	0.29	1.99341e-06	ME
Sema3g	4.09322e-11	0.971799	0.304	0.098	2.18856e-06	ME
Gm1821	4.96755e-11	0.812077	0.816	0.553	2.65605e-06	ME
Grn	5.46558e-11	0.831783	0.44	0.178	2.92234e-06	ME
Plxnd1	5.56358e-11	0.815157	0.272	0.081	2.97473e-06	ME
Irf1	5.6689e-11	0.902034	0.28	0.086	3.03105e-06	ME
Gm42899	5.97126e-11	1.00139	0.44	0.187	3.19271e-06	ME
Gm5148	6.25646e-11	0.887698	0.608	0.316	3.34521e-06	ME
Eif4a1	7.34333e-11	0.853763	0.4	0.155	3.92633e-06	ME
Oaz2	7.63462e-11	0.872488	0.448	0.189	4.08208e-06	ME
Itga6	8.75948e-11	-1.19151	0.464	0.667	4.68352e-06	cortex
Slc19a3	1.01392e-10	-1.75855	0	0.262	5.42123e-06	cortex
Slc39a8	1.09288e-10	-1.92663	0.016	0.284	5.8434e-06	cortex
Arl2bp	1.10848e-10	-1.5434	0.192	0.459	5.92684e-06	cortex
Ubb	1.11955e-10	0.707874	0.904	0.753	5.98602e-06	ME
Sema4c	1.17225e-10	0.602416	0.28	0.084	6.2678e-06	ME
Rsad2	1.18551e-10	0.912567	0.36	0.132	6.33869e-06	ME
Atf4	1.5505e-10	0.786266	0.584	0.297	8.29021e-06	ME
Tbata	1.66262e-10	0.813258	0.44	0.189	8.8897e-06	ME
Ccdc152	1.82806e-10	-1.10778	0.504	0.675	9.77428e-06	cortex
Epas1	1.98425e-10	-0.645219	0.84	0.911	1.06094e-05	cortex
Tjp1	2.03081e-10	-1.32661	0.304	0.543	1.08584e-05	cortex
H2-K1	2.16682e-10	0.927095	0.808	0.577	1.15855e-05	ME
Zfp131	2.35634e-10	0.957806	0.336	0.124	1.25989e-05	ME
mt-Nd3	2.38205e-10	-1.08162	0.376	0.622	1.27364e-05	cortex
Gas5	2.64273e-10	0.616977	0.488	0.208	1.41301e-05	ME
Mpzl1	2.78228e-10	-1.22983	0.352	0.578	1.48763e-05	cortex
Nampt	2.95137e-10	-1.71173	0.112	0.385	1.57804e-05	cortex
Itih5	3.15557e-10	-1.44689	0.176	0.454	1.68722e-05	cortex
Gm5453	3.30219e-10	0.937692	0.288	0.097	1.76562e-05	ME
Tnfrsf19	3.33329e-10	-1.73338	0.008	0.26	1.78224e-05	cortex
Myo6	3.6267e-10	0.807342	0.36	0.135	1.93912e-05	ME
Tap2	3.86443e-10	0.864849	0.352	0.135	2.06624e-05	ME
Rpl21-ps8	3.99953e-10	0.747486	0.48	0.22	2.13847e-05	ME
Gm43972	4.49622e-10	0.889688	0.432	0.184	2.40404e-05	ME
Fmo1	4.50821e-10	0.751574	0.28	0.092	2.41045e-05	ME
Gm10275	4.8243e-10	0.724725	0.584	0.287	2.57946e-05	ME
Ccnt1	5.39464e-10	0.779376	0.328	0.12	2.8844e-05	ME
Rpl10-ps3	5.82755e-10	0.811414	0.536	0.266	3.11587e-05	ME
D10Wsu102e	6.78975e-10	0.648261	0.44	0.187	3.63034e-05	ME
Zmynd8	7.20839e-10	0.76936	0.504	0.234	3.85418e-05	ME
Fyn	7.8683e-10	0.77167	0.256	0.08	4.20702e-05	ME
Slc16a4	7.90528e-10	-1.68678	0.008	0.256	4.22679e-05	cortex
Nfkbia	8.13449e-10	-1.1892	0.568	0.727	4.34935e-05	cortex
AC160411.1	8.13683e-10	-1.64189	0.008	0.251	4.3506e-05	cortex
Isyna1	8.27753e-10	-1.61436	0.072	0.332	4.42583e-05	cortex
Pdxk	8.91552e-10	-1.62747	0.016	0.262	4.76695e-05	cortex
Hnrnph1	9.43166e-10	0.965478	0.616	0.356	5.04292e-05	ME
Ier5l	1.01002e-09	0.782461	0.336	0.125	5.40038e-05	ME
Slc1a1	1.30723e-09	-1.52046	0.064	0.326	6.98952e-05	cortex
Sema7a	1.48693e-09	-1.06244	0.432	0.623	7.95031e-05	cortex
Arl4a	1.64917e-09	-1.59056	0.048	0.302	8.81776e-05	cortex
Sgk1	1.69566e-09	0.85538	0.576	0.311	9.06637e-05	ME
Hmbox1	1.88458e-09	0.618708	0.352	0.133	0.000100764	ME
Synm	2.39578e-09	-1.6427	0.032	0.272	0.000128098	cortex
Wfdc1	2.69727e-09	-1.48365	0.152	0.398	0.000144217	cortex
Gm4613	2.78927e-09	0.811959	0.264	0.09	0.000149137	ME
Gadd45b	2.88311e-09	1.10062	0.36	0.148	0.000154154	ME
Lifr	3.11685e-09	0.72481	0.344	0.134	0.000166652	ME
Fosl2	3.30563e-09	0.917414	0.296	0.108	0.000176745	ME
Atf3	3.35966e-09	0.774299	0.384	0.161	0.000179634	ME
Rpl13-ps6	3.52294e-09	0.635171	0.256	0.084	0.000188365	ME
Foxf2	3.62109e-09	-1.75431	0.12	0.363	0.000193612	cortex
Rgcc	3.973e-09	0.847608	0.616	0.345	0.000212428	ME
Rpsa	3.99869e-09	0.72121	0.552	0.278	0.000213802	ME
Parvb	4.08506e-09	-1.22607	0.2	0.46	0.00021842	cortex
Rpl38	4.85307e-09	-0.829858	0.688	0.771	0.000259484	cortex
Hpcal1	4.90637e-09	0.711829	0.296	0.107	0.000262334	ME
Rpl12	4.9575e-09	0.729848	0.616	0.332	0.000265068	ME
Stard8	5.17501e-09	0.713806	0.28	0.098	0.000276697	ME
Dnajb1	5.37869e-09	0.970064	0.344	0.135	0.000287588	ME
Plat	5.45794e-09	-1.53223	0.208	0.441	0.000291825	cortex
BC051077	5.53192e-09	0.74228	0.272	0.094	0.000295781	ME
Nkd1	5.94521e-09	-1.50646	0.032	0.27	0.000317879	cortex
Sorbs2	6.05036e-09	-1.37533	0.168	0.419	0.000323501	cortex
Gm13532	6.40098e-09	0.730374	0.312	0.119	0.000342248	ME
Gm14586	7.29119e-09	0.622516	0.288	0.102	0.000389845	ME
Rps27	7.93515e-09	0.654756	0.832	0.646	0.000424276	ME
Mt1	8.41257e-09	-1.72439	0.048	0.282	0.000449803	cortex
Rps27a-ps2	8.67966e-09	0.783412	0.328	0.131	0.000464084	ME
Shank3	9.21132e-09	0.755516	0.344	0.138	0.000492511	ME
Brd2	1.02874e-08	0.699082	0.456	0.213	0.000550049	ME
Anxa2	1.16418e-08	0.723444	0.464	0.212	0.000622462	ME
Laptm4a	1.17687e-08	0.693189	0.824	0.636	0.000629251	ME
Foxc1	1.30048e-08	-1.56357	0.136	0.364	0.000695342	cortex
Myo1c	1.41161e-08	0.735544	0.328	0.131	0.000754762	ME
Tpst2	1.50563e-08	0.70527	0.336	0.133	0.000805031	ME
Ctsh	1.53609e-08	-1.48879	0.048	0.273	0.000821317	cortex
Zfas1	1.57373e-08	0.804621	0.448	0.211	0.000841443	ME
Rgl1	1.85029e-08	0.677449	0.296	0.108	0.000989311	ME
Nedd9	1.89823e-08	0.704645	0.296	0.11	0.00101495	ME
Fosb	2.35621e-08	1.00363	0.456	0.222	0.00125982	ME
Calcrl	2.36298e-08	0.630461	0.328	0.13	0.00126344	ME
Ddx5	2.49456e-08	0.635408	0.864	0.698	0.00133379	ME
Tmem123	2.5889e-08	-1.2609	0.176	0.425	0.00138423	cortex
Polk	2.98293e-08	-1.60342	0.12	0.344	0.00159492	cortex
Psme1	3.3262e-08	0.623809	0.408	0.178	0.00177845	ME
Sgpp2	3.46784e-08	-1.43065	0.04	0.258	0.00185419	cortex
Gas6	4.64504e-08	0.693699	0.416	0.189	0.00248361	ME
Ctnnb1	4.86363e-08	-0.695704	0.744	0.819	0.00260049	cortex
Lats2	5.78278e-08	0.60087	0.408	0.188	0.00309193	ME
Tra2b	6.76758e-08	0.786382	0.4	0.187	0.00361849	ME
Rps19	6.77597e-08	0.673281	0.776	0.556	0.00362297	ME
Gm4149	7.67593e-08	0.706427	0.312	0.128	0.00410417	ME
Prnp	9.87621e-08	-1.41627	0.08	0.294	0.00528061	cortex
B2m	1.0823e-07	0.671315	0.928	0.835	0.00578684	ME
Rdx	1.13888e-07	0.840468	0.536	0.306	0.00608935	ME
Col4a1	1.25945e-07	0.672374	0.792	0.587	0.00673402	ME
Hsp90aa1	1.40443e-07	0.888439	0.496	0.271	0.0075092	ME
Elk3	1.41441e-07	0.617269	0.464	0.225	0.00756259	ME
Rps27rt	1.50444e-07	0.656276	0.52	0.281	0.00804396	ME
Sox17	1.57401e-07	-1.14599	0.208	0.429	0.0084159	cortex
Dlc1	1.61799e-07	0.643787	0.592	0.32	0.00865109	ME
Ece1	1.84298e-07	0.628629	0.528	0.283	0.00985404	ME
Exosc2	1.9367e-07	0.798085	0.512	0.265	0.0103551	ME
Pitpnc1	2.14633e-07	0.734709	0.44	0.226	0.011476	ME
Ucp2	3.08087e-07	-1.45585	0.12	0.318	0.0164728	cortex
Rbms1	3.15845e-07	0.609001	0.784	0.558	0.0168876	ME
Agrn	3.58139e-07	-1.20405	0.208	0.408	0.019149	cortex
Rps10	3.67261e-07	0.613737	0.592	0.347	0.0196367	ME
Ldlrad3	3.89525e-07	-1.60303	0.064	0.262	0.0208271	cortex
Cst3	4.3944e-07	-0.808193	0.512	0.661	0.023496	cortex
Afap1l1	4.99832e-07	-1.0725	0.136	0.354	0.026725	cortex
Irgm1	5.74361e-07	0.768932	0.28	0.114	0.0307099	ME
Calm2	6.4211e-07	0.645477	0.56	0.335	0.0343323	ME
St3gal6	6.46034e-07	-1.218	0.208	0.403	0.0345421	cortex
Cd59a	7.58044e-07	-1.28027	0.12	0.319	0.0405311	cortex
Tspan5	8.15886e-07	-1.13003	0.088	0.29	0.0436238	cortex
Col4a2	9.26428e-07	0.614138	0.704	0.481	0.0495342	ME
Ap1s3	1.0961e-06	0.740919	0.544	0.327	0.0586061	ME
Fzd6	1.12139e-06	-1.31135	0.128	0.324	0.0599585	cortex
Akap12	1.17166e-06	-1.24462	0.24	0.426	0.0626464	cortex
Tnfsf10	1.19228e-06	0.847665	0.312	0.143	0.0637487	ME
Tdrp	1.25209e-06	-1.29686	0.064	0.251	0.0669466	cortex
Kank3	1.4402e-06	-1.1315	0.2	0.386	0.0770047	cortex
Snrk	1.44992e-06	0.72117	0.624	0.426	0.0775243	ME
Gpd2	1.66428e-06	-1.24988	0.104	0.295	0.0889855	cortex
Osmr	1.76784e-06	0.699614	0.304	0.132	0.0945229	ME
Ftl1	1.98387e-06	0.634001	0.752	0.587	0.106074	ME
Gm7536	2.00561e-06	0.609073	0.568	0.338	0.107236	ME
Dnajb9	2.06931e-06	0.664266	0.392	0.198	0.110642	ME
Mapre1	2.13326e-06	0.622953	0.496	0.275	0.114061	ME
Srsf2	2.1609e-06	0.605893	0.52	0.298	0.115539	ME
Gm28438	2.17583e-06	-0.868226	0.32	0.504	0.116337	cortex
Mat2a	2.21752e-06	0.721533	0.6	0.379	0.118567	ME
Arl4d	2.48814e-06	0.884653	0.288	0.129	0.133036	ME
Ulk4	3.27348e-06	-0.628186	0.696	0.772	0.175026	cortex
Rps12	3.34128e-06	0.609339	0.688	0.453	0.178652	ME
Utrn	4.11467e-06	-0.896799	0.432	0.569	0.220003	cortex
Gm13339	4.18261e-06	-0.880128	0.52	0.629	0.223636	cortex
Gm15710	4.32669e-06	0.611362	0.368	0.19	0.23134	ME
Fcgrt	5.55868e-06	-1.0969	0.256	0.416	0.297211	cortex
Agfg1	6.23428e-06	-1.27695	0.12	0.289	0.333334	cortex
Slco2b1	6.78581e-06	-1.05064	0.2	0.381	0.362823	cortex
Gm13341	6.92179e-06	-1.07666	0.56	0.618	0.370094	cortex
Ifnar1	7.10001e-06	-1.22836	0.096	0.265	0.379624	cortex
Mal	7.12782e-06	-1.13001	0.128	0.315	0.38111	cortex
Ptprg	7.17637e-06	-0.858526	0.424	0.56	0.383706	cortex
Nostrin	7.38099e-06	-1.22758	0.088	0.262	0.394647	cortex
Kitl	1.10191e-05	-0.851395	0.328	0.503	0.58917	cortex
Setd1b	1.17277e-05	0.616972	0.584	0.37	0.627058	ME
Cyb5r3	1.22004e-05	0.625768	0.472	0.272	0.652331	ME
Apoe	0.000753656	0.789315	0.504	0.34	1	ME
Cd47	3.664e-05	0.715884	0.496	0.312	1	ME
Gm10076	3.15745e-05	0.710138	0.624	0.428	1	ME
Tinagl1	6.59721e-05	0.641777	0.608	0.416	1	ME
Lpp	3.17483e-05	0.631672	0.28	0.134	1	ME
H3f3a	0.000204281	-0.601632	0.648	0.67	1	cortex
Gm17275	0.0012696	-0.61133	0.544	0.568	1	cortex
Sh3glb1	0.0157758	-0.617487	0.416	0.454	1	cortex
Ripor1	0.0952024	-0.62696	0.272	0.3	1	cortex
Wwtr1	0.1793	-0.628073	0.304	0.311	1	cortex
Rab2a	0.0155734	-0.628963	0.192	0.279	1	cortex
Pcmtd1	0.0361297	-0.630126	0.208	0.277	1	cortex
Mtus1	0.0192116	-0.632239	0.272	0.35	1	cortex
Ndrg1	0.00642272	-0.639422	0.456	0.492	1	cortex
Kif5b	0.00899274	-0.646255	0.368	0.435	1	cortex
Tpm1	0.0388399	-0.64762	0.208	0.268	1	cortex
C130074G19Rik	0.00962435	-0.653155	0.224	0.318	1	cortex
Cd34	0.000101742	-0.656958	0.584	0.674	1	cortex
Ifnar2	0.0176352	-0.658216	0.176	0.255	1	cortex
Vim	0.000776657	-0.661574	0.552	0.593	1	cortex
Snx3	0.000319619	-0.662159	0.424	0.524	1	cortex
Akr1a1	0.00209737	-0.672088	0.424	0.499	1	cortex
Hprt	0.0198642	-0.682031	0.2	0.281	1	cortex
Sypl	0.00548069	-0.701802	0.328	0.405	1	cortex
Adgre5	0.00597833	-0.703821	0.296	0.381	1	cortex
Iqgap1	0.00133795	-0.716525	0.392	0.467	1	cortex
Eogt	0.000691411	-0.730518	0.352	0.458	1	cortex
Tecpr1	0.0139597	-0.739661	0.208	0.282	1	cortex
S1pr1	0.000789	-0.744002	0.336	0.448	1	cortex
Pdgfb	0.000151048	-0.745602	0.408	0.525	1	cortex
Akap2	0.00111852	-0.750077	0.336	0.431	1	cortex
Pkm	0.00123199	-0.753956	0.216	0.338	1	cortex
Ubl3	0.000729308	-0.755259	0.264	0.394	1	cortex
Sec62	0.0037851	-0.760812	0.328	0.403	1	cortex
Cd2ap	0.00806357	-0.764036	0.224	0.315	1	cortex
Ebf1	0.0165943	-0.779387	0.256	0.325	1	cortex
Hnrnpll	0.203753	-0.783077	0.344	0.36	1	cortex
Itga1	4.37622e-05	-0.783941	0.424	0.545	1	cortex
Cnot6l	0.00512859	-0.791026	0.232	0.324	1	cortex
Pls3	0.00523802	-0.803687	0.256	0.347	1	cortex
Max	0.00444574	-0.810111	0.152	0.259	1	cortex
Adam10	0.0015343	-0.826905	0.24	0.352	1	cortex
Add3	0.000931828	-0.830321	0.184	0.302	1	cortex
Col4a3bp	0.00100238	-0.836317	0.176	0.3	1	cortex
Gm28439	6.74301e-05	-0.841899	0.544	0.588	1	cortex
Fry	0.00080291	-0.84378	0.336	0.437	1	cortex
Sri	0.00591338	-0.858492	0.168	0.262	1	cortex
Sptan1	8.32206e-05	-0.880725	0.296	0.436	1	cortex
1810037I17Rik	0.000315849	-0.883926	0.176	0.312	1	cortex
Tiam1	0.000942402	-0.890323	0.144	0.262	1	cortex
Bnip3l	3.75715e-05	-0.909503	0.32	0.465	1	cortex
Eno1	0.000352005	-0.936019	0.144	0.273	1	cortex
Klf2	0.000595309	-0.941755	0.632	0.662	1	cortex
Klf6	0.00148533	-0.943039	0.24	0.346	1	cortex
Nos3	0.00031976	-0.947332	0.144	0.275	1	cortex
Hip1	0.000231751	-0.950376	0.176	0.311	1	cortex
Stmn1	0.00367109	-0.951798	0.168	0.263	1	cortex
Kif26a	0.000632943	-0.958671	0.136	0.263	1	cortex
Atp8a1	0.000629343	-0.996288	0.136	0.258	1	cortex
Ncoa4	0.000200301	-1.0082	0.112	0.25	1	cortex
Tmsb10	0.000389553	-1.03922	0.416	0.481	1	cortex
Gstm1	9.63685e-05	-1.04324	0.248	0.383	1	cortex
Nxpe4	4.48932e-05	-1.0451	0.096	0.253	1	cortex
Golim4	6.5928e-05	-1.07966	0.2	0.36	1	cortex
Cav1	4.50943e-05	-1.10766	0.136	0.292	1	cortex
Extl3	0.000122145	-1.12143	0.136	0.278	1	cortex
Abcc4	2.36716e-05	-1.1454	0.144	0.307	1	cortex
Apold1	0.00490808	-1.46617	0.224	0.3	1	cortex

## Sheet: 4 - cECs GSEA Fig. 3
Database	TermID	all genes	genes_Plvap	pval_Plvap	padj_Plvap	genes_cortex	pval_cortex	padj_cortex				Plvap genes	cortex cECs genes
BIOCARTA	BIOCARTA_GHRELIN_PATHWAY	12	3	1.37891e-06	0.000184154	0	1	1	yellow = adjusted p-value less than or equal to 0.05			Plvap	Bsg
BIOCARTA	BIOCARTA_NO1_PATHWAY	27	1	0.049294	0.386339	2	0.0011786	0.032454	Calculated using bc3net enrichment function (one-sided Fisher's exact test)			Igfbp3	Spock2
GOBP	GOBP_ACTIN_FILAMENT_ORGANIZATION	433	3	0.0479613	0.379682	5	0.00136341	0.036204	Pathways from MSigDB			Plpp3	Cldn5
GOBP	GOBP_ACTIVATION_OF_IMMUNE_RESPONSE	278	4	0.00189532	0.0484904	1	0.406483	1	** adjusted p-values are shown as -log10(p-value)			Plpp1	Slco1a4
GOBP	GOBP_ADAPTIVE_THERMOGENESIS	153	1	0.249331	1	4	0.000204039	0.00838443				Col15a1	Slc2a1
GOBP	GOBP_ADRENAL_GLAND_DEVELOPMENT	27	2	0.00117868	0.0343131	0	1	1				Col13a1	Slco1c1
GOBP	GOBP_ALANINE_TRANSPORT	15	0	1	1	3	2.83991e-06	0.000259774				Igfbp5	Fn1
GOBP	GOBP_AMEBOIDAL_TYPE_CELL_MIGRATION	451	13	3.36359e-12	2.99472e-09	7	2.36119e-05	0.0016863				Skiv2l2	Abcb1a
GOBP	GOBP_AMIDE_TRANSPORT	275	3	0.0150808	0.19941	5	0.000175254	0.00762384				Exoc3l2	Ly6c1
GOBP	GOBP_AMINE_METABOLIC_PROCESS	114	1	0.192336	0.994444	4	6.55894e-05	0.00363463				Esm1	Itm2a
GOBP	GOBP_AMINO_ACID_IMPORT	53	0	1	1	6	7.85059e-10	2.01624e-07				Meis2	Slc39a10
GOBP	GOBP_AMINO_ACID_IMPORT_ACROSS_PLASMA_MEMBRANE	44	0	1	1	6	2.44689e-10	7.26183e-08				Cd24a	Igf1r
GOBP	GOBP_AMINO_ACID_TRANSMEMBRANE_TRANSPORT	96	0	1	1	7	6.71669e-10	1.79403e-07				Pcdh17	Cxcl12
GOBP	GOBP_AMINO_ACID_TRANSPORT	146	1	0.239403	1	7	1.26617e-08	2.45067e-06				Ldb2	Slc7a5
GOBP	GOBP_AMINOGLYCAN_METABOLIC_PROCESS	126	1	0.210315	1	3	0.00174805	0.0442407				Btnl9	Slc22a8
GOBP	GOBP_ANATOMICAL_STRUCTURE_ARRANGEMENT	17	2	0.0004623	0.0175398	0	1	1				Tnfaip2	Sgms1
GOBP	GOBP_ANATOMICAL_STRUCTURE_FORMATION_INVOLVED_IN_MORPHOGENESIS	1148	19	4.46813e-13	4.97265e-10	16	4.57271e-10	1.32758e-07				F2r	Vwa1
GOBP	GOBP_ANATOMICAL_STRUCTURE_HOMEOSTASIS	293	6	1.98983e-05	0.00159127	12	3.994e-13	2.53999e-10				Cd300lg	Pltp
GOBP	GOBP_ANATOMICAL_STRUCTURE_REGRESSION	16	0	1	1	2	0.00040838	0.0148608				Ehd4	Sparcl1
GOBP	GOBP_ANGIOGENESIS_INVOLVED_IN_WOUND_HEALING	30	2	0.00145543	0.0400769	1	0.0546184	0.401226				Trp53i11	Tspan13
GOBP	GOBP_ANIMAL_ORGAN_MORPHOGENESIS	1009	17	6.55215e-12	5.14729e-09	15	7.03746e-10	1.84285e-07				Jam3	Ablim1
GOBP	GOBP_ANION_TRANSMEMBRANE_TRANSPORT	239	1	0.361323	1	8	1.8487e-08	3.42908e-06				Ltbp1	Foxq1
GOBP	GOBP_ANION_TRANSPORT	474	1	0.589827	1	14	3.36914e-13	2.36815e-10				Emp1	Car4
GOBP	GOBP_ANTIGEN_RECEPTOR_MEDIATED_SIGNALING_PATHWAY	163	4	0.00025979	0.0111226	1	0.263284	1				Hecw2	Abhd2
GOBP	GOBP_AORTA_MORPHOGENESIS	34	2	0.00186789	0.0478803	0	1	1				Cyp26b1	Slc6a6
GOBP	GOBP_APICAL_JUNCTION_ASSEMBLY	74	0	1	1	3	0.000373469	0.0139711				Ednrb	Sptbn1
GOBP	GOBP_APPENDAGE_DEVELOPMENT	173	4	0.000325685	0.0130616	3	0.00427516	0.0874346				Gm13889	Flt1
GOBP	GOBP_APPENDAGE_MORPHOGENESIS	138	4	0.000137387	0.00702991	2	0.0277562	0.273972				Pbx1	Ptn
GOBP	GOBP_AROMATIC_AMINO_ACID_TRANSPORT	13	0	1	1	4	8.12275e-09	1.66891e-06				Gm17786	Slc16a1
GOBP	GOBP_ARTERY_DEVELOPMENT	102	4	4.24995e-05	0.00272876	1	0.173946	0.877617				Gm15464	Ccdc141
GOBP	GOBP_ARTERY_MORPHOGENESIS	75	4	1.26347e-05	0.00109307	1	0.131055	0.718786				Pdia5	Sema3c
GOBP	GOBP_AUTONOMIC_NERVOUS_SYSTEM_DEVELOPMENT	45	4	1.61689e-06	0.000205653	1	0.0808094	0.516368				Nkd2	Maoa
GOBP	GOBP_AXON_DEVELOPMENT	466	3	0.0572815	0.423585	7	2.90653e-05	0.00200086				Marcks	Slc7a1
GOBP	GOBP_AXON_EXTENSION	119	2	0.0210925	0.23994	4	7.74957e-05	0.0041901				Syn3	Glul
GOBP	GOBP_AZOLE_TRANSMEMBRANE_TRANSPORT	12	0	1	1	3	1.37876e-06	0.000135392				Gm8618	Prom1
GOBP	GOBP_B_CELL_ACTIVATION	260	2	0.0855297	0.54878	4	0.00148517	0.0388151				Timp3	mt-Atp6
GOBP	GOBP_B_CELL_PROLIFERATION	92	2	0.0129914	0.184556	3	0.000706093	0.0222162				Mcam	Ocln
GOBP	GOBP_B_CELL_RECEPTOR_SIGNALING_PATHWAY	68	3	0.00029112	0.0121118	1	0.11958	0.671852				Gm10689	mt-Co2
GOBP	GOBP_BEHAVIOR	575	5	0.00460367	0.0925934	9	1.44165e-06	0.000139516				Fscn1	Esyt2
GOBP	GOBP_BIOLOGICAL_ADHESION	1413	16	8.69517e-09	2.9031e-06	16	8.69065e-09	1.75854e-06				Gimap4	Tfrc
GOBP	GOBP_BIOLOGICAL_PROCESS_INVOLVED_IN_SYMBIOTIC_INTERACTION	258	2	0.0844149	0.543568	5	0.000130289	0.00635041				Tcim	Slc40a1
GOBP	GOBP_BLASTOCYST_DEVELOPMENT	109	3	0.00115371	0.0338632	0	1	1				Ptpru	Ly6c2
GOBP	GOBP_BLASTODERM_SEGMENTATION	22	2	0.000780457	0.0256724	0	1	1				Sh3bp5	Gatm
GOBP	GOBP_BLOOD_VESSEL_ENDOTHELIAL_CELL_MIGRATION	157	7	2.09251e-08	6.21009e-06	2	0.0351484	0.309227				Mfge8	Gpcpd1
GOBP	GOBP_BLOOD_VESSEL_MORPHOGENESIS	653	17	6.31927e-15	1.40657e-11	14	2.40531e-11	9.17798e-09				Igfbp4	mt-Nd4
GOBP	GOBP_BONE_DEVELOPMENT	212	7	1.63243e-07	3.07058e-05	0	1	1				AC121567.1	Mfsd2a
GOBP	GOBP_BONE_MINERALIZATION	118	3	0.00144914	0.0400769	1	0.198367	0.975402				Gm9973	Gm10925
GOBP	GOBP_BONE_MORPHOGENESIS	96	5	1.10397e-06	0.000153578	0	1	1				Atp2b4	Gm28661
GOBP	GOBP_BRANCHED_CHAIN_AMINO_ACID_TRANSPORT	11	0	1	1	2	0.00018832	0.00800959				Ramp3	Jcad
GOBP	GOBP_BRANCHING_INVOLVED_IN_BLOOD_VESSEL_MORPHOGENESIS	34	2	0.00186789	0.0478803	1	0.0616741	0.43146				Gm45551	Selenop
GOBP	GOBP_C21_STEROID_HORMONE_METABOLIC_PROCESS	32	2	0.00165549	0.0436939	0	1	1				Gja1	Ly6a
GOBP	GOBP_CADMIUM_ION_TRANSMEMBRANE_TRANSPORT	5	0	1	1	2	3.44919e-05	0.00225803				Mndal	mt-Nd1
GOBP	GOBP_CALCIUM_ION_IMPORT_INTO_CYTOSOL	24	2	0.000930223	0.0290568	0	1	1				Ccnd2	Atp10a
GOBP	GOBP_CALCIUM_ION_TRANSMEMBRANE_TRANSPORT	299	5	0.000257868	0.0111091	1	0.429481	1				Mylip	Slc30a1
GOBP	GOBP_CALCIUM_ION_TRANSPORT	403	5	0.000993345	0.0307086	4	0.0070605	0.127976				Itm2b	Ceacam3
GOBP	GOBP_CAMERA_TYPE_EYE_DEVELOPMENT	325	5	0.000377614	0.0149202	5	0.00037755	0.0140751				Mgp	Lef1
GOBP	GOBP_CAMERA_TYPE_EYE_MORPHOGENESIS	121	2	0.0217581	0.24497	4	8.2672e-05	0.00443407				Tspan18	Ddc
GOBP	GOBP_CANONICAL_WNT_SIGNALING_PATHWAY	300	7	1.67144e-06	0.000208618	2	0.1087	0.632817				Tmem176a	Ltbp4
GOBP	GOBP_CARBOXYLIC_ACID_TRANSPORT	260	1	0.386053	1	10	7.31606e-11	2.50528e-08				Ifi203	Lsr
GOBP	GOBP_CARDIAC_CHAMBER_DEVELOPMENT	164	5	1.51862e-05	0.00127554	2	0.0380435	0.328211				Gm26809	Ctsa
GOBP	GOBP_CARDIAC_CHAMBER_FORMATION	14	2	0.000310468	0.0126027	0	1	1				Gm37357	Slc3a2
GOBP	GOBP_CARDIAC_CHAMBER_MORPHOGENESIS	123	5	3.74988e-06	0.000428031	1	0.205851	1				Clec14a	Id1
GOBP	GOBP_CARDIAC_MUSCLE_TISSUE_DEVELOPMENT	220	4	0.000802575	0.0261424	1	0.338088	1				Efnb2	Slc38a5
GOBP	GOBP_CARDIAC_SEPTUM_DEVELOPMENT	103	4	4.41535e-05	0.00279464	1	0.175494	0.88402				Cmtm3	Ptprb
GOBP	GOBP_CARDIAC_SEPTUM_MORPHOGENESIS	68	4	8.55095e-06	0.000821568	1	0.11958	0.671852				Cd38	Slc16a2
GOBP	GOBP_CARDIAC_VENTRICLE_DEVELOPMENT	124	3	0.00167015	0.0439939	1	0.207339	1				Emcn	Adgrf5
GOBP	GOBP_CARDIAC_VENTRICLE_FORMATION	10	2	0.00015428	0.00768808	0	1	1				Prss23	Pcp4l1
GOBP	GOBP_CATECHOL_CONTAINING_COMPOUND_METABOLIC_PROCESS	52	0	1	1	4	2.90812e-06	0.000264203				Kdr	mt-Nd2
GOBP	GOBP_CATION_TRANSMEMBRANE_TRANSPORT	846	7	0.00108535	0.0325023	12	6.69593e-08	1.06457e-05				Vamp5	Zic3
GOBP	GOBP_CATION_TRANSPORT	1107	7	0.00484079	0.0964907	14	2.07338e-08	3.79314e-06				Rps23-ps2	Ndnf
GOBP	GOBP_CELL_ACTIVATION	946	11	1.69683e-06	0.000209826	8	0.000413607	0.0150101				Iigp1	mt-Cytb
GOBP	GOBP_CELL_CELL_ADHESION	857	9	3.46826e-05	0.00236319	11	6.51824e-07	7.44026e-05				Txnip	Mindy1
GOBP	GOBP_CELL_CELL_JUNCTION_ASSEMBLY	142	3	0.00245567	0.0591976	4	0.000153314	0.00696031				H2-Q7	Itga6
GOBP	GOBP_CELL_CELL_JUNCTION_ORGANIZATION	197	5	3.65544e-05	0.00244079	4	0.000531399	0.0179213				Tmem176b	Slc19a3
GOBP	GOBP_CELL_CELL_SIGNALING	1539	16	2.84097e-08	7.43943e-06	14	1.1079e-06	0.000112165				Pitpnm2	Slc39a8
GOBP	GOBP_CELL_CELL_SIGNALING_BY_WNT	436	7	1.90363e-05	0.00155018	2	0.196378	0.96919				Mmrn2	Arl2bp
GOBP	GOBP_CELL_CHEMOTAXIS	276	4	0.0018463	0.0477856	5	0.000178225	0.00770291				Hspg2	Ccdc152
GOBP	GOBP_CELL_CYCLE	1622	10	0.000936401	0.0291507	3	0.587919	1				Nrp2	Epas1
GOBP	GOBP_CELL_FATE_COMMITMENT	258	4	0.00144403	0.0400769	1	0.383728	1				Mef2c	Tjp1
GOBP	GOBP_CELL_GROWTH	463	6	0.000244749	0.0108232	9	2.39884e-07	3.17193e-05				Rps23-ps1	mt-Nd3
GOBP	GOBP_CELL_JUNCTION_ASSEMBLY	410	9	8.62646e-08	1.92011e-05	7	1.28337e-05	0.0010023				Plscr2	Mpzl1
GOBP	GOBP_CELL_JUNCTION_ORGANIZATION	667	11	5.43754e-08	1.29676e-05	10	5.38688e-07	6.31069e-05				Kctd12b	Nampt
GOBP	GOBP_CELL_MATRIX_ADHESION	229	5	7.45486e-05	0.00429136	2	0.0687812	0.463691				Etl4	Itih5
GOBP	GOBP_CELL_MIGRATION	1440	24	1.97726e-16	1.32032e-12	19	2.22401e-11	8.7358e-09				Ints6	Tnfrsf19
GOBP	GOBP_CELL_MIGRATION_INVOLVED_IN_SPROUTING_ANGIOGENESIS	82	5	5.0311e-07	8.09522e-05	1	0.142382	0.763048				Nrp1	Slc16a4
GOBP	GOBP_CELL_MORPHOGENESIS	971	8	0.000491042	0.018421	12	2.91953e-07	3.74906e-05				Tnfrsf1a	Nfkbia
GOBP	GOBP_CELL_MORPHOGENESIS_INVOLVED_IN_DIFFERENTIATION	690	7	0.000327946	0.0130738	11	7.63996e-08	1.20037e-05				Arhgef7	AC160411.1
GOBP	GOBP_CELL_MORPHOGENESIS_INVOLVED_IN_NEURON_DIFFERENTIATION	538	5	0.00347983	0.0761854	9	8.34901e-07	9.13943e-05				AC160336.1	Isyna1
GOBP	GOBP_CELL_PART_MORPHOGENESIS	636	5	0.00698658	0.126089	9	3.27327e-06	0.000289501				Crim1	Pdxk
GOBP	GOBP_CELL_PROJECTION_ORGANIZATION	1487	11	0.000109307	0.00595834	14	7.39667e-07	8.30105e-05				Cavin3	Slc1a1
GOBP	GOBP_CELL_SUBSTRATE_ADHESION	355	5	0.000563373	0.0202799	6	5.78671e-05	0.00326082				Cited2	Sema7a
GOBP	GOBP_CELL_SUBSTRATE_JUNCTION_ORGANIZATION	98	3	0.000848367	0.0273423	2	0.0146436	0.192716				Gimap6	Arl4a
GOBP	GOBP_CELL_SURFACE_RECEPTOR_SIGNALING_PATHWAY_INVOLVED_IN_CELL_CELL_SIGNALING	530	8	7.39935e-06	0.00074349	2	0.260934	1				Egr1	Synm
GOBP	GOBP_CELLULAR_AMINO_ACID_METABOLIC_PROCESS	254	1	0.379086	1	4	0.00136358	0.036204				Olfr1062	Wfdc1
GOBP	GOBP_CELLULAR_COMPONENT_MORPHOGENESIS	729	5	0.0121045	0.181025	9	9.76492e-06	0.000776253				Tm4sf1	Foxf2
GOBP	GOBP_CELLULAR_HOMEOSTASIS	847	7	0.00109274	0.0325023	8	0.000197933	0.00827879				Fbxl18	Parvb
GOBP	GOBP_CELLULAR_HORMONE_METABOLIC_PROCESS	108	3	0.00112347	0.0331945	0	1	1				Mme	Rpl38
GOBP	GOBP_CELLULAR_ION_HOMEOSTASIS	623	6	0.00115356	0.0338632	7	0.000176915	0.00767112				Anxa6	Plat
GOBP	GOBP_CELLULAR_IRON_ION_HOMEOSTASIS	60	0	1	1	3	0.000200926	0.00830763				Sox4	Nkd1
GOBP	GOBP_CELLULAR_MACROMOLECULE_LOCALIZATION	1589	11	0.000194332	0.00901145	12	4.2866e-05	0.00266268				Cd200	Sorbs2
GOBP	GOBP_CELLULAR_MODIFIED_AMINO_ACID_METABOLIC_PROCESS	175	0	1	1	5	2.07487e-05	0.00149783
GOBP	GOBP_CELLULAR_RESPONSE_TO_ALKALOID	35	0	1	1	2	0.00197854	0.0487517
GOBP	GOBP_CELLULAR_RESPONSE_TO_BIOTIC_STIMULUS	224	4	0.000858083	0.0273501	1	0.343046	1
GOBP	GOBP_CELLULAR_RESPONSE_TO_DEXAMETHASONE_STIMULUS	25	0	1	1	2	0.00100981	0.0288162
GOBP	GOBP_CELLULAR_RESPONSE_TO_ENDOGENOUS_STIMULUS	1270	11	2.67369e-05	0.00197726	11	2.67278e-05	0.00187869
GOBP	GOBP_CELLULAR_RESPONSE_TO_LIPID	533	6	0.000515252	0.0190615	4	0.0180651	0.216489
GOBP	GOBP_CELLULAR_RESPONSE_TO_NITROGEN_COMPOUND	651	5	0.00768396	0.135433	6	0.00144161	0.037883
GOBP	GOBP_CELLULAR_RESPONSE_TO_ORGANIC_CYCLIC_COMPOUND	537	6	0.000535795	0.0195507	6	0.000535691	0.0179753
GOBP	GOBP_CELLULAR_RESPONSE_TO_OXYGEN_CONTAINING_COMPOUND	1095	10	4.07911e-05	0.00268357	6	0.0170731	0.207472
GOBP	GOBP_CELLULAR_RESPONSE_TO_STRESS	1764	6	0.113322	0.669952	11	0.000470114	0.0164355
GOBP	GOBP_CELLULAR_RESPONSE_TO_VASCULAR_ENDOTHELIAL_GROWTH_FACTOR_STIMULUS	66	4	7.5892e-06	0.000750769	2	0.00686921	0.125669
GOBP	GOBP_CELLULAR_TRANSITION_METAL_ION_HOMEOSTASIS	98	0	1	1	6	3.36364e-08	5.98953e-06
GOBP	GOBP_CENTRAL_NERVOUS_SYSTEM_DEVELOPMENT	979	9	9.58178e-05	0.00530974	14	4.45917e-09	9.76266e-07
GOBP	GOBP_CHEMICAL_HOMEOSTASIS	1117	12	1.26547e-06	0.000174231	12	1.26499e-06	0.000126074
GOBP	GOBP_CHEMICAL_HOMEOSTASIS_WITHIN_A_TISSUE	16	1	0.0295086	0.286818	2	0.00040838	0.0148608
GOBP	GOBP_CHONDROITIN_SULFATE_PROTEOGLYCAN_METABOLIC_PROCESS	35	0	1	1	2	0.00197854	0.0487517
GOBP	GOBP_CIRCULATORY_SYSTEM_DEVELOPMENT	1128	20	2.80798e-14	4.68757e-11	18	3.60502e-12	1.78315e-09
GOBP	GOBP_CIRCULATORY_SYSTEM_PROCESS	566	7	9.82106e-05	0.00541985	17	6.11606e-16	9.07556e-13
GOBP	GOBP_COGNITION	293	3	0.0178205	0.221136	5	0.000234873	0.00941961
GOBP	GOBP_CONNECTIVE_TISSUE_DEVELOPMENT	254	4	0.00136377	0.0384242	1	0.379075	1
GOBP	GOBP_CRANIAL_GANGLION_DEVELOPMENT	6	2	5.16785e-05	0.0031659	0	1	1
GOBP	GOBP_CRANIAL_NERVE_DEVELOPMENT	52	3	0.000131192	0.00673871	0	1	1
GOBP	GOBP_CRANIAL_NERVE_MORPHOGENESIS	28	3	2.00913e-05	0.00159463	0	1	1
GOBP	GOBP_CRANIAL_NERVE_STRUCTURAL_ORGANIZATION	11	2	0.000188334	0.00885634	0	1	1
GOBP	GOBP_CYTOSKELETON_ORGANIZATION	1377	7	0.014941	0.197757	10	0.000263812	0.010517
GOBP	GOBP_DECIDUALIZATION	23	1	0.042146	0.349385	2	0.000853681	0.0253918
GOBP	GOBP_DEFENSE_RESPONSE	1413	9	0.00135583	0.0384009	8	0.0050903	0.100564
GOBP	GOBP_DEVELOPMENTAL_CELL_GROWTH	218	2	0.063139	0.450125	5	5.90926e-05	0.00330202
GOBP	GOBP_DEVELOPMENTAL_GROWTH	611	6	0.00104453	0.0317761	8	2.05375e-05	0.00149064
GOBP	GOBP_DEVELOPMENTAL_GROWTH_INVOLVED_IN_MORPHOGENESIS	229	2	0.0687856	0.477211	5	7.45356e-05	0.00406295
GOBP	GOBP_DEVELOPMENTAL_PROCESS_INVOLVED_IN_REPRODUCTION	913	8	0.00032711	0.0130738	6	0.00748385	0.131714
GOBP	GOBP_DIOL_METABOLIC_PROCESS	29	2	0.00136006	0.0384009	0	1	1
GOBP	GOBP_DIVALENT_INORGANIC_CATION_HOMEOSTASIS	478	7	3.41479e-05	0.00236243	5	0.00209756	0.0510253
GOBP	GOBP_DOPAMINE_METABOLIC_PROCESS	37	0	1	1	3	4.70683e-05	0.00287031
GOBP	GOBP_DORSAL_ROOT_GANGLION_DEVELOPMENT	7	2	7.22615e-05	0.00419588	0	1	1
GOBP	GOBP_EMBRYO_DEVELOPMENT	1055	13	9.31184e-08	1.99121e-05	11	4.79104e-06	0.000407543
GOBP	GOBP_EMBRYO_DEVELOPMENT_ENDING_IN_BIRTH_OR_EGG_HATCHING	646	6	0.00138674	0.0389075	5	0.0074452	0.131714
GOBP	GOBP_EMBRYONIC_APPENDAGE_MORPHOGENESIS	117	3	0.00141421	0.039512	1	0.196862	0.970144
GOBP	GOBP_EMBRYONIC_HEART_TUBE_DEVELOPMENT	84	3	0.000541636	0.0197099	1	0.145592	0.77527
GOBP	GOBP_EMBRYONIC_HEART_TUBE_MORPHOGENESIS	70	3	0.00031712	0.012795	1	0.122874	0.683458
GOBP	GOBP_EMBRYONIC_HEMOPOIESIS	22	2	0.000780457	0.0256724	0	1	1
GOBP	GOBP_EMBRYONIC_MORPHOGENESIS	588	6	0.000857859	0.0273501	6	0.000857695	0.0254545
GOBP	GOBP_EMBRYONIC_ORGAN_DEVELOPMENT	442	6	0.000190871	0.00892634	6	0.000190833	0.00805253
GOBP	GOBP_EMBRYONIC_PATTERN_SPECIFICATION	69	3	0.00030394	0.0125669	0	1	1
GOBP	GOBP_ENDOCHONDRAL_BONE_MORPHOGENESIS	57	3	0.000172522	0.00843966	0	1	1
GOBP	GOBP_ENDOCRINE_PROCESS	82	3	0.000504778	0.0188305	0	1	1
GOBP	GOBP_ENDOCRINE_SYSTEM_DEVELOPMENT	130	3	0.00191117	0.0487093	0	1	1
GOBP	GOBP_ENDOTHELIAL_CELL_CHEMOTAXIS	30	2	0.00145543	0.0400769	0	1	1
GOBP	GOBP_ENDOTHELIAL_CELL_DEVELOPMENT	69	3	0.00030394	0.0125669	2	0.00748565	0.131714
GOBP	GOBP_ENDOTHELIAL_CELL_MIGRATION	256	9	1.49324e-09	7.12224e-07	4	0.00140331	0.0370379
GOBP	GOBP_ENDOTHELIAL_CELL_PROLIFERATION	184	5	2.63899e-05	0.00197726	3	0.00507351	0.10038
GOBP	GOBP_ENDOTHELIUM_DEVELOPMENT	133	5	5.49611e-06	0.000582544	4	0.000119167	0.00593832
GOBP	GOBP_ENZYME_LINKED_RECEPTOR_PROTEIN_SIGNALING_PATHWAY	927	17	1.73082e-12	1.65108e-09	12	1.78434e-07	2.45669e-05
GOBP	GOBP_EPIDERMIS_DEVELOPMENT	307	5	0.000291079	0.0121118	2	0.112912	0.647157
GOBP	GOBP_EPITHELIAL_CELL_DEVELOPMENT	205	4	0.000616888	0.0215668	2	0.0566803	0.41229
GOBP	GOBP_EPITHELIAL_CELL_DIFFERENTIATION	631	10	3.25705e-07	5.7234e-05	4	0.0310065	0.290699
GOBP	GOBP_EPITHELIAL_CELL_PROLIFERATION	421	9	1.07895e-07	2.18324e-05	6	0.000146798	0.00685627
GOBP	GOBP_EPITHELIAL_TUBE_MORPHOGENESIS	325	9	1.18632e-08	3.86421e-06	2	0.123934	0.689068
GOBP	GOBP_EPITHELIUM_DEVELOPMENT	1101	16	2.50375e-10	1.39323e-07	13	1.51588e-07	2.20049e-05
GOBP	GOBP_ERK1_AND_ERK2_CASCADE	309	6	2.67978e-05	0.00197726	2	0.114124	0.651917
GOBP	GOBP_ESTABLISHMENT_OF_BLOOD_BRAIN_BARRIER	9	0	1	1	2	0.000123565	0.00610089
GOBP	GOBP_ESTABLISHMENT_OF_CELL_POLARITY	142	4	0.000153336	0.00768808	1	0.233664	1
GOBP	GOBP_ESTABLISHMENT_OR_MAINTENANCE_OF_CELL_POLARITY	216	4	0.000749653	0.0250918	2	0.0621262	0.434168
GOBP	GOBP_ESTROUS_CYCLE	15	1	0.0276898	0.276381	2	0.000357769	0.0134592
GOBP	GOBP_EXOCYST_LOCALIZATION	5	2	3.44944e-05	0.00236243	0	1	1
GOBP	GOBP_EXPORT_FROM_CELL	809	12	4.12991e-08	1.06067e-05	7	0.000838061	0.0250387
GOBP	GOBP_EXTERNAL_ENCAPSULATING_STRUCTURE_ORGANIZATION	304	4	0.00261696	0.0615309	5	0.000278219	0.0109283
GOBP	GOBP_EYE_MORPHOGENESIS	152	2	0.0331382	0.306937	4	0.000198988	0.00827879
GOBP	GOBP_FACIAL_NERVE_MORPHOGENESIS	11	2	0.000188334	0.00885634	0	1	1
GOBP	GOBP_FACIAL_NERVE_STRUCTURAL_ORGANIZATION	9	2	0.000123575	0.00645791	0	1	1
GOBP	GOBP_FOCAL_ADHESION_ASSEMBLY	83	3	0.000522999	0.0192415	0	1	1
GOBP	GOBP_FOREBRAIN_DEVELOPMENT	363	3	0.0309459	0.296479	8	4.51102e-07	5.42745e-05
GOBP	GOBP_FOREBRAIN_NEURON_DEVELOPMENT	21	2	0.000710372	0.0239571	1	0.0385506	0.328344
GOBP	GOBP_G_PROTEIN_COUPLED_RECEPTOR_SIGNALING_PATHWAY_INVOLVED_IN_HEART_PROCESS	14	2	0.000310468	0.0126027	0	1	1
GOBP	GOBP_GANGLION_DEVELOPMENT	17	2	0.0004623	0.0175398	0	1	1
GOBP	GOBP_GLAND_DEVELOPMENT	423	5	0.00123048	0.0353516	5	0.00123028	0.033738
GOBP	GOBP_GLOMERULUS_DEVELOPMENT	65	3	0.000254767	0.0110468	1	0.114616	0.651917
GOBP	GOBP_GROWTH	895	9	4.84379e-05	0.00305136	12	1.22618e-07	1.83995e-05
GOBP	GOBP_HEAD_DEVELOPMENT	751	6	0.00293769	0.0671795	12	1.83577e-08	3.42908e-06
GOBP	GOBP_HEAD_MORPHOGENESIS	34	0	1	1	2	0.00186775	0.0467989
GOBP	GOBP_HEART_DEVELOPMENT	568	9	1.30448e-06	0.000177769	6	0.000717342	0.0223834
GOBP	GOBP_HEART_MORPHOGENESIS	248	6	7.75483e-06	0.000761513	3	0.0114512	0.167321
GOBP	GOBP_HEART_PROCESS	247	4	0.00123089	0.0353516	2	0.0783609	0.50703
GOBP	GOBP_HEART_VALVE_DEVELOPMENT	65	3	0.000254767	0.0110468	0	1	1
GOBP	GOBP_HEMATOPOIETIC_PROGENITOR_CELL_DIFFERENTIATION	118	4	7.50087e-05	0.00429932	1	0.198367	0.975402
GOBP	GOBP_HEMATOPOIETIC_STEM_CELL_HOMEOSTASIS	19	2	0.000579858	0.0204868	0	1	1
GOBP	GOBP_HEPATOCYTE_GROWTH_FACTOR_RECEPTOR_SIGNALING_PATHWAY	13	2	0.00026644	0.0112646	0	1	1
GOBP	GOBP_HIPPOCAMPUS_DEVELOPMENT	80	1	0.139166	0.77699	3	0.000469517	0.0164355
GOBP	GOBP_HOMEOSTASIS_OF_NUMBER_OF_CELLS	269	6	1.22959e-05	0.00107389	3	0.0142234	0.1911
GOBP	GOBP_HOMEOSTATIC_PROCESS	1678	18	2.12572e-09	9.46298e-07	20	3.75353e-11	1.35482e-08
GOBP	GOBP_HORMONE_TRANSPORT	281	3	0.0159653	0.209036	6	1.5726e-05	0.00118656
GOBP	GOBP_HYPOTHALAMUS_CELL_DIFFERENTIATION	10	2	0.00015428	0.00768808	1	0.0185446	0.216489
GOBP	GOBP_HYPOTHALAMUS_CELL_MIGRATION	5	2	3.44944e-05	0.00236243	1	0.00931526	0.14775
GOBP	GOBP_HYPOTHALAMUS_DEVELOPMENT	23	2	0.000853745	0.0273423	1	0.0421444	0.345937
GOBP	GOBP_HYPOTHALAMUS_GONADOTROPHIN_RELEASING_HORMONE_NEURON_DIFFERENTIATION	6	2	5.16785e-05	0.0031659	1	0.011168	0.163791
GOBP	GOBP_I_KAPPAB_KINASE_NF_KAPPAB_SIGNALING	267	4	0.00163658	0.0436939	3	0.0139445	0.18773
GOBP	GOBP_IMMUNE_RESPONSE	1400	7	0.0162155	0.210681	10	0.000300703	0.0116741
GOBP	GOBP_IMMUNE_RESPONSE_REGULATING_CELL_SURFACE_RECEPTOR_SIGNALING_PATHWAY	227	4	0.000901452	0.0284607	1	0.34674	1
GOBP	GOBP_IMMUNE_SYSTEM_DEVELOPMENT	899	12	1.28662e-07	2.49027e-05	9	5.01081e-05	0.00298751
GOBP	GOBP_IMPORT_ACROSS_PLASMA_MEMBRANE	175	2	0.0427725	0.35392	10	1.45831e-12	8.46771e-10
GOBP	GOBP_IMPORT_INTO_CELL	224	2	0.0661987	0.465797	10	1.6927e-11	6.85033e-09
GOBP	GOBP_INFLAMMATORY_RESPONSE	725	8	6.83327e-05	0.00402019	6	0.00246937	0.0574538
GOBP	GOBP_INORGANIC_ION_IMPORT_ACROSS_PLASMA_MEMBRANE	105	2	0.0166816	0.210681	3	0.00103567	0.0294284
GOBP	GOBP_INORGANIC_ION_TRANSMEMBRANE_TRANSPORT	801	6	0.00402028	0.0844195	8	0.000135561	0.00658335
GOBP	GOBP_INSULIN_LIKE_GROWTH_FACTOR_RECEPTOR_SIGNALING_PATHWAY	35	4	5.76422e-07	8.95129e-05	1	0.0634298	0.439598
GOBP	GOBP_INTEGRIN_ACTIVATION	26	1	0.047512	0.376571	2	0.00109262	0.0306191
GOBP	GOBP_INTEGRIN_MEDIATED_SIGNALING_PATHWAY	107	2	0.0172846	0.216544	4	5.12354e-05	0.00298751
GOBP	GOBP_INTERLEUKIN_4_PRODUCTION	29	0	1	1	2	0.00135996	0.036204
GOBP	GOBP_ION_HOMEOSTASIS	738	8	7.72788e-05	0.00440469	8	7.72589e-05	0.0041901
GOBP	GOBP_ION_TRANSMEMBRANE_TRANSPORT	1053	8	0.000830942	0.026935	15	1.25473e-09	3.04671e-07
GOBP	GOBP_ION_TRANSPORT	1435	8	0.00557411	0.107265	22	2.29901e-14	2.04689e-11
GOBP	GOBP_IRON_ION_HOMEOSTASIS	79	0	1	1	4	1.55271e-05	0.00118494
GOBP	GOBP_IRON_ION_TRANSMEMBRANE_TRANSPORT	22	0	1	1	2	0.000780399	0.0236065
GOBP	GOBP_IRON_ION_TRANSPORT	54	0	1	1	3	0.000146828	0.00685627
GOBP	GOBP_KIDNEY_EPITHELIUM_DEVELOPMENT	139	4	0.000141256	0.00720028	1	0.229337	1
GOBP	GOBP_L_ALANINE_TRANSPORT	10	0	1	1	2	0.000154268	0.00696031
GOBP	GOBP_L_ALPHA_AMINO_ACID_TRANSMEMBRANE_TRANSPORT	63	0	1	1	5	1.33273e-07	1.95589e-05
GOBP	GOBP_L_AMINO_ACID_TRANSPORT	65	0	1	1	5	1.56152e-07	2.23055e-05
GOBP	GOBP_L_HISTIDINE_TRANSMEMBRANE_TRANSPORT	6	0	1	1	2	5.16746e-05	0.00298751
GOBP	GOBP_LAMELLIPODIUM_ASSEMBLY	70	2	0.00769704	0.135433	3	0.000317085	0.0120303
GOBP	GOBP_LAMELLIPODIUM_ORGANIZATION	88	2	0.0119378	0.178733	3	0.000620354	0.0202069
GOBP	GOBP_LEUCINE_IMPORT_ACROSS_PLASMA_MEMBRANE	5	0	1	1	2	3.44919e-05	0.00225803
GOBP	GOBP_LEUCINE_TRANSPORT	8	0	1	1	2	9.62239e-05	0.00493937
GOBP	GOBP_LEUKOCYTE_CELL_CELL_ADHESION	337	2	0.13143	0.74596	5	0.000445184	0.0159823
GOBP	GOBP_LEUKOCYTE_CHEMOTAXIS	205	2	0.056684	0.420798	4	0.000616802	0.0201897
GOBP	GOBP_LEUKOCYTE_DIFFERENTIATION	515	7	5.45813e-05	0.00328348	3	0.0725645	0.479277
GOBP	GOBP_LEUKOCYTE_MIGRATION	349	4	0.00427626	0.088268	5	0.000521577	0.0176807
GOBP	GOBP_LIMBIC_SYSTEM_DEVELOPMENT	108	3	0.00112347	0.0331945	4	5.31299e-05	0.00305841
GOBP	GOBP_LIPID_BIOSYNTHETIC_PROCESS	658	5	0.00802545	0.140656	6	0.00152159	0.0394578
GOBP	GOBP_LIPID_LOCALIZATION	429	2	0.191656	0.992078	7	1.7161e-05	0.00128756
GOBP	GOBP_LIPID_METABOLIC_PROCESS	1253	9	0.000585216	0.0206215	10	0.0001238	0.00610089
GOBP	GOBP_LOCALIZATION_WITHIN_MEMBRANE	615	6	0.00107995	0.0325023	4	0.0286019	0.280866
GOBP	GOBP_LOCOMOTION	1782	25	2.1768e-15	7.26779e-12	21	1.39335e-11	6.06639e-09
GOBP	GOBP_LYMPH_VESSEL_DEVELOPMENT	30	3	2.48319e-05	0.00188427	0	1	1
GOBP	GOBP_LYMPHOCYTE_ACTIVATION	660	8	3.54559e-05	0.00240362	5	0.0081237	0.140213
GOBP	GOBP_MAINTENANCE_OF_BLOOD_BRAIN_BARRIER	35	2	0.00197868	0.050048	6	5.70323e-11	2.00438e-08
GOBP	GOBP_MAPK_CASCADE	732	9	1.00912e-05	0.00092943	6	0.00258936	0.0592138
GOBP	GOBP_MATERNAL_PLACENTA_DEVELOPMENT	33	1	0.0599172	0.43371	2	0.00176003	0.0442658
GOBP	GOBP_MELANOCYTE_DIFFERENTIATION	24	2	0.000930223	0.0290568	0	1	1
GOBP	GOBP_MESENCHYMAL_CELL_DEVELOPMENT	86	5	6.3837e-07	9.68799e-05	3	0.000580111	0.0191767
GOBP	GOBP_MESENCHYMAL_CELL_DIFFERENTIATION	235	6	5.70525e-06	0.000595263	5	8.41744e-05	0.00447868
GOBP	GOBP_MESENCHYME_DEVELOPMENT	285	6	1.70318e-05	0.00140408	5	0.000206731	0.00846898
GOBP	GOBP_METAL_ION_HOMEOSTASIS	619	7	0.000170144	0.00835394	8	2.25268e-05	0.00161745
GOBP	GOBP_METAL_ION_TRANSPORT	843	6	0.00513779	0.10134	10	4.33718e-06	0.000371301
GOBP	GOBP_MONOCARBOXYLIC_ACID_TRANSPORT	104	0	1	1	4	4.58473e-05	0.00283468
GOBP	GOBP_MONONUCLEAR_CELL_DIFFERENTIATION	403	6	0.000115865	0.00618952	2	0.174215	0.87864
GOBP	GOBP_MORPHOGENESIS_OF_A_BRANCHING_STRUCTURE	196	4	0.000521424	0.0192365	2	0.0523578	0.393182
GOBP	GOBP_MORPHOGENESIS_OF_AN_EPITHELIUM	506	10	4.2618e-08	1.07357e-05	6	0.000392045	0.0145438
GOBP	GOBP_MOTOR_BEHAVIOR	12	0	1	1	2	0.000225708	0.0091621
GOBP	GOBP_MUCOPOLYSACCHARIDE_METABOLIC_PROCESS	86	1	0.148794	0.81742	3	0.000580111	0.0191767
GOBP	GOBP_MULTI_MULTICELLULAR_ORGANISM_PROCESS	194	4	0.000501733	0.0187693	3	0.00587222	0.112489
GOBP	GOBP_MULTI_ORGANISM_REPRODUCTIVE_PROCESS	929	9	6.44082e-05	0.00382298	6	0.00811406	0.140213
GOBP	GOBP_MULTICELLULAR_ORGANISM_REPRODUCTION	783	7	0.000693003	0.0237309	5	0.0160166	0.203747
GOBP	GOBP_MULTICELLULAR_ORGANISMAL_HOMEOSTASIS	487	9	3.65907e-07	6.18568e-05	16	1.16949e-15	1.56185e-12
GOBP	GOBP_MUSCLE_ADAPTATION	108	3	0.00112347	0.0331945	1	0.183189	0.914234
GOBP	GOBP_MUSCLE_CELL_DIFFERENTIATION	364	5	0.000630572	0.0219877	1	0.495218	1
GOBP	GOBP_MUSCLE_CELL_MIGRATION	98	4	3.63334e-05	0.00244079	1	0.167727	0.855285
GOBP	GOBP_MUSCLE_CELL_PROLIFERATION	213	5	5.29601e-05	0.00322569	1	0.329323	1
GOBP	GOBP_MUSCLE_CONTRACTION	333	6	4.06365e-05	0.00268357	1	0.464859	1
GOBP	GOBP_MUSCLE_HYPERTROPHY	92	3	0.000706169	0.0239571	1	0.158311	0.821383
GOBP	GOBP_MUSCLE_ORGAN_DEVELOPMENT	323	6	3.43057e-05	0.00236243	2	0.122697	0.683458
GOBP	GOBP_MUSCLE_STRUCTURE_DEVELOPMENT	612	10	2.46454e-07	4.50876e-05	4	0.0281639	0.277177
GOBP	GOBP_MUSCLE_SYSTEM_PROCESS	426	8	1.49147e-06	0.000192723	3	0.046085	0.364396
GOBP	GOBP_MUSCLE_TISSUE_DEVELOPMENT	388	8	7.4368e-07	0.000109479	4	0.00619262	0.116647
GOBP	GOBP_MYELOID_CELL_DIFFERENTIATION	368	3	0.0320337	0.3017	5	0.000662183	0.0212583
GOBP	GOBP_NEGATIVE_REGULATION_OF_AXON_EXTENSION_INVOLVED_IN_AXON_GUIDANCE	27	1	0.049294	0.386339	2	0.0011786	0.032454
GOBP	GOBP_NEGATIVE_REGULATION_OF_BIOSYNTHETIC_PROCESS	1445	11	8.49836e-05	0.00474877	5	0.134548	0.732528
GOBP	GOBP_NEGATIVE_REGULATION_OF_BLOOD_VESSEL_ENDOTHELIAL_CELL_MIGRATION	65	3	0.000254767	0.0110468	0	1	1
GOBP	GOBP_NEGATIVE_REGULATION_OF_CANONICAL_WNT_SIGNALING_PATHWAY	136	4	0.000129881	0.00669712	1	0.224987	1
GOBP	GOBP_NEGATIVE_REGULATION_OF_CELL_DEATH	924	11	1.35296e-06	0.000182513	12	1.72377e-07	2.39801e-05
GOBP	GOBP_NEGATIVE_REGULATION_OF_CELL_DEVELOPMENT	170	2	0.0405978	0.344244	4	0.000304745	0.0117626
GOBP	GOBP_NEGATIVE_REGULATION_OF_CELL_DIFFERENTIATION	625	8	2.41291e-05	0.00185197	5	0.00650325	0.120626
GOBP	GOBP_NEGATIVE_REGULATION_OF_CELL_POPULATION_PROLIFERATION	721	11	1.18594e-07	2.32916e-05	3	0.152938	0.803181
GOBP	GOBP_NEGATIVE_REGULATION_OF_CELL_PROJECTION_ORGANIZATION	178	4	0.000362766	0.0143761	3	0.00462777	0.0932185
GOBP	GOBP_NEGATIVE_REGULATION_OF_CELLULAR_COMPONENT_ORGANIZATION	660	7	0.000251054	0.011029	6	0.00154505	0.0396769
GOBP	GOBP_NEGATIVE_REGULATION_OF_CELLULAR_RESPONSE_TO_GROWTH_FACTOR_STIMULUS	104	3	0.00100754	0.0309334	0	1	1
GOBP	GOBP_NEGATIVE_REGULATION_OF_DENDRITIC_CELL_DIFFERENTIATION	4	2	2.0722e-05	0.00161102	0	1	1
GOBP	GOBP_NEGATIVE_REGULATION_OF_DEVELOPMENTAL_GROWTH	101	2	0.0155036	0.20399	3	0.000925686	0.0269826
GOBP	GOBP_NEGATIVE_REGULATION_OF_DEVELOPMENTAL_PROCESS	873	11	7.80747e-07	0.000112117	9	3.99924e-05	0.0025075
GOBP	GOBP_NEGATIVE_REGULATION_OF_DNA_BINDING	47	0	1	1	3	9.69012e-05	0.00493937
GOBP	GOBP_NEGATIVE_REGULATION_OF_EPITHELIAL_CELL_MIGRATION	96	3	0.000799118	0.0261424	0	1	1
GOBP	GOBP_NEGATIVE_REGULATION_OF_GROWTH	222	4	0.000830001	0.026935	4	0.000829887	0.0248501
GOBP	GOBP_NEGATIVE_REGULATION_OF_LOCOMOTION	358	10	1.61917e-09	7.45657e-07	5	0.000585045	0.019292
GOBP	GOBP_NEGATIVE_REGULATION_OF_MOLECULAR_FUNCTION	1043	9	0.00015395	0.00768808	8	0.000781287	0.0236065
GOBP	GOBP_NEGATIVE_REGULATION_OF_MULTICELLULAR_ORGANISMAL_PROCESS	1015	15	7.63128e-10	3.77466e-07	8	0.000655307	0.0211392
GOBP	GOBP_NEGATIVE_REGULATION_OF_MUSCLE_ADAPTATION	12	2	0.000225725	0.0101843	0	1	1
GOBP	GOBP_NEGATIVE_REGULATION_OF_MUSCLE_HYPERTROPHY	30	3	2.48319e-05	0.00188427	0	1	1
GOBP	GOBP_NEGATIVE_REGULATION_OF_NERVOUS_SYSTEM_DEVELOPMENT	139	1	0.229345	1	4	0.000141236	0.00671248
GOBP	GOBP_NEGATIVE_REGULATION_OF_NEURAL_PRECURSOR_CELL_PROLIFERATION	20	0	1	1	2	0.000643454	0.0208071
GOBP	GOBP_NEGATIVE_REGULATION_OF_NEURON_DEATH	200	4	0.000562447	0.0202799	3	0.00638554	0.118938
GOBP	GOBP_NEGATIVE_REGULATION_OF_NEURON_PROJECTION_DEVELOPMENT	131	4	0.000112417	0.00605374	2	0.0252129	0.261309
GOBP	GOBP_NEGATIVE_REGULATION_OF_PROTEIN_METABOLIC_PROCESS	1020	10	2.24447e-05	0.00173265	8	0.000676507	0.0216661
GOBP	GOBP_NEGATIVE_REGULATION_OF_RESPONSE_TO_STIMULUS	1537	17	4.00012e-09	1.61884e-06	9	0.00239613	0.0563387
GOBP	GOBP_NEGATIVE_REGULATION_OF_SECRETION	151	4	0.000194056	0.00901145	1	0.2465	1
GOBP	GOBP_NEGATIVE_REGULATION_OF_SIGNALING	1291	18	3.27483e-11	2.30186e-08	6	0.0344648	0.308033
GOBP	GOBP_NEGATIVE_REGULATION_OF_SMOOTH_MUSCLE_CELL_MIGRATION	36	3	4.33155e-05	0.00276111	0	1	1
GOBP	GOBP_NEGATIVE_REGULATION_OF_SMOOTH_MUSCLE_CELL_PROLIFERATION	67	3	0.000278653	0.0116659	0	1	1
GOBP	GOBP_NEGATIVE_REGULATION_OF_TRANSCRIPTION_BY_RNA_POLYMERASE_II	788	7	0.000719252	0.0241955	3	0.183431	0.915097
GOBP	GOBP_NEGATIVE_REGULATION_OF_TRANSPORT	426	5	0.00126937	0.0361459	1	0.550913	1
GOBP	GOBP_NEGATIVE_REGULATION_OF_WNT_SIGNALING_PATHWAY	166	4	0.000278444	0.0116659	1	0.267422	1
GOBP	GOBP_NEPHRON_DEVELOPMENT	144	4	0.000161792	0.00803248	1	0.236535	1
GOBP	GOBP_NEPHRON_EPITHELIUM_DEVELOPMENT	110	3	0.00118445	0.0343131	1	0.186247	0.926726
GOBP	GOBP_NERVE_DEVELOPMENT	78	3	0.000435975	0.0168279	0	1	1
GOBP	GOBP_NERVOUS_SYSTEM_PROCESS	1006	7	0.00287861	0.0660548	11	3.05341e-06	0.000275529
GOBP	GOBP_NEURAL_CREST_CELL_DIFFERENTIATION	93	6	2.4547e-08	6.69032e-06	3	0.000728644	0.0225255
GOBP	GOBP_NEURAL_CREST_CELL_MIGRATION	57	4	4.21348e-06	0.00046505	3	0.000172503	0.00757821
GOBP	GOBP_NEURAL_CREST_CELL_MIGRATION_INVOLVED_IN_AUTONOMIC_NERVOUS_SYSTEM_DEVELOPMENT	6	2	5.16785e-05	0.0031659	1	0.011168	0.163791
GOBP	GOBP_NEUROGENESIS	1584	12	4.16028e-05	0.00269711	14	1.55117e-06	0.000149035
GOBP	GOBP_NEURON_DEATH	335	6	4.20083e-05	0.00271024	3	0.025221	0.261309
GOBP	GOBP_NEURON_DEVELOPMENT	1064	9	0.000178496	0.0086684	11	5.19042e-06	0.000435963
GOBP	GOBP_NEURON_DIFFERENTIATION	1317	10	0.00018505	0.00885634	12	6.78e-06	0.000555502
GOBP	GOBP_NEURON_MIGRATION	159	4	0.000236336	0.0105209	2	0.0359664	0.3158
GOBP	GOBP_NEURON_PROJECTION_ARBORIZATION	28	1	0.0510728	0.395407	2	0.00126771	0.0342719
GOBP	GOBP_NEURON_PROJECTION_EXTENSION	169	2	0.0401681	0.342801	4	0.000297999	0.0116029
GOBP	GOBP_NEURON_PROJECTION_EXTENSION_INVOLVED_IN_NEURON_PROJECTION_GUIDANCE	37	2	0.00220941	0.0542403	3	4.70683e-05	0.00287031
GOBP	GOBP_NEURON_PROJECTION_GUIDANCE	229	3	0.00923912	0.152463	4	0.000931081	0.0270317
GOBP	GOBP_NEUROTRANSMITTER_TRANSPORT	206	2	0.0571718	0.423008	4	0.000628121	0.0204101
GOBP	GOBP_NEUTRAL_AMINO_ACID_TRANSPORT	50	0	1	1	5	4.09537e-08	7.01201e-06
GOBP	GOBP_NITROGEN_COMPOUND_TRANSPORT	1866	9	0.00834992	0.145579	18	1.09626e-08	2.15302e-06
GOBP	GOBP_ORGANIC_ACID_METABOLIC_PROCESS	842	3	0.209107	1	8	0.000190183	0.00805253
GOBP	GOBP_ORGANIC_ACID_TRANSMEMBRANE_TRANSPORT	147	0	1	1	9	1.07537e-11	4.95227e-09
GOBP	GOBP_ORGANIC_ACID_TRANSPORT	302	1	0.432706	1	11	1.40815e-11	6.06639e-09
GOBP	GOBP_ORGANIC_ANION_TRANSPORT	331	1	0.462852	1	13	6.78139e-14	5.32738e-11
GOBP	GOBP_ORGANIC_HYDROXY_COMPOUND_BIOSYNTHETIC_PROCESS	226	0	1	1	4	0.000886706	0.0262571
GOBP	GOBP_ORGANIC_HYDROXY_COMPOUND_METABOLIC_PROCESS	494	4	0.0140677	0.196326	9	4.11924e-07	5.04702e-05
GOBP	GOBP_ORGANIC_HYDROXY_COMPOUND_TRANSPORT	264	0	1	1	5	0.000145005	0.00685627
GOBP	GOBP_ORGANONITROGEN_COMPOUND_BIOSYNTHETIC_PROCESS	1543	6	0.0697452	0.483116	11	0.000150772	0.00696031
GOBP	GOBP_ORGANOPHOSPHATE_BIOSYNTHETIC_PROCESS	507	1	0.614617	1	6	0.000396148	0.0146148
GOBP	GOBP_ORGANOPHOSPHATE_METABOLIC_PROCESS	863	3	0.219301	1	7	0.00121628	0.0334228
GOBP	GOBP_OSSIFICATION	405	7	1.18624e-05	0.00106323	4	0.00718197	0.129266
GOBP	GOBP_OSTEOBLAST_DIFFERENTIATION	229	4	0.000931209	0.0290568	2	0.0687812	0.463691
GOBP	GOBP_OUTFLOW_TRACT_MORPHOGENESIS	80	4	1.63233e-05	0.00136249	2	0.00994965	0.15596
GOBP	GOBP_OUTFLOW_TRACT_SEPTUM_MORPHOGENESIS	26	2	0.0010927	0.0325023	1	0.0475103	0.369971
GOBP	GOBP_PALLIUM_DEVELOPMENT	161	1	0.260521	1	5	1.38899e-05	0.00107225
GOBP	GOBP_PARASYMPATHETIC_NERVOUS_SYSTEM_DEVELOPMENT	19	2	0.000579858	0.0204868	0	1	1
GOBP	GOBP_PATTERN_SPECIFICATION_PROCESS	437	8	1.80142e-06	0.000218709	3	0.0490433	0.379641
GOBP	GOBP_PEPTIDE_CROSS_LINKING	32	0	1	1	3	3.02509e-05	0.00205077
GOBP	GOBP_PEPTIDE_CROSS_LINKING_VIA_CHONDROITIN_4_SULFATE_GLYCOSAMINOGLYCAN	6	0	1	1	2	5.16746e-05	0.00298751
GOBP	GOBP_PEPTIDYL_AMINO_ACID_MODIFICATION	1199	9	0.000427017	0.0166472	8	0.00188632	0.0471756
GOBP	GOBP_PEPTIDYL_TYROSINE_MODIFICATION	359	5	0.000592538	0.0208246	3	0.0300872	0.285989
GOBP	GOBP_PHENOL_CONTAINING_COMPOUND_METABOLIC_PROCESS	106	0	1	1	6	5.38595e-08	8.88017e-06
GOBP	GOBP_PHOSPHOLIPID_BIOSYNTHETIC_PROCESS	248	1	0.37204	1	4	0.00124912	0.0339755
GOBP	GOBP_PHOSPHOLIPID_METABOLIC_PROCESS	373	3	0.0331414	0.306937	5	0.000703493	0.0222162
GOBP	GOBP_PHOSPHOLIPID_TRANSPORT	97	2	0.0143631	0.19732	3	0.00082342	0.0247118
GOBP	GOBP_PHOSPHORYLATION	1758	14	5.14837e-06	0.000550052	13	2.49835e-05	0.00177476
GOBP	GOBP_PIGMENT_CELL_DIFFERENTIATION	34	2	0.00186789	0.0478803	0	1	1
GOBP	GOBP_PLACENTA_DEVELOPMENT	146	2	0.0307856	0.296479	4	0.000170557	0.00754235
GOBP	GOBP_POSITIVE_REGULATION_OF_AXON_EXTENSION	39	1	0.0704229	0.484293	3	5.52111e-05	0.00314526
GOBP	GOBP_POSITIVE_REGULATION_OF_AXONOGENESIS	77	1	0.134311	0.756528	3	0.000419729	0.015191
GOBP	GOBP_POSITIVE_REGULATION_OF_BLOOD_BRAIN_BARRIER_PERMEABILITY	5	0	1	1	2	3.44919e-05	0.00225803
GOBP	GOBP_POSITIVE_REGULATION_OF_CARDIAC_MUSCLE_CELL_DIFFERENTIATION	10	2	0.00015428	0.00768808	0	1	1
GOBP	GOBP_POSITIVE_REGULATION_OF_CARDIOCYTE_DIFFERENTIATION	17	2	0.0004623	0.0175398	0	1	1
GOBP	GOBP_POSITIVE_REGULATION_OF_CATALYTIC_ACTIVITY	1052	9	0.000164099	0.00808688	6	0.0142951	0.19187
GOBP	GOBP_POSITIVE_REGULATION_OF_CELL_ADHESION	403	8	9.8718e-07	0.000138777	8	9.86907e-07	0.000103781
GOBP	GOBP_POSITIVE_REGULATION_OF_CELL_CELL_ADHESION	251	5	0.000114618	0.00614746	4	0.00130547	0.0352214
GOBP	GOBP_POSITIVE_REGULATION_OF_CELL_DEATH	552	10	9.55182e-08	1.9932e-05	2	0.276158	1
GOBP	GOBP_POSITIVE_REGULATION_OF_CELL_DEVELOPMENT	289	3	0.0171893	0.215829	5	0.00022046	0.0090038
GOBP	GOBP_POSITIVE_REGULATION_OF_CELL_DIFFERENTIATION	816	10	3.25988e-06	0.000378571	8	0.000153796	0.00696031
GOBP	GOBP_POSITIVE_REGULATION_OF_CELL_GROWTH	153	2	0.033537	0.309527	4	0.000204039	0.00838443
GOBP	GOBP_POSITIVE_REGULATION_OF_CELL_MIGRATION_INVOLVED_IN_SPROUTING_ANGIOGENESIS	31	2	0.00155392	0.0418398	1	0.0563872	0.410382
GOBP	GOBP_POSITIVE_REGULATION_OF_CELL_POPULATION_PROLIFERATION	858	16	6.46034e-12	5.14729e-09	15	7.62351e-11	2.5453e-08
GOBP	GOBP_POSITIVE_REGULATION_OF_CELL_PROJECTION_ORGANIZATION	333	3	0.0248387	0.2637	8	2.35198e-07	3.14106e-05
GOBP	GOBP_POSITIVE_REGULATION_OF_CELL_SUBSTRATE_ADHESION	120	3	0.00152063	0.0415297	3	0.00152047	0.0394578
GOBP	GOBP_POSITIVE_REGULATION_OF_CELL_SUBSTRATE_JUNCTION_ORGANIZATION	31	2	0.00155392	0.0418398	0	1	1
GOBP	GOBP_POSITIVE_REGULATION_OF_CELLULAR_BIOSYNTHETIC_PROCESS	1797	10	0.00200009	0.0503986	12	0.000136933	0.00661074
GOBP	GOBP_POSITIVE_REGULATION_OF_CELLULAR_COMPONENT_ORGANIZATION	988	4	0.114502	0.674342	12	3.5073e-07	4.4043e-05
GOBP	GOBP_POSITIVE_REGULATION_OF_CELLULAR_EXTRAVASATION	16	2	0.00040841	0.0159951	0	1	1
GOBP	GOBP_POSITIVE_REGULATION_OF_CHOLESTEROL_EFFLUX	25	0	1	1	2	0.00100981	0.0288162
GOBP	GOBP_POSITIVE_REGULATION_OF_COLD_INDUCED_THERMOGENESIS	94	1	0.161467	0.866715	3	0.000751648	0.0230765
GOBP	GOBP_POSITIVE_REGULATION_OF_DEVELOPMENTAL_PROCESS	1247	13	6.17522e-07	9.47932e-05	13	6.17266e-07	7.10654e-05
GOBP	GOBP_POSITIVE_REGULATION_OF_ENDOTHELIAL_CELL_MIGRATION	119	4	7.75068e-05	0.00440469	1	0.199869	0.980623
GOBP	GOBP_POSITIVE_REGULATION_OF_ENDOTHELIAL_CELL_PROLIFERATION	104	3	0.00100754	0.0309334	2	0.0163825	0.203747
GOBP	GOBP_POSITIVE_REGULATION_OF_EPITHELIAL_CELL_MIGRATION	162	4	0.000253776	0.0110468	1	0.2619	1
GOBP	GOBP_POSITIVE_REGULATION_OF_EPITHELIAL_CELL_PROLIFERATION	197	3	0.00612628	0.115723	5	3.6548e-05	0.00231326
GOBP	GOBP_POSITIVE_REGULATION_OF_ERK1_AND_ERK2_CASCADE	202	5	4.11832e-05	0.0026917	1	0.315317	1
GOBP	GOBP_POSITIVE_REGULATION_OF_FILOPODIUM_ASSEMBLY	27	2	0.00117868	0.0343131	0	1	1
GOBP	GOBP_POSITIVE_REGULATION_OF_FOCAL_ADHESION_ASSEMBLY	26	2	0.0010927	0.0325023	0	1	1
GOBP	GOBP_POSITIVE_REGULATION_OF_GENE_EXPRESSION	1041	10	2.66689e-05	0.00197726	9	0.000151725	0.00696031
GOBP	GOBP_POSITIVE_REGULATION_OF_GROWTH	237	3	0.0101372	0.163312	4	0.00105703	0.0299716
GOBP	GOBP_POSITIVE_REGULATION_OF_HORMONE_METABOLIC_PROCESS	14	1	0.0258677	0.267386	2	0.000310445	0.0119138
GOBP	GOBP_POSITIVE_REGULATION_OF_IMMUNE_SYSTEM_PROCESS	749	8	8.55894e-05	0.0047627	8	8.55675e-05	0.00453474
GOBP	GOBP_POSITIVE_REGULATION_OF_INSULIN_LIKE_GROWTH_FACTOR_RECEPTOR_SIGNALING_PATHWAY	11	2	0.000188334	0.00885634	0	1	1
GOBP	GOBP_POSITIVE_REGULATION_OF_INTRACELLULAR_SIGNAL_TRANSDUCTION	920	10	9.28045e-06	0.000874346	7	0.00174909	0.0442407
GOBP	GOBP_POSITIVE_REGULATION_OF_KINASE_ACTIVITY	450	5	0.00161401	0.0431966	3	0.0526569	0.393182
GOBP	GOBP_POSITIVE_REGULATION_OF_LIPID_BIOSYNTHETIC_PROCESS	82	0	1	1	3	0.000504723	0.0174175
GOBP	GOBP_POSITIVE_REGULATION_OF_LIPID_METABOLIC_PROCESS	146	0	1	1	4	0.000170557	0.00754235
GOBP	GOBP_POSITIVE_REGULATION_OF_LOCOMOTION	551	10	9.39319e-08	1.99121e-05	12	5.8701e-10	1.63323e-07
GOBP	GOBP_POSITIVE_REGULATION_OF_MAPK_CASCADE	459	6	0.000233661	0.0104366	5	0.0017592	0.0442658
GOBP	GOBP_POSITIVE_REGULATION_OF_MITOTIC_CELL_CYCLE	122	3	0.00159429	0.0427546	0	1	1
GOBP	GOBP_POSITIVE_REGULATION_OF_MOLECULAR_FUNCTION	1420	11	7.2837e-05	0.00421099	8	0.00524023	0.102765
GOBP	GOBP_POSITIVE_REGULATION_OF_MULTICELLULAR_ORGANISMAL_PROCESS	1368	14	2.74463e-07	4.88728e-05	16	5.52499e-09	1.1901e-06
GOBP	GOBP_POSITIVE_REGULATION_OF_MUSCLE_CELL_DIFFERENTIATION	67	3	0.000278653	0.0116659	0	1	1
GOBP	GOBP_POSITIVE_REGULATION_OF_MUSCLE_TISSUE_DEVELOPMENT	24	2	0.000930223	0.0290568	0	1	1
GOBP	GOBP_POSITIVE_REGULATION_OF_MYOBLAST_DIFFERENTIATION	22	2	0.000780457	0.0256724	0	1	1
GOBP	GOBP_POSITIVE_REGULATION_OF_NERVOUS_SYSTEM_DEVELOPMENT	261	2	0.0860888	0.549315	4	0.00150615	0.0392864
GOBP	GOBP_POSITIVE_REGULATION_OF_NEUROGENESIS	214	2	0.0611271	0.441033	4	0.000724039	0.0225255
GOBP	GOBP_POSITIVE_REGULATION_OF_NEURON_PROJECTION_DEVELOPMENT	147	0	1	1	4	0.000175078	0.00762384
GOBP	GOBP_POSITIVE_REGULATION_OF_NEURON_PROJECTION_REGENERATION	13	0	1	1	2	0.000266421	0.0105268
GOBP	GOBP_POSITIVE_REGULATION_OF_NUCLEOBASE_CONTAINING_COMPOUND_METABOLIC_PROCESS	1771	10	0.00179849	0.0467293	11	0.000485852	0.0169343
GOBP	GOBP_POSITIVE_REGULATION_OF_PHOSPHATIDYLINOSITOL_3_KINASE_SIGNALING	74	2	0.00856699	0.148587	3	0.000373469	0.0139711
GOBP	GOBP_POSITIVE_REGULATION_OF_PHOSPHORUS_METABOLIC_PROCESS	832	11	4.88277e-07	8.05054e-05	9	2.75647e-05	0.00191733
GOBP	GOBP_POSITIVE_REGULATION_OF_PRODUCTION_OF_MOLECULAR_MEDIATOR_OF_IMMUNE_RESPONSE	107	0	1	1	3	0.00109362	0.0306191
GOBP	GOBP_POSITIVE_REGULATION_OF_PROTEIN_KINASE_A_SIGNALING	11	2	0.000188334	0.00885634	0	1	1
GOBP	GOBP_POSITIVE_REGULATION_OF_PROTEIN_LOCALIZATION	435	5	0.00139149	0.0389589	3	0.0484986	0.377008
GOBP	GOBP_POSITIVE_REGULATION_OF_PROTEIN_LOCALIZATION_TO_CELL_PERIPHERY	66	3	0.000266537	0.0112646	1	0.116274	0.658821
GOBP	GOBP_POSITIVE_REGULATION_OF_PROTEIN_LOCALIZATION_TO_MEMBRANE	102	3	0.000952552	0.0295845	1	0.173946	0.877617
GOBP	GOBP_POSITIVE_REGULATION_OF_PROTEIN_MATURATION	28	2	0.00126781	0.0361459	0	1	1
GOBP	GOBP_POSITIVE_REGULATION_OF_PROTEIN_METABOLIC_PROCESS	1396	15	5.26202e-08	1.27771e-05	9	0.00124719	0.0339755
GOBP	GOBP_POSITIVE_REGULATION_OF_PROTEIN_MODIFICATION_PROCESS	934	11	1.5008e-06	0.000192723	6	0.00831861	0.143164
GOBP	GOBP_POSITIVE_REGULATION_OF_PROTEIN_PHOSPHORYLATION	681	10	6.5009e-07	9.755e-05	5	0.00922036	0.14775
GOBP	GOBP_POSITIVE_REGULATION_OF_RESPONSE_TO_WOUNDING	70	2	0.00769704	0.135433	3	0.000317085	0.0120303
GOBP	GOBP_POSITIVE_REGULATION_OF_RNA_METABOLIC_PROCESS	1600	10	0.000844588	0.0273111	9	0.00312724	0.0677157
GOBP	GOBP_POSITIVE_REGULATION_OF_SIGNALING	1608	17	7.78119e-09	2.66456e-06	14	1.84742e-06	0.000173749
GOBP	GOBP_POSITIVE_REGULATION_OF_SKELETAL_MUSCLE_CELL_DIFFERENTIATION	6	2	5.16785e-05	0.0031659	0	1	1
GOBP	GOBP_POSITIVE_REGULATION_OF_SPROUTING_ANGIOGENESIS	25	0	1	1	2	0.00100981	0.0288162
GOBP	GOBP_POSITIVE_REGULATION_OF_STRIATED_MUSCLE_CELL_DIFFERENTIATION	49	3	0.000109816	0.00596176	0	1	1
GOBP	GOBP_POSITIVE_REGULATION_OF_TRANSCRIPTION_BY_RNA_POLYMERASE_II	1088	8	0.0010243	0.0313032	8	0.00102406	0.0291605
GOBP	GOBP_POSITIVE_REGULATION_OF_TRANSFERASE_ACTIVITY	532	6	0.000510213	0.0189756	3	0.0782548	0.506589
GOBP	GOBP_POSITIVE_REGULATION_OF_VASCULAR_PERMEABILITY	17	0	1	1	2	0.000462266	0.0162891
GOBP	GOBP_POSITIVE_REGULATION_OF_VASOCONSTRICTION	32	2	0.00165549	0.0436939	0	1	1
GOBP	GOBP_PROGRAMMED_CELL_DEATH	1763	18	4.5794e-09	1.79876e-06	15	1.01505e-06	0.000105906
GOBP	GOBP_PROTEIN_CONTAINING_COMPLEX_ORGANIZATION	1580	4	0.342423	1	10	0.000767474	0.023401
GOBP	GOBP_PROTEIN_KINASE_A_SIGNALING	33	2	0.00176015	0.0459118	0	1	1
GOBP	GOBP_PROTEIN_KINASE_B_SIGNALING	199	4	0.000551984	0.0200319	1	0.311447	1
GOBP	GOBP_PROTEIN_KINASE_C_ACTIVATING_G_PROTEIN_COUPLED_RECEPTOR_SIGNALING_PATHWAY	26	2	0.0010927	0.0325023	0	1	1
GOBP	GOBP_PROTEIN_LOCALIZATION_TO_CELL_CELL_JUNCTION	21	0	1	1	2	0.000710319	0.0222162
GOBP	GOBP_PROTEIN_LOCALIZATION_TO_CELL_PERIPHERY	327	6	3.67352e-05	0.00244079	3	0.0237017	0.25123
GOBP	GOBP_PROTEIN_LOCALIZATION_TO_EXTRACELLULAR_REGION	334	6	4.13178e-05	0.0026917	2	0.12954	0.713405
GOBP	GOBP_PROTEIN_LOCALIZATION_TO_NUCLEUS	276	1	0.404257	1	4	0.00184605	0.0463422
GOBP	GOBP_PROTEIN_LOCALIZATION_TO_PLASMA_MEMBRANE	273	6	1.33651e-05	0.00114418	2	0.0928774	0.571076
GOBP	GOBP_PROTEOLYSIS	1623	9	0.00343519	0.0753315	10	0.000940497	0.0272459
GOBP	GOBP_PROXIMAL_DISTAL_PATTERN_FORMATION	33	2	0.00176015	0.0459118	0	1	1
GOBP	GOBP_PYRIDINE_CONTAINING_COMPOUND_BIOSYNTHETIC_PROCESS	31	0	1	1	2	0.0015538	0.0396769
GOBP	GOBP_REGIONALIZATION	337	6	4.3417e-05	0.00276111	3	0.0256089	0.2627
GOBP	GOBP_REGULATION_OF_ACTIN_FILAMENT_ORGANIZATION	258	1	0.383739	1	4	0.00144384	0.037883
GOBP	GOBP_REGULATION_OF_ANATOMICAL_STRUCTURE_MORPHOGENESIS	929	11	1.42519e-06	0.000187768	15	2.27895e-10	6.91715e-08
GOBP	GOBP_REGULATION_OF_ANATOMICAL_STRUCTURE_SIZE	473	4	0.0121708	0.181805	5	0.00200426	0.0492946
GOBP	GOBP_REGULATION_OF_AXONOGENESIS	152	1	0.247921	1	4	0.000198988	0.00827879
GOBP	GOBP_REGULATION_OF_BICELLULAR_TIGHT_JUNCTION_ASSEMBLY	21	0	1	1	2	0.000710319	0.0222162
GOBP	GOBP_REGULATION_OF_BIOMINERALIZATION	100	3	0.000899502	0.0284607	1	0.170842	0.865485
GOBP	GOBP_REGULATION_OF_BLOOD_BRAIN_BARRIER_PERMEABILITY	8	0	1	1	2	9.62239e-05	0.00493937
GOBP	GOBP_REGULATION_OF_BLOOD_CIRCULATION	249	5	0.000110412	0.00596985	2	0.0794501	0.51086
GOBP	GOBP_REGULATION_OF_BONE_MINERALIZATION	78	3	0.000435975	0.0168279	1	0.135928	0.737412
GOBP	GOBP_REGULATION_OF_CANONICAL_WNT_SIGNALING_PATHWAY	248	5	0.000108354	0.00593062	1	0.372029	1
GOBP	GOBP_REGULATION_OF_CARDIAC_MUSCLE_CELL_DIFFERENTIATION	19	2	0.000579858	0.0204868	0	1	1
GOBP	GOBP_REGULATION_OF_CARDIOCYTE_DIFFERENTIATION	30	2	0.00145543	0.0400769	0	1	1
GOBP	GOBP_REGULATION_OF_CATION_TRANSMEMBRANE_TRANSPORT	337	5	0.000445259	0.0170385	2	0.131422	0.7205
GOBP	GOBP_REGULATION_OF_CELL_ACTIVATION	559	6	0.000660449	0.0227914	6	0.000660321	0.0212496
GOBP	GOBP_REGULATION_OF_CELL_ADHESION	706	9	7.57004e-06	0.000750769	8	5.68048e-05	0.00321452
GOBP	GOBP_REGULATION_OF_CELL_CELL_ADHESION	411	5	0.0010837	0.0325023	5	0.00108352	0.0305928
GOBP	GOBP_REGULATION_OF_CELL_CYCLE_PHASE_TRANSITION	379	5	0.000755703	0.0251681	0	1	1
GOBP	GOBP_REGULATION_OF_CELL_DEATH	1479	19	3.50268e-11	2.33891e-08	14	6.94045e-07	7.85506e-05
GOBP	GOBP_REGULATION_OF_CELL_DEVELOPMENT	480	5	0.00213609	0.0529267	7	3.50525e-05	0.00227246
GOBP	GOBP_REGULATION_OF_CELL_DIFFERENTIATION	1456	18	2.26565e-10	1.31556e-07	12	1.83482e-05	0.00135382
GOBP	GOBP_REGULATION_OF_CELL_MIGRATION_INVOLVED_IN_SPROUTING_ANGIOGENESIS	66	3	0.000266537	0.0112646	1	0.116274	0.658821
GOBP	GOBP_REGULATION_OF_CELL_POPULATION_PROLIFERATION	1584	23	1.68611e-14	3.21686e-11	17	6.23483e-09	1.32169e-06
GOBP	GOBP_REGULATION_OF_CELL_PROJECTION_ORGANIZATION	642	7	0.000212394	0.00968095	11	3.69804e-08	6.41394e-06
GOBP	GOBP_REGULATION_OF_CELL_SIZE	177	1	0.282407	1	4	0.00035507	0.0134333
GOBP	GOBP_REGULATION_OF_CELLULAR_COMPONENT_BIOGENESIS	938	7	0.00195084	0.0496256	6	0.00848492	0.145183
GOBP	GOBP_REGULATION_OF_CELLULAR_COMPONENT_MOVEMENT	1040	19	7.88238e-14	1.16966e-10	15	1.06071e-09	2.6233e-07
GOBP	GOBP_REGULATION_OF_CELLULAR_COMPONENT_SIZE	341	1	0.472875	1	5	0.00046964	0.0164355
GOBP	GOBP_REGULATION_OF_CELLULAR_RESPONSE_TO_GROWTH_FACTOR_STIMULUS	292	6	1.95201e-05	0.00157994	2	0.103939	0.614476
GOBP	GOBP_REGULATION_OF_CHEMOTAXIS	211	4	0.000687031	0.0235869	4	0.000686936	0.0218429
GOBP	GOBP_REGULATION_OF_CYTOSOLIC_CALCIUM_ION_CONCENTRATION	336	5	0.000439297	0.0168586	0	1	1
GOBP	GOBP_REGULATION_OF_DENDRITE_DEVELOPMENT	94	1	0.161467	0.866715	3	0.000751648	0.0230765
GOBP	GOBP_REGULATION_OF_DENDRITIC_CELL_DIFFERENTIATION	11	2	0.000188334	0.00885634	0	1	1
GOBP	GOBP_REGULATION_OF_DEVELOPMENTAL_GROWTH	311	3	0.0208195	0.237442	6	2.7775e-05	0.00192195
GOBP	GOBP_REGULATION_OF_DNA_BINDING	112	0	1	1	3	0.00124735	0.0339755
GOBP	GOBP_REGULATION_OF_DNA_TEMPLATED_TRANSCRIPTION_IN_RESPONSE_TO_STRESS	51	3	0.000123791	0.00645791	1	0.0910835	0.561857
GOBP	GOBP_REGULATION_OF_ENDOCRINE_PROCESS	32	2	0.00165549	0.0436939	0	1	1
GOBP	GOBP_REGULATION_OF_ENDOTHELIAL_CELL_MIGRATION	208	7	1.43458e-07	2.73697e-05	3	0.00711042	0.128151
GOBP	GOBP_REGULATION_OF_EPITHELIAL_CELL_MIGRATION	266	7	7.51457e-07	0.000109479	3	0.0138062	0.186056
GOBP	GOBP_REGULATION_OF_EXTENT_OF_CELL_GROWTH	106	1	0.180126	0.941887	4	4.93907e-05	0.00298467
GOBP	GOBP_REGULATION_OF_GROWTH	615	7	0.000163546	0.00808688	10	2.57622e-07	3.34034e-05
GOBP	GOBP_REGULATION_OF_HEMOPOIESIS	344	7	4.11216e-06	0.000461495	3	0.0269917	0.272467
GOBP	GOBP_REGULATION_OF_HORMONE_LEVELS	458	6	0.000230952	0.010385	7	2.60409e-05	0.00184008
GOBP	GOBP_REGULATION_OF_HORMONE_METABOLIC_PROCESS	35	1	0.0634321	0.450125	2	0.00197854	0.0487517
GOBP	GOBP_REGULATION_OF_HYDROLASE_ACTIVITY	900	6	0.00699977	0.126156	8	0.000297281	0.0116029
GOBP	GOBP_REGULATION_OF_IMMUNE_SYSTEM_PROCESS	1221	14	6.93331e-08	1.59646e-05	11	1.86605e-05	0.00136929
GOBP	GOBP_REGULATION_OF_INSULIN_LIKE_GROWTH_FACTOR_RECEPTOR_SIGNALING_PATHWAY	22	3	9.52199e-06	0.000889274	0	1	1
GOBP	GOBP_REGULATION_OF_INTRACELLULAR_SIGNAL_TRANSDUCTION	1617	13	1.04227e-05	0.000953387	10	0.000914587	0.0269038
GOBP	GOBP_REGULATION_OF_ION_TRANSMEMBRANE_TRANSPORT	461	6	0.000239154	0.010611	2	0.213395	1
GOBP	GOBP_REGULATION_OF_ION_TRANSPORT	650	6	0.00143072	0.03989	3	0.122665	0.683458
GOBP	GOBP_REGULATION_OF_LEUKOCYTE_DIFFERENTIATION	262	4	0.00152754	0.0415484	1	0.388347	1
GOBP	GOBP_REGULATION_OF_LYMPHOCYTE_ACTIVATION	419	5	0.00118001	0.0343131	4	0.00807109	0.139986
GOBP	GOBP_REGULATION_OF_MULTICELLULAR_ORGANISMAL_DEVELOPMENT	1306	17	3.48865e-10	1.86363e-07	14	1.56998e-07	2.23055e-05
GOBP	GOBP_REGULATION_OF_MUSCLE_ADAPTATION	85	3	0.000560693	0.0202799	0	1	1
GOBP	GOBP_REGULATION_OF_MUSCLE_HYPERTROPHY	63	3	0.000232246	0.0104082	0	1	1
GOBP	GOBP_REGULATION_OF_MUSCLE_SYSTEM_PROCESS	233	5	8.08749e-05	0.00455732	0	1	1
GOBP	GOBP_REGULATION_OF_NERVOUS_SYSTEM_DEVELOPMENT	424	2	0.188284	0.975762	6	0.00015254	0.00696031
GOBP	GOBP_REGULATION_OF_NEUROGENESIS	347	2	0.137748	0.772302	6	5.10293e-05	0.00298751
GOBP	GOBP_REGULATION_OF_NEURON_PROJECTION_DEVELOPMENT	422	5	0.00121772	0.0352005	10	7.74863e-09	1.61692e-06
GOBP	GOBP_REGULATION_OF_NEURON_PROJECTION_REGENERATION	31	0	1	1	2	0.0015538	0.0396769
GOBP	GOBP_REGULATION_OF_OSSIFICATION	115	4	6.78657e-05	0.00401038	1	0.193843	0.958096
GOBP	GOBP_REGULATION_OF_OSTEOBLAST_DIFFERENTIATION	130	3	0.00191117	0.0487093	0	1	1
GOBP	GOBP_REGULATION_OF_PEPTIDASE_ACTIVITY	394	3	0.0380095	0.334979	5	0.00089838	0.0265156
GOBP	GOBP_REGULATION_OF_PEPTIDYL_TYROSINE_PHOSPHORYLATION	244	4	0.00117682	0.0343131	1	0.367288	1
GOBP	GOBP_REGULATION_OF_PHOSPHATIDYLINOSITOL_3_KINASE_SIGNALING	104	2	0.0163836	0.210681	3	0.00100744	0.0288162
GOBP	GOBP_REGULATION_OF_PHOSPHOLIPID_METABOLIC_PROCESS	35	0	1	1	2	0.00197854	0.0487517
GOBP	GOBP_REGULATION_OF_PHOSPHORUS_METABOLIC_PROCESS	1314	15	2.39143e-08	6.65366e-06	13	1.10373e-06	0.000112165
GOBP	GOBP_REGULATION_OF_PROTEIN_KINASE_A_SIGNALING	19	2	0.000579858	0.0204868	0	1	1
GOBP	GOBP_REGULATION_OF_PROTEIN_LOCALIZATION	794	7	0.000751787	0.0251003	5	0.0169063	0.206006
GOBP	GOBP_REGULATION_OF_PROTEIN_LOCALIZATION_TO_CELL_PERIPHERY	120	3	0.00152063	0.0415297	1	0.201369	0.98653
GOBP	GOBP_REGULATION_OF_PROTEIN_LOCALIZATION_TO_PLASMA_MEMBRANE	99	3	0.000873696	0.0277815	1	0.169286	0.86028
GOBP	GOBP_REGULATION_OF_PROTEIN_MODIFICATION_PROCESS	1453	14	5.62949e-07	8.84493e-05	11	8.91908e-05	0.00468954
GOBP	GOBP_REGULATION_OF_PROTEIN_PHOSPHORYLATION	1039	13	7.81377e-08	1.76869e-05	8	0.000762181	0.0233462
GOBP	GOBP_REGULATION_OF_PROTEIN_SECRETION	237	4	0.00105717	0.0320876	2	0.0729883	0.481838
GOBP	GOBP_REGULATION_OF_PROTEOLYSIS	670	4	0.0373595	0.329766	7	0.000274804	0.010826
GOBP	GOBP_REGULATION_OF_RENAL_SYSTEM_PROCESS	31	2	0.00155392	0.0418398	0	1	1
GOBP	GOBP_REGULATION_OF_RESPONSE_TO_EXTERNAL_STIMULUS	882	8	0.000259847	0.0111226	8	0.000259782	0.0103874
GOBP	GOBP_REGULATION_OF_RESPONSE_TO_STRESS	1262	8	0.00258582	0.0610134	9	0.000615582	0.0201897
GOBP	GOBP_REGULATION_OF_RESPONSE_TO_WOUNDING	160	2	0.0363807	0.324816	5	1.34784e-05	0.00104654
GOBP	GOBP_REGULATION_OF_SECRETION	577	8	1.36491e-05	0.00116104	4	0.0233515	0.250489
GOBP	GOBP_REGULATION_OF_SENSORY_PERCEPTION	30	2	0.00145543	0.0400769	0	1	1
GOBP	GOBP_REGULATION_OF_SKELETAL_MUSCLE_CELL_DIFFERENTIATION	19	2	0.000579858	0.0204868	0	1	1
GOBP	GOBP_REGULATION_OF_SPROUTING_ANGIOGENESIS	56	0	1	1	3	0.000163645	0.00735853
GOBP	GOBP_REGULATION_OF_STRIATED_MUSCLE_CELL_DIFFERENTIATION	90	3	0.00066241	0.0228002	0	1	1
GOBP	GOBP_REGULATION_OF_SUPRAMOLECULAR_FIBER_ORGANIZATION	362	2	0.147348	0.811475	5	0.000615042	0.0201897
GOBP	GOBP_REGULATION_OF_SYSTEM_PROCESS	547	8	9.29668e-06	0.000874346	2	0.272698	1
GOBP	GOBP_REGULATION_OF_SYSTEMIC_ARTERIAL_BLOOD_PRESSURE_BY_CIRCULATORY_RENIN_ANGIOTENSIN	14	2	0.000310468	0.0126027	0	1	1
GOBP	GOBP_REGULATION_OF_SYSTEMIC_ARTERIAL_BLOOD_PRESSURE_BY_RENIN_ANGIOTENSIN	21	2	0.000710372	0.0239571	0	1	1
GOBP	GOBP_REGULATION_OF_TRANS_SYNAPTIC_SIGNALING	410	5	0.00107208	0.0324664	6	0.000127193	0.00622222
GOBP	GOBP_REGULATION_OF_TRANSCRIPTION_FROM_RNA_POLYMERASE_II_PROMOTER_IN_RESPONSE_TO_HYPOXIA	12	2	0.000225725	0.0101843	0	1	1
GOBP	GOBP_REGULATION_OF_TRANSFERASE_ACTIVITY	836	8	0.00018126	0.00877075	4	0.0721412	0.477077
GOBP	GOBP_REGULATION_OF_TRANSMEMBRANE_RECEPTOR_PROTEIN_SERINE_THREONINE_KINASE_SIGNALING_PATHWAY	252	4	0.00132483	0.0376448	1	0.376735	1
GOBP	GOBP_REGULATION_OF_TRANSMEMBRANE_TRANSPORT	549	6	0.000601274	0.0210761	3	0.0841351	0.530966
GOBP	GOBP_REGULATION_OF_TRANSPORT	1654	15	4.58279e-07	7.65039e-05	9	0.00388542	0.0814596
GOBP	GOBP_REGULATION_OF_VASCULAR_PERMEABILITY	47	1	0.0842499	0.542767	3	9.69012e-05	0.00493937
GOBP	GOBP_REGULATION_OF_VASCULATURE_DEVELOPMENT	322	4	0.00321469	0.072034	6	3.37121e-05	0.00225803
GOBP	GOBP_REGULATION_OF_WNT_SIGNALING_PATHWAY	319	6	3.20071e-05	0.00231056	2	0.120231	0.674943
GOBP	GOBP_REGULATION_OF_WOUND_HEALING	130	2	0.0248595	0.2637	3	0.00191097	0.0476138
GOBP	GOBP_RENAL_FILTRATION	23	2	0.000853745	0.0273423	1	0.0421444	0.345937
GOBP	GOBP_RENAL_SYSTEM_PROCESS	100	3	0.000899502	0.0284607	1	0.170842	0.865485
GOBP	GOBP_RENAL_SYSTEM_PROCESS_INVOLVED_IN_REGULATION_OF_SYSTEMIC_ARTERIAL_BLOOD_PRESSURE	19	2	0.000579858	0.0204868	0	1	1
GOBP	GOBP_RENAL_SYSTEM_VASCULATURE_DEVELOPMENT	29	2	0.00136006	0.0384009	0	1	1
GOBP	GOBP_RENIN_SECRETION_INTO_BLOOD_STREAM	5	2	3.44944e-05	0.00236243	0	1	1
GOBP	GOBP_REPLACEMENT_OSSIFICATION	28	2	0.00126781	0.0361459	0	1	1
GOBP	GOBP_REPRODUCTION	1364	13	1.66584e-06	0.000208618	11	5.08943e-05	0.00298751
GOBP	GOBP_REPRODUCTIVE_SYSTEM_DEVELOPMENT	415	4	0.00781106	0.137259	5	0.00113091	0.0314652
GOBP	GOBP_RESPONSE_TO_ABIOTIC_STIMULUS	1045	10	2.75465e-05	0.00202134	10	2.75379e-05	0.00191733
GOBP	GOBP_RESPONSE_TO_AXON_INJURY	81	0	1	1	3	0.000486916	0.0169343
GOBP	GOBP_RESPONSE_TO_CYTOKINE	828	7	0.000958845	0.0297108	7	0.000958638	0.0277113
GOBP	GOBP_RESPONSE_TO_ENDOGENOUS_STIMULUS	1501	16	2.01251e-08	6.10842e-06	14	8.26027e-07	9.11702e-05
GOBP	GOBP_RESPONSE_TO_ESTRADIOL	119	3	0.00148462	0.0407964	1	0.199869	0.980623
GOBP	GOBP_RESPONSE_TO_EXTRACELLULAR_STIMULUS	458	1	0.577246	1	6	0.000230906	0.00932851
GOBP	GOBP_RESPONSE_TO_FLUID_SHEAR_STRESS	32	2	0.00165549	0.0436939	0	1	1
GOBP	GOBP_RESPONSE_TO_GROWTH_FACTOR	685	12	6.67884e-09	2.37884e-06	9	5.94616e-06	0.000490191
GOBP	GOBP_RESPONSE_TO_HORMONE	801	11	3.36354e-07	5.83377e-05	7	0.000791035	0.0238471
GOBP	GOBP_RESPONSE_TO_IRON_ION	29	0	1	1	2	0.00135996	0.036204
GOBP	GOBP_RESPONSE_TO_LIPID	829	10	3.74591e-06	0.000428031	5	0.019954	0.228337
GOBP	GOBP_RESPONSE_TO_MECHANICAL_STIMULUS	195	4	0.000511511	0.0189756	5	3.48141e-05	0.00226801
GOBP	GOBP_RESPONSE_TO_MERCURY_ION	11	0	1	1	2	0.00018832	0.00800959
GOBP	GOBP_RESPONSE_TO_METAL_ION	329	2	0.126426	0.723711	5	0.000399164	0.0146855
GOBP	GOBP_RESPONSE_TO_NITROGEN_COMPOUND	1037	7	0.00339991	0.0748037	11	4.07214e-06	0.000355448
GOBP	GOBP_RESPONSE_TO_ORGANIC_CYCLIC_COMPOUND	842	10	4.29371e-06	0.000470021	9	3.02428e-05	0.00205077
GOBP	GOBP_RESPONSE_TO_OXYGEN_CONTAINING_COMPOUND	1524	13	5.54792e-06	0.000583406	13	5.54571e-06	0.000460018
GOBP	GOBP_RESPONSE_TO_OXYGEN_LEVELS	308	3	0.0203016	0.233237	7	1.98845e-06	0.000185705
GOBP	GOBP_RESPONSE_TO_PEPTIDE	472	5	0.0019863	0.0501455	8	3.17716e-06	0.000284772
GOBP	GOBP_RESPONSE_TO_PEPTIDE_HORMONE	386	3	0.0361141	0.323693	6	9.16007e-05	0.00477862
GOBP	GOBP_RESPONSE_TO_TRANSFORMING_GROWTH_FACTOR_BETA	248	3	0.0114524	0.174	4	0.00124912	0.0339755
GOBP	GOBP_RESPONSE_TO_WOUNDING	541	5	0.0035627	0.0773655	9	8.74048e-07	9.41364e-05
GOBP	GOBP_RETINA_LAYER_FORMATION	25	0	1	1	2	0.00100981	0.0288162
GOBP	GOBP_RETINA_MORPHOGENESIS_IN_CAMERA_TYPE_EYE	57	0	1	1	3	0.000172503	0.00757821
GOBP	GOBP_RHYTHMIC_PROCESS	292	2	0.103945	0.631582	5	0.000231204	0.00932851
GOBP	GOBP_ROOF_OF_MOUTH_DEVELOPMENT	91	0	1	1	3	0.000683992	0.0218012
GOBP	GOBP_SECRETION	876	12	9.74599e-08	2.00243e-05	6	0.00616329	0.116258
GOBP	GOBP_SEMAPHORIN_PLEXIN_SIGNALING_PATHWAY_INVOLVED_IN_NEURON_PROJECTION_GUIDANCE	16	2	0.00040841	0.0159951	0	1	1
GOBP	GOBP_SENSORY_ORGAN_DEVELOPMENT	551	8	9.79832e-06	0.000908726	7	8.31438e-05	0.00444154
GOBP	GOBP_SENSORY_ORGAN_MORPHOGENESIS	261	3	0.0131278	0.185526	5	0.000137496	0.00661074
GOBP	GOBP_SENSORY_PERCEPTION_OF_PAIN	96	3	0.000799118	0.0261424	1	0.1646	0.843203
GOBP	GOBP_SENSORY_SYSTEM_DEVELOPMENT	380	7	7.86053e-06	0.000766258	5	0.00076453	0.0233645
GOBP	GOBP_SEX_DIFFERENTIATION	261	4	0.00150636	0.0413088	1	0.387196	1
GOBP	GOBP_SIGNAL_RELEASE	440	7	2.01792e-05	0.00159463	6	0.000186237	0.00800959
GOBP	GOBP_SKELETAL_MUSCLE_CELL_DIFFERENTIATION	63	4	6.2994e-06	0.000652159	0	1	1
GOBP	GOBP_SKELETAL_MUSCLE_ORGAN_DEVELOPMENT	162	5	1.43137e-05	0.00120987	1	0.2619	1
GOBP	GOBP_SKELETAL_SYSTEM_DEVELOPMENT	507	10	4.34089e-08	1.07357e-05	1	0.614603	1
GOBP	GOBP_SKELETAL_SYSTEM_MORPHOGENESIS	224	6	4.33661e-06	0.000470857	0	1	1
GOBP	GOBP_SKIN_DEVELOPMENT	255	4	0.00138353	0.0388991	4	0.00138334	0.0365833
GOBP	GOBP_SMALL_MOLECULE_BIOSYNTHETIC_PROCESS	514	2	0.249881	1	6	0.000425816	0.0153697
GOBP	GOBP_SMALL_MOLECULE_METABOLIC_PROCESS	1570	9	0.00276048	0.0641152	13	7.6192e-06	0.000616694
GOBP	GOBP_SMOOTH_MUSCLE_CELL_MIGRATION	85	4	2.07485e-05	0.00161102	1	0.147192	0.780989
GOBP	GOBP_SMOOTH_MUSCLE_CELL_PROLIFERATION	161	4	0.000247864	0.0109248	1	0.260513	1
GOBP	GOBP_SMOOTH_MUSCLE_CONTRACTION	108	4	5.31376e-05	0.00322569	0	1	1
GOBP	GOBP_SPECIFICATION_OF_SYMMETRY	128	3	0.00182857	0.0474186	1	0.213266	1
GOBP	GOBP_SPHINGOID_METABOLIC_PROCESS	22	2	0.000780457	0.0256724	0	1	1
GOBP	GOBP_SPLEEN_DEVELOPMENT	34	2	0.00186789	0.0478803	1	0.0616741	0.43146
GOBP	GOBP_SPROUTING_ANGIOGENESIS	170	6	8.79419e-07	0.000124943	4	0.000304745	0.0117626
GOBP	GOBP_STEM_CELL_DIFFERENTIATION	207	6	2.75518e-06	0.000325623	4	0.000639587	0.0207322
GOBP	GOBP_STEROID_METABOLIC_PROCESS	274	4	0.00179817	0.0467293	1	0.402	1
GOBP	GOBP_STRIATED_MUSCLE_CELL_DIFFERENTIATION	271	4	0.00172762	0.0453289	1	0.398615	1
GOBP	GOBP_SULFUR_COMPOUND_TRANSPORT	54	1	0.0961813	0.594676	3	0.000146828	0.00685627
GOBP	GOBP_SYMPATHETIC_GANGLION_DEVELOPMENT	9	2	0.000123575	0.00645791	0	1	1
GOBP	GOBP_SYMPATHETIC_NERVOUS_SYSTEM_DEVELOPMENT	21	3	8.23472e-06	0.000796918	0	1	1
GOBP	GOBP_SYNAPSE_ORGANIZATION	407	6	0.00012225	0.00645791	4	0.00730482	0.130772
GOBP	GOBP_SYNAPTIC_VESICLE_CLUSTERING	14	2	0.000310468	0.0126027	0	1	1
GOBP	GOBP_T_CELL_ACTIVATION	446	5	0.00155228	0.0418398	3	0.0515316	0.389476
GOBP	GOBP_TAXIS	568	7	0.000100375	0.00551647	7	0.000100351	0.00509579
GOBP	GOBP_TELENCEPHALON_DEVELOPMENT	238	1	0.360121	1	7	3.56485e-07	4.4082e-05
GOBP	GOBP_TEMPERATURE_HOMEOSTASIS	171	3	0.00413929	0.0863686	4	0.0003116	0.0119238
GOBP	GOBP_THYROID_HORMONE_GENERATION	21	0	1	1	2	0.000710319	0.0222162
GOBP	GOBP_THYROID_HORMONE_METABOLIC_PROCESS	27	0	1	1	2	0.0011786	0.032454
GOBP	GOBP_THYROID_HORMONE_TRANSPORT	9	0	1	1	3	5.28588e-07	6.24716e-05
GOBP	GOBP_TIGHT_JUNCTION_ORGANIZATION	79	0	1	1	4	1.55271e-05	0.00118494
GOBP	GOBP_TISSUE_DEVELOPMENT	1817	23	2.90531e-13	3.52731e-10	22	2.47761e-12	1.27263e-09
GOBP	GOBP_TISSUE_MIGRATION	341	9	1.79342e-08	5.70264e-06	4	0.00393965	0.082338
GOBP	GOBP_TISSUE_MORPHOGENESIS	613	11	2.31652e-08	6.58236e-06	6	0.00106193	0.0300467
GOBP	GOBP_TISSUE_REMODELING	167	5	1.6572e-05	0.00137465	4	0.00028483	0.0111552
GOBP	GOBP_TRANSCYTOSIS	21	0	1	1	2	0.000710319	0.0222162
GOBP	GOBP_TRANSITION_METAL_ION_HOMEOSTASIS	122	0	1	1	7	3.62822e-09	8.21269e-07
GOBP	GOBP_TRANSITION_METAL_ION_TRANSPORT	99	0	1	1	6	3.57527e-08	6.28259e-06
GOBP	GOBP_TRANSMEMBRANE_RECEPTOR_PROTEIN_SERINE_THREONINE_KINASE_SIGNALING_PATHWAY	351	5	0.0005353	0.0195507	5	0.00053521	0.0179753
GOBP	GOBP_TRANSMEMBRANE_RECEPTOR_PROTEIN_TYROSINE_KINASE_SIGNALING_PATHWAY	597	13	1.07772e-10	6.54225e-08	6	0.00092737	0.0269826
GOBP	GOBP_TRANSMEMBRANE_TRANSPORT	1410	8	0.00502818	0.0995379	21	1.69204e-13	1.2554e-10
GOBP	GOBP_TRIGEMINAL_GANGLION_DEVELOPMENT	5	2	3.44944e-05	0.00236243	0	1	1
GOBP	GOBP_TRYPTOPHAN_TRANSPORT	5	0	1	1	2	3.44919e-05	0.00225803
GOBP	GOBP_TUBE_DEVELOPMENT	1072	22	5.96768e-17	7.96983e-13	18	1.55462e-12	8.65081e-10
GOBP	GOBP_TUBE_MORPHOGENESIS	888	19	4.75169e-15	1.26918e-11	15	1.22527e-10	3.9911e-08
GOBP	GOBP_TYPE_B_PANCREATIC_CELL_PROLIFERATION	20	2	0.000643502	0.022322	0	1	1
GOBP	GOBP_UROGENITAL_SYSTEM_DEVELOPMENT	343	9	1.88573e-08	5.85672e-06	1	0.474845	1
GOBP	GOBP_VASCULAR_ASSOCIATED_SMOOTH_MUSCLE_CELL_PROLIFERATION	78	3	0.000435975	0.0168279	0	1	1
GOBP	GOBP_VASCULAR_ASSOCIATED_SMOOTH_MUSCLE_CONTRACTION	25	2	0.00100988	0.0309334	0	1	1
GOBP	GOBP_VASCULAR_ENDOTHELIAL_GROWTH_FACTOR_RECEPTOR_2_SIGNALING_PATHWAY	5	2	3.44944e-05	0.00236243	0	1	1
GOBP	GOBP_VASCULAR_ENDOTHELIAL_GROWTH_FACTOR_RECEPTOR_SIGNALING_PATHWAY	57	4	4.21348e-06	0.00046505	1	0.101244	0.602814
GOBP	GOBP_VASCULAR_ENDOTHELIAL_GROWTH_FACTOR_SIGNALING_PATHWAY	44	3	7.94781e-05	0.00449758	2	0.00311147	0.0675669
GOBP	GOBP_VASCULAR_PROCESS_IN_CIRCULATORY_SYSTEM	255	5	0.000123396	0.00645791	15	1.74639e-18	3.9509e-15
GOBP	GOBP_VASCULAR_TRANSPORT	85	1	0.147197	0.810981	12	1.08433e-19	3.99137e-16
GOBP	GOBP_VASCULAR_WOUND_HEALING	21	2	0.000710372	0.0239571	1	0.0385506	0.328344
GOBP	GOBP_VASCULATURE_DEVELOPMENT	768	19	3.4796e-16	1.549e-12	15	1.63227e-11	6.81219e-09
GOBP	GOBP_VASOCONSTRICTION	80	3	0.000469568	0.0177651	0	1	1
GOBP	GOBP_VESICLE_MEDIATED_TRANSPORT	1438	13	2.96502e-06	0.00034735	8	0.00564132	0.109188
GOBP	GOBP_VESTIBULOCOCHLEAR_NERVE_DEVELOPMENT	9	2	0.000123575	0.00645791	0	1	1
GOBP	GOBP_VESTIBULOCOCHLEAR_NERVE_MORPHOGENESIS	6	2	5.16785e-05	0.0031659	0	1	1
GOBP	GOBP_VITAMIN_BIOSYNTHETIC_PROCESS	19	0	1	1	2	0.000579815	0.0191767
GOBP	GOBP_VITAMIN_METABOLIC_PROCESS	98	1	0.167733	0.892102	4	3.63282e-05	0.00231326
GOBP	GOBP_WATER_SOLUBLE_VITAMIN_METABOLIC_PROCESS	60	0	1	1	3	0.000200926	0.00830763
GOBP	GOBP_WOUND_HEALING	415	5	0.0011311	0.0333461	5	0.00113091	0.0314652
GOBP	GOBP_ZINC_ION_HOMEOSTASIS	30	0	1	1	4	3.03825e-07	3.86436e-05
GOBP	GOBP_ZINC_ION_IMPORT_ACROSS_PLASMA_MEMBRANE	8	0	1	1	3	3.52872e-07	4.4043e-05
GOBP	GOBP_ZINC_ION_TRANSPORT	28	0	1	1	4	2.27648e-07	3.07095e-05
GOCC	GOCC_ACTIN_CYTOSKELETON	475	4	0.012344	0.183783	8	3.32833e-06	0.000292433
GOCC	GOCC_ANCHORING_JUNCTION	822	15	4.21048e-11	2.67767e-08	14	4.80938e-10	1.36658e-07
GOCC	GOCC_APICAL_PART_OF_CELL	398	3	0.0389761	0.337784	17	1.77502e-18	3.9509e-15
GOCC	GOCC_APICAL_PLASMA_MEMBRANE	338	3	0.0258065	0.267386	14	3.35918e-15	3.45091e-12
GOCC	GOCC_APICOLATERAL_PLASMA_MEMBRANE	18	0	1	1	2	0.000519415	0.0176807
GOCC	GOCC_AXON	619	5	0.00625127	0.116511	7	0.000170105	0.00754235
GOCC	GOCC_BASAL_PART_OF_CELL	256	5	0.000125669	0.00653041	13	2.50716e-15	2.79026e-12
GOCC	GOCC_BASEMENT_MEMBRANE	92	4	2.83469e-05	0.0020687	2	0.0129904	0.177213
GOCC	GOCC_BASOLATERAL_PLASMA_MEMBRANE	214	5	5.41473e-05	0.00327212	13	2.44425e-16	4.08037e-13
GOCC	GOCC_BLOOD_MICROPARTICLE	101	0	1	1	3	0.000925686	0.0269826
GOCC	GOCC_CAVEOLA	82	5	5.0311e-07	8.09522e-05	2	0.0104313	0.161989
GOCC	GOCC_CELL_BODY	534	3	0.0789436	0.520054	7	6.84245e-05	0.00377607
GOCC	GOCC_CELL_CELL_CONTACT_ZONE	70	3	0.00031712	0.012795	1	0.122874	0.683458
GOCC	GOCC_CELL_CELL_JUNCTION	484	8	3.82003e-06	0.000432344	7	3.69379e-05	0.00232692
GOCC	GOCC_CELL_CORTEX	301	5	0.000265886	0.0112646	3	0.0191194	0.221583
GOCC	GOCC_CELL_LEADING_EDGE	410	3	0.0419504	0.349385	6	0.000127193	0.00622222
GOCC	GOCC_CELL_PROJECTION_MEMBRANE	328	1	0.459808	1	5	0.000393675	0.0145638
GOCC	GOCC_CELL_SUBSTRATE_JUNCTION	423	9	1.12298e-07	2.23842e-05	7	1.56809e-05	0.00118656
GOCC	GOCC_CELL_SURFACE	779	13	2.67906e-09	1.11809e-06	11	2.55502e-07	3.34034e-05
GOCC	GOCC_COLLAGEN_CONTAINING_EXTRACELLULAR_MATRIX	401	10	4.77772e-09	1.82304e-06	8	9.50969e-07	0.000100795
GOCC	GOCC_CONTRACTILE_FIBER	233	2	0.070879	0.487179	5	8.08608e-05	0.00435442
GOCC	GOCC_CORTICAL_ACTIN_CYTOSKELETON	79	0	1	1	3	0.000452522	0.0162022
GOCC	GOCC_CORTICAL_CYTOSKELETON	107	0	1	1	3	0.00109362	0.0306191
GOCC	GOCC_EARLY_ENDOSOME	366	5	0.000646287	0.0223605	2	0.149922	0.792325
GOCC	GOCC_ENDOPLASMIC_RETICULUM	1813	15	1.4341e-06	0.000187768	14	7.29429e-06	0.000593995
GOCC	GOCC_ENDOPLASMIC_RETICULUM_LUMEN	294	9	4.98715e-09	1.85009e-06	3	0.0179785	0.216489
GOCC	GOCC_ENDOSOME	921	9	6.02992e-05	0.00361119	4	0.0946634	0.57701
GOCC	GOCC_EXOCYST	14	2	0.000310468	0.0126027	0	1	1
GOCC	GOCC_EXTERNAL_ENCAPSULATING_STRUCTURE	531	10	6.6714e-08	1.5631e-05	10	6.6691e-08	1.06457e-05
GOCC	GOCC_EXTERNAL_SIDE_OF_PLASMA_MEMBRANE	334	5	0.000427553	0.0166472	5	0.000427481	0.0153882
GOCC	GOCC_GLIAL_CELL_PROJECTION	33	0	1	1	2	0.00176003	0.0442658
GOCC	GOCC_GLUTAMATERGIC_SYNAPSE	313	6	2.87926e-05	0.00208981	3	0.0211668	0.236159
GOCC	GOCC_GOLGI_APPARATUS	1485	10	0.000476865	0.0179902	6	0.0602567	0.426233
GOCC	GOCC_GROWTH_FACTOR_COMPLEX	7	2	7.22615e-05	0.00419588	0	1	1
GOCC	GOCC_INSULIN_LIKE_GROWTH_FACTOR_BINDING_PROTEIN_COMPLEX	5	2	3.44944e-05	0.00236243	0	1	1
GOCC	GOCC_INTRINSIC_COMPONENT_OF_PLASMA_MEMBRANE	1568	21	1.27341e-12	1.30818e-09	28	6.25155e-20	3.99137e-16
GOCC	GOCC_INTRINSIC_COMPONENT_OF_POSTSYNAPTIC_MEMBRANE	121	4	8.26838e-05	0.00463968	2	0.0217566	0.239232
GOCC	GOCC_INTRINSIC_COMPONENT_OF_PRESYNAPTIC_MEMBRANE	73	3	0.000358853	0.0142633	0	1	1
GOCC	GOCC_INTRINSIC_COMPONENT_OF_SYNAPTIC_MEMBRANE	157	5	1.23029e-05	0.00107389	2	0.0351484	0.309227
GOCC	GOCC_LATE_ENDOSOME	262	4	0.00152754	0.0415484	1	0.388347	1
GOCC	GOCC_MEMBRANE_MICRODOMAIN	322	11	2.7983e-11	2.07618e-08	4	0.00321427	0.0690137
GOCC	GOCC_MICROVILLUS	88	2	0.0119378	0.178733	3	0.000620354	0.0202069
GOCC	GOCC_MICROVILLUS_MEMBRANE	24	0	1	1	3	1.24792e-05	0.000980355
GOCC	GOCC_NEURON_PROJECTION	1286	7	0.0105963	0.168802	11	2.99457e-05	0.00205077
GOCC	GOCC_PIGMENT_GRANULE	105	1	0.178587	0.935304	4	4.75949e-05	0.00288923
GOCC	GOCC_PLASMA_MEMBRANE_PROTEIN_COMPLEX	582	4	0.0240085	0.256456	6	0.00081354	0.0244703
GOCC	GOCC_PLASMA_MEMBRANE_RAFT	112	5	2.36635e-06	0.000282166	2	0.0188307	0.218872
GOCC	GOCC_PLASMA_MEMBRANE_REGION	1182	16	6.95627e-10	3.57312e-07	24	2.37472e-18	4.53063e-15
GOCC	GOCC_POSTSYNAPSE	597	9	1.95936e-06	0.00023574	6	0.00092737	0.0269826
GOCC	GOCC_POSTSYNAPTIC_MEMBRANE	268	6	1.20397e-05	0.00106484	2	0.0900276	0.55818
GOCC	GOCC_PROTEIN_LIPID_COMPLEX	35	0	1	1	2	0.00197854	0.0487517
GOCC	GOCC_RECEPTOR_COMPLEX	445	5	0.00153713	0.0417242	5	0.00153688	0.0396769
GOCC	GOCC_SARCOLEMMA	130	1	0.216219	1	5	4.91573e-06	0.000415504
GOCC	GOCC_SECRETORY_GRANULE	785	4	0.0601347	0.434813	9	1.75072e-05	0.00130619
GOCC	GOCC_SECRETORY_VESICLE	939	6	0.00852834	0.148302	11	1.57935e-06	0.000150659
GOCC	GOCC_SEMAPHORIN_RECEPTOR_COMPLEX	11	2	0.000188334	0.00885634	0	1	1
GOCC	GOCC_SIDE_OF_MEMBRANE	523	5	0.00308616	0.0697389	7	6.00913e-05	0.00334383
GOCC	GOCC_SOMATODENDRITIC_COMPARTMENT	798	3	0.188131	0.975345	7	0.000773949	0.0235263
GOCC	GOCC_SORTING_ENDOSOME	5	2	3.44944e-05	0.00236243	0	1	1
GOCC	GOCC_SYNAPSE	1261	11	2.50614e-05	0.00189093	14	1.02648e-07	1.5757e-05
GOCC	GOCC_SYNAPTIC_MEMBRANE	368	7	6.38294e-06	0.000655724	2	0.151217	0.796647
GOCC	GOCC_TIGHT_JUNCTION	128	2	0.0241555	0.257254	4	0.000102781	0.00517976
GOCC	GOCC_VACUOLAR_MEMBRANE	414	1	0.540644	1	5	0.00111892	0.0312619
GOCC	GOCC_VESICLE_MEMBRANE	1105	11	7.40428e-06	0.00074349	5	0.0567176	0.412338
GOMF	GOMF_ACTIVE_ION_TRANSMEMBRANE_TRANSPORTER_ACTIVITY	245	1	0.368487	1	7	4.3317e-07	5.25908e-05
GOMF	GOMF_ACTIVE_TRANSMEMBRANE_TRANSPORTER_ACTIVITY	371	1	0.501847	1	11	1.26142e-10	4.01102e-08
GOMF	GOMF_ALANINE_TRANSMEMBRANE_TRANSPORTER_ACTIVITY	12	0	1	1	3	1.37876e-06	0.000135392
GOMF	GOMF_AMIDE_BINDING	351	5	0.0005353	0.0195507	6	5.43622e-05	0.00311591
GOMF	GOMF_AMINO_ACID_BINDING	53	0	1	1	3	0.00013886	0.00664684
GOMF	GOMF_AMINO_ACID_TRANSMEMBRANE_TRANSPORTER_ACTIVITY	81	0	1	1	7	2.00473e-10	6.22631e-08
GOMF	GOMF_AMYLOID_BETA_BINDING	81	3	0.000486969	0.0183196	1	0.140773	0.757159
GOMF	GOMF_ANION_TRANSMEMBRANE_TRANSPORTER_ACTIVITY	293	1	0.423014	1	12	3.994e-13	2.53999e-10
GOMF	GOMF_AROMATIC_AMINO_ACID_TRANSMEMBRANE_TRANSPORTER_ACTIVITY	10	0	1	1	4	2.39601e-09	5.6138e-07
GOMF	GOMF_ATPASE_COUPLED_INTRAMEMBRANE_LIPID_TRANSPORTER_ACTIVITY	26	0	1	1	2	0.00109262	0.0306191
GOMF	GOMF_AZOLE_TRANSMEMBRANE_TRANSPORTER_ACTIVITY	11	0	1	1	3	1.03548e-06	0.0001072
GOMF	GOMF_BASIC_AMINO_ACID_TRANSMEMBRANE_TRANSPORTER_ACTIVITY	16	0	1	1	2	0.00040838	0.0148608
GOMF	GOMF_BRANCHED_CHAIN_AMINO_ACID_TRANSMEMBRANE_TRANSPORTER_ACTIVITY	6	0	1	1	2	5.16746e-05	0.00298751
GOMF	GOMF_CADHERIN_BINDING	326	3	0.0235177	0.256456	8	2.00204e-07	2.72829e-05
GOMF	GOMF_CALCIUM_ION_BINDING	668	9	4.86263e-06	0.000523713	5	0.00853013	0.145183
GOMF	GOMF_CATION_TRANSMEMBRANE_TRANSPORTER_ACTIVITY	605	2	0.31275	1	12	1.67796e-09	4.00165e-07
GOMF	GOMF_CELL_ADHESION_MOLECULE_BINDING	542	8	8.70028e-06	0.000829945	13	3.28924e-11	1.22022e-08
GOMF	GOMF_CHEMOREPELLENT_ACTIVITY	28	0	1	1	2	0.00126771	0.0342719
GOMF	GOMF_CYTOKINE_BINDING	136	4	0.000129881	0.00669712	1	0.224987	1
GOMF	GOMF_DNA_BINDING_TRANSCRIPTION_ACTIVATOR_ACTIVITY	384	5	0.000801272	0.0261424	4	0.00597382	0.113809
GOMF	GOMF_ENZYME_INHIBITOR_ACTIVITY	336	5	0.000439297	0.0168586	4	0.00373898	0.0787604
GOMF	GOMF_ENZYME_REGULATOR_ACTIVITY	1118	9	0.000257003	0.0111077	7	0.00510265	0.100659
GOMF	GOMF_EXOPEPTIDASE_ACTIVITY	101	1	0.172402	0.908971	3	0.000925686	0.0269826
GOMF	GOMF_EXTRACELLULAR_MATRIX_STRUCTURAL_CONSTITUENT	159	7	2.28339e-08	6.58236e-06	3	0.00337682	0.0720406
GOMF	GOMF_FIBRONECTIN_BINDING	28	2	0.00126781	0.0361459	0	1	1
GOMF	GOMF_FLIPPASE_ACTIVITY	16	0	1	1	2	0.00040838	0.0148608
GOMF	GOMF_GLUTAMATE_BINDING	10	0	1	1	2	0.000154268	0.00696031
GOMF	GOMF_GLYCEROPHOSPHOLIPID_FLIPPASE_ACTIVITY	13	0	1	1	2	0.000266421	0.0105268
GOMF	GOMF_GLYCOSAMINOGLYCAN_BINDING	215	4	0.000736818	0.0247241	5	5.53452e-05	0.00314526
GOMF	GOMF_GROWTH_FACTOR_BINDING	133	10	9.1892e-14	1.22722e-10	4	0.000119167	0.00593832
GOMF	GOMF_HISTONE_ACETYLTRANSFERASE_BINDING	22	2	0.000780457	0.0256724	0	1	1
GOMF	GOMF_HORMONE_BINDING	83	1	0.143994	0.796617	3	0.000522942	0.0176807
GOMF	GOMF_IDENTICAL_PROTEIN_BINDING	1836	7	0.0568152	0.421537	15	1.67352e-06	0.000158509
GOMF	GOMF_INORGANIC_MOLECULAR_ENTITY_TRANSMEMBRANE_TRANSPORTER_ACTIVITY	679	2	0.363123	1	9	5.54167e-06	0.000460018
GOMF	GOMF_INSULIN_LIKE_GROWTH_FACTOR_BINDING	29	5	2.36834e-09	1.0203e-06	2	0.00135996	0.036204
GOMF	GOMF_INSULIN_LIKE_GROWTH_FACTOR_I_BINDING	13	3	1.79015e-06	0.000218709	2	0.000266421	0.0105268
GOMF	GOMF_INSULIN_LIKE_GROWTH_FACTOR_II_BINDING	8	3	3.52911e-07	6.04247e-05	0	1	1
GOMF	GOMF_INTEGRIN_BINDING	154	5	1.1207e-05	0.00101816	6	4.93073e-07	5.87946e-05
GOMF	GOMF_ION_TRANSMEMBRANE_TRANSPORTER_ACTIVITY	790	3	0.184379	0.959928	16	1.88406e-12	1.00646e-09
GOMF	GOMF_IRON_ION_TRANSMEMBRANE_TRANSPORTER_ACTIVITY	10	0	1	1	2	0.000154268	0.00696031
GOMF	GOMF_KINASE_BINDING	717	8	6.32689e-05	0.00377212	3	0.151173	0.796647
GOMF	GOMF_L_AMINO_ACID_TRANSMEMBRANE_TRANSPORTER_ACTIVITY	57	0	1	1	5	8.0099e-08	1.24386e-05
GOMF	GOMF_L_HISTIDINE_TRANSMEMBRANE_TRANSPORTER_ACTIVITY	5	0	1	1	2	3.44919e-05	0.00225803
GOMF	GOMF_L_LEUCINE_TRANSMEMBRANE_TRANSPORTER_ACTIVITY	5	0	1	1	2	3.44919e-05	0.00225803
GOMF	GOMF_LIPID_PHOSPHATASE_ACTIVITY	16	2	0.00040841	0.0159951	0	1	1
GOMF	GOMF_LIPID_TRANSPORTER_ACTIVITY	145	2	0.0304003	0.293562	5	8.36812e-06	0.000669199
GOMF	GOMF_LONG_CHAIN_FATTY_ACID_TRANSPORTER_ACTIVITY	17	0	1	1	2	0.000462266	0.0162891
GOMF	GOMF_METAL_ION_TRANSMEMBRANE_TRANSPORTER_ACTIVITY	415	2	0.182238	0.949958	8	1.22783e-06	0.000123291
GOMF	GOMF_MODIFIED_AMINO_ACID_BINDING	89	3	0.000641196	0.0222999	0	1	1
GOMF	GOMF_MOLECULAR_FUNCTION_INHIBITOR_ACTIVITY	54	0	1	1	3	0.000146828	0.00685627
GOMF	GOMF_MOLECULAR_FUNCTION_REGULATOR	1739	10	0.00157335	0.0422778	15	8.564e-07	9.29855e-05
GOMF	GOMF_MOLECULAR_TRANSDUCER_ACTIVITY	959	12	2.56025e-07	4.62056e-05	7	0.00220759	0.0530657
GOMF	GOMF_MONOCARBOXYLIC_ACID_TRANSMEMBRANE_TRANSPORTER_ACTIVITY	51	0	1	1	6	6.17714e-10	1.68359e-07
GOMF	GOMF_NEUTRAL_AMINO_ACID_TRANSMEMBRANE_TRANSPORTER_ACTIVITY	40	0	1	1	5	1.29083e-08	2.46273e-06
GOMF	GOMF_ORGANIC_ACID_BINDING	120	1	0.201376	1	3	0.00152047	0.0394578
GOMF	GOMF_ORGANIC_ACID_SODIUM_SYMPORTER_ACTIVITY	29	0	1	1	2	0.00135996	0.036204
GOMF	GOMF_ORGANIC_ACID_TRANSMEMBRANE_TRANSPORTER_ACTIVITY	153	0	1	1	11	8.30492e-15	7.9223e-12
GOMF	GOMF_ORGANIC_ANION_TRANSMEMBRANE_TRANSPORTER_ACTIVITY	173	1	0.276996	1	11	3.24958e-14	2.71238e-11
GOMF	GOMF_PEPTIDASE_REGULATOR_ACTIVITY	189	2	0.0490856	0.386339	4	0.000454764	0.016239
GOMF	GOMF_PEPTIDE_BINDING	275	5	0.000175284	0.00854351	5	0.000175254	0.00762384
GOMF	GOMF_PHOSPHATIDATE_PHOSPHATASE_ACTIVITY	14	2	0.000310468	0.0126027	0	1	1
GOMF	GOMF_PHOSPHATIDYLCHOLINE_BINDING	31	1	0.0563893	0.419309	2	0.0015538	0.0396769
GOMF	GOMF_PHOSPHATIDYLCHOLINE_TRANSPORTER_ACTIVITY	17	1	0.031324	0.296479	2	0.000462266	0.0162891
GOMF	GOMF_PHOSPHATIDYLETHANOLAMINE_BINDING	11	1	0.020381	0.233237	2	0.00018832	0.00800959
GOMF	GOMF_PHOSPHATIDYLSERINE_BINDING	59	3	0.000191159	0.00892634	0	1	1
GOMF	GOMF_PHOSPHOLIPID_TRANSPORTER_ACTIVITY	59	2	0.00552645	0.106965	3	0.000191138	0.00805253
GOMF	GOMF_PROTEIN_CONTAINING_COMPLEX_BINDING	1182	8	0.00172652	0.0453289	14	4.65633e-08	7.87155e-06
GOMF	GOMF_PROTEIN_TYROSINE_KINASE_ACTIVITY	141	4	0.000149229	0.00757778	2	0.0288766	0.281481
GOMF	GOMF_SECONDARY_ACTIVE_TRANSMEMBRANE_TRANSPORTER_ACTIVITY	225	0	1	1	11	5.83311e-13	3.54096e-10
GOMF	GOMF_SEMAPHORIN_RECEPTOR_ACTIVITY	12	2	0.000225725	0.0101843	0	1	1
GOMF	GOMF_SEMAPHORIN_RECEPTOR_BINDING	23	0	1	1	2	0.000853681	0.0253918
GOMF	GOMF_SIGNALING_RECEPTOR_BINDING	1328	15	2.74705e-08	7.33737e-06	10	0.000197731	0.00827879
GOMF	GOMF_SIGNALING_RECEPTOR_REGULATOR_ACTIVITY	456	1	0.575647	1	5	0.00170969	0.0434912
GOMF	GOMF_SODIUM_ION_TRANSMEMBRANE_TRANSPORTER_ACTIVITY	146	0	1	1	4	0.000170557	0.00754235
GOMF	GOMF_SOLUTE_CATION_SYMPORTER_ACTIVITY	102	0	1	1	4	4.24934e-05	0.00265187
GOMF	GOMF_SOLUTE_SODIUM_SYMPORTER_ACTIVITY	70	0	1	1	3	0.000317085	0.0120303
GOMF	GOMF_SPHINGOLIPID_TRANSPORTER_ACTIVITY	17	0	1	1	2	0.000462266	0.0162891
GOMF	GOMF_SPHINGOSINE_1_PHOSPHATE_PHOSPHATASE_ACTIVITY	7	2	7.22615e-05	0.00419588	0	1	1
GOMF	GOMF_STRUCTURAL_CONSTITUENT_OF_CYTOSKELETON	93	0	1	1	3	0.000728644	0.0225255
GOMF	GOMF_STRUCTURAL_MOLECULE_ACTIVITY	636	7	0.000200634	0.00927151	9	3.27327e-06	0.000289501
GOMF	GOMF_SULFUR_COMPOUND_BINDING	247	4	0.00123089	0.0353516	3	0.0113278	0.16588
GOMF	GOMF_SULFUR_COMPOUND_TRANSMEMBRANE_TRANSPORTER_ACTIVITY	51	1	0.0910868	0.570039	3	0.000123777	0.00610089
GOMF	GOMF_SYMPORTER_ACTIVITY	141	0	1	1	7	9.94428e-09	1.98218e-06
GOMF	GOMF_THYROID_HORMONE_TRANSMEMBRANE_TRANSPORTER_ACTIVITY	6	0	1	1	3	1.26369e-07	1.87518e-05
GOMF	GOMF_TRANSCRIPTION_REGULATOR_INHIBITOR_ACTIVITY	18	0	1	1	2	0.000519415	0.0176807
GOMF	GOMF_TRANSITION_METAL_ION_TRANSMEMBRANE_TRANSPORTER_ACTIVITY	38	0	1	1	4	8.09005e-07	9.00355e-05
GOMF	GOMF_TRANSMEMBRANE_RECEPTOR_PROTEIN_KINASE_ACTIVITY	83	5	5.3457e-07	8.49902e-05	3	0.000522942	0.0176807
GOMF	GOMF_TRANSMEMBRANE_RECEPTOR_PROTEIN_TYROSINE_KINASE_ACTIVITY	64	4	6.70974e-06	0.000684035	2	0.00647177	0.120377
GOMF	GOMF_TRANSPORTER_ACTIVITY	1129	5	0.0610509	0.44096	21	2.29401e-15	2.78514e-12
GOMF	GOMF_VASCULAR_ENDOTHELIAL_GROWTH_FACTOR_ACTIVATED_RECEPTOR_ACTIVITY	7	3	2.2087e-07	4.09683e-05	1	0.0130173	0.177213
GOMF	GOMF_VASCULAR_ENDOTHELIAL_GROWTH_FACTOR_BINDING	4	2	2.0722e-05	0.00161102	0	1	1
GOMF	GOMF_VITAMIN_TRANSMEMBRANE_TRANSPORTER_ACTIVITY	29	0	1	1	2	0.00135996	0.036204
GOMF	GOMF_XENOBIOTIC_TRANSMEMBRANE_TRANSPORTER_ACTIVITY	27	0	1	1	2	0.0011786	0.032454
GOMF	GOMF_ZINC_ION_TRANSMEMBRANE_TRANSPORTER_ACTIVITY	21	0	1	1	3	8.2338e-06	0.000662424
KEGG	KEGG_ADHERENS_JUNCTION	73	0	1	1	4	1.13451e-05	0.000896535
KEGG	KEGG_ARGININE_AND_PROLINE_METABOLISM	50	0	1	1	3	0.000116654	0.00585684
KEGG	KEGG_AXON_GUIDANCE	128	2	0.0241555	0.257254	4	0.000102781	0.00517976
KEGG	KEGG_CALCIUM_SIGNALING_PATHWAY	172	4	0.000318609	0.0128163	0	1	1
KEGG	KEGG_CELL_ADHESION_MOLECULES_CAMS	107	1	0.181662	0.947324	4	5.12354e-05	0.00298751
KEGG	KEGG_ETHER_LIPID_METABOLISM	32	2	0.00165549	0.0436939	0	1	1
KEGG	KEGG_FC_GAMMA_R_MEDIATED_PHAGOCYTOSIS	92	3	0.000706169	0.0239571	0	1	1
KEGG	KEGG_FOCAL_ADHESION	197	2	0.0528355	0.403769	5	3.6548e-05	0.00231326
KEGG	KEGG_GLYCINE_SERINE_AND_THREONINE_METABOLISM	31	0	1	1	2	0.0015538	0.0396769
KEGG	KEGG_HISTIDINE_METABOLISM	28	0	1	1	2	0.00126771	0.0342719
KEGG	KEGG_LEUKOCYTE_TRANSENDOTHELIAL_MIGRATION	114	1	0.192336	0.994444	3	0.00131246	0.0353384
KEGG	KEGG_PATHWAYS_IN_CANCER	315	0	1	1	7	2.30613e-06	0.000213877
KEGG	KEGG_PHENYLALANINE_METABOLISM	18	0	1	1	2	0.000519415	0.0176807
KEGG	KEGG_PROSTATE_CANCER	86	0	1	1	3	0.000580111	0.0191767
KEGG	KEGG_SMALL_CELL_LUNG_CANCER	82	0	1	1	3	0.000504723	0.0174175
KEGG	KEGG_TIGHT_JUNCTION	130	1	0.216219	1	3	0.00191097	0.0476138
PID	PID_AVB3_INTEGRIN_PATHWAY	74	4	1.1978e-05	0.00106484	2	0.00856638	0.145183
PID	PID_HIF1_TFPATHWAY	63	1	0.111296	0.65943	3	0.000232221	0.00934128
PID	PID_HIF2PATHWAY	34	2	0.00186789	0.0478803	3	3.63972e-05	0.00231326
PID	PID_MAPK_TRK_PATHWAY	34	3	3.64013e-05	0.00244079	0	1	1
PID	PID_SYNDECAN_4_PATHWAY	32	0	1	1	2	0.00165537	0.0421898
PID	PID_VEGF_VEGFR_PATHWAY	10	3	7.54183e-07	0.000109479	1	0.0185446	0.216489
PID	PID_VEGFR1_PATHWAY	26	2	0.0010927	0.0325023	1	0.0475103	0.369971
REACTOME	REACTOME_ADAPTIVE_IMMUNE_SYSTEM	676	6	0.00174312	0.0456458	2	0.361087	1
REACTOME	REACTOME_AMINO_ACID_TRANSPORT_ACROSS_THE_PLASMA_MEMBRANE	32	0	1	1	5	3.99752e-09	8.89781e-07
REACTOME	REACTOME_AMYLOID_FIBER_FORMATION	92	3	0.000706169	0.0239571	0	1	1
REACTOME	REACTOME_APOPTOTIC_CLEAVAGE_OF_CELL_ADHESION_PROTEINS	10	0	1	1	2	0.000154268	0.00696031
REACTOME	REACTOME_BASIGIN_INTERACTIONS	24	0	1	1	5	8.53802e-10	2.15142e-07
REACTOME	REACTOME_CELL_CELL_COMMUNICATION	124	0	1	1	4	9.09018e-05	0.00476076
REACTOME	REACTOME_CELL_JUNCTION_ORGANIZATION	91	0	1	1	3	0.000683992	0.0218012
REACTOME	REACTOME_CELL_SURFACE_INTERACTIONS_AT_THE_VASCULAR_WALL	120	1	0.201376	1	7	3.23201e-09	7.44198e-07
REACTOME	REACTOME_DEVELOPMENTAL_BIOLOGY	1035	6	0.013292	0.187054	8	0.000743455	0.0229303
REACTOME	REACTOME_DISORDERS_OF_TRANSMEMBRANE_TRANSPORTERS	171	0	1	1	6	9.09832e-07	9.72065e-05
REACTOME	REACTOME_EPHRIN_SIGNALING	19	2	0.000579858	0.0204868	0	1	1
REACTOME	REACTOME_EXTRACELLULAR_MATRIX_ORGANIZATION	290	6	1.87811e-05	0.00153878	4	0.00220819	0.0530657
REACTOME	REACTOME_HEMOSTASIS	574	4	0.0229671	0.25162	9	1.42126e-06	0.000138547
REACTOME	REACTOME_INTEGRIN_CELL_SURFACE_INTERACTIONS	84	4	1.98004e-05	0.00159127	3	0.000541577	0.0180819
REACTOME	REACTOME_METABOLISM_OF_AMINO_ACIDS_AND_DERIVATIVES	356	0	1	1	6	5.87709e-05	0.00329784
REACTOME	REACTOME_METABOLISM_OF_VITAMINS_AND_COFACTORS	180	2	0.0449898	0.367486	4	0.000378357	0.0140751
REACTOME	REACTOME_METABOLISM_OF_WATER_SOLUBLE_VITAMINS_AND_COFACTORS	117	1	0.196868	1	4	7.25593e-05	0.00397143
REACTOME	REACTOME_METAL_ION_SLC_TRANSPORTERS	26	0	1	1	4	1.66697e-07	2.34341e-05
REACTOME	REACTOME_PROTON_COUPLED_MONOCARBOXYLATE_TRANSPORT	6	0	1	1	2	5.16746e-05	0.00298751
REACTOME	REACTOME_PYRUVATE_METABOLISM	30	0	1	1	2	0.00145533	0.0381096
REACTOME	REACTOME_REGULATION_OF_INSULIN_LIKE_GROWTH_FACTOR_IGF_TRANSPORT_AND_UPTAKE_BY_INSULIN_LIKE_GROWTH_FACTOR_BINDING_PROTEINS_IGFBPS	116	6	9.23021e-08	1.99121e-05	3	0.00137966	0.0365582
REACTOME	REACTOME_RUNX1_REGULATES_EXPRESSION_OF_COMPONENTS_OF_TIGHT_JUNCTIONS	5	0	1	1	3	6.32706e-08	1.03046e-05
REACTOME	REACTOME_SIGNALING_BY_RECEPTOR_TYROSINE_KINASES	509	7	5.07173e-05	0.0031659	7	5.07055e-05	0.00298751
REACTOME	REACTOME_SIGNALING_BY_VEGF	105	3	0.00103578	0.0315818	1	0.178581	0.89727
REACTOME	REACTOME_SLC_MEDIATED_TRANSMEMBRANE_TRANSPORT	237	0	1	1	17	2.63151e-22	3.51439e-18
REACTOME	REACTOME_SLC_TRANSPORTER_DISORDERS	93	0	1	1	6	2.45417e-08	4.42911e-06
REACTOME	REACTOME_SPHINGOLIPID_METABOLISM	83	2	0.0106767	0.169545	3	0.000522942	0.0176807
REACTOME	REACTOME_SYNDECAN_INTERACTIONS	27	0	1	1	2	0.0011786	0.032454
REACTOME	REACTOME_TRANSCRIPTIONAL_REGULATION_OF_PLURIPOTENT_STEM_CELLS	31	1	0.0563893	0.419309	2	0.0015538	0.0396769
REACTOME	REACTOME_TRANSPORT_OF_BILE_SALTS_AND_ORGANIC_ACIDS_METAL_IONS_AND_AMINE_COMPOUNDS	84	0	1	1	8	4.35565e-12	2.07749e-09
REACTOME	REACTOME_TRANSPORT_OF_INORGANIC_CATIONS_ANIONS_AND_AMINO_ACIDS_OLIGOPEPTIDES	105	0	1	1	6	5.08874e-08	8.49502e-06
REACTOME	REACTOME_TRANSPORT_OF_ORGANIC_ANIONS	8	0	1	1	2	9.62239e-05	0.00493937
REACTOME	REACTOME_TRANSPORT_OF_SMALL_MOLECULES	689	2	0.369835	1	21	1.19547e-19	3.99137e-16
REACTOME	REACTOME_TRANSPORT_OF_VITAMINS_NUCLEOSIDES_AND_RELATED_MOLECULES	37	0	1	1	3	4.70683e-05	0.00287031
REACTOME	REACTOME_TRYPTOPHAN_CATABOLISM	14	0	1	1	2	0.000310445	0.0119138
REACTOME	REACTOME_ZINC_INFLUX_INTO_CELLS_BY_THE_SLC39_GENE_FAMILY	10	0	1	1	2	0.000154268	0.00696031
REACTOME	REACTOME_ZINC_TRANSPORTERS	17	0	1	1	3	4.23272e-06	0.000364697
WP	WP_1Q211_COPY_NUMBER_VARIATION_SYNDROME	25	1	0.0457266	0.368101	2	0.00100981	0.0288162
WP	WP_AMINO_ACID_METABOLISM	82	0	1	1	3	0.000504723	0.0174175
WP	WP_AMPLIFICATION_AND_EXPANSION_OF_ONCOGENIC_PATHWAYS_AS_METASTATIC_TRAITS	17	0	1	1	2	0.000462266	0.0162891
WP	WP_ANGIOGENESIS	24	2	0.000930223	0.0290568	1	0.0439364	0.355188
WP	WP_ANGIOPOIETINLIKE_PROTEIN_8_REGULATORY_PATHWAY	126	0	1	1	3	0.00174805	0.0442407
WP	WP_BIOGENIC_AMINE_SYNTHESIS	15	0	1	1	2	0.000357769	0.0134592
WP	WP_BURN_WOUND_HEALING	100	1	0.170848	0.902205	3	0.000899405	0.0265156
WP	WP_DOPAMINE_METABOLISM	12	0	1	1	2	0.000225708	0.0091621
WP	WP_ENDOCHONDRAL_OSSIFICATION	61	3	0.000211055	0.00965289	2	0.00589607	0.112489
WP	WP_ENDOCHONDRAL_OSSIFICATION_WITH_SKELETAL_DYSPLASIAS	61	3	0.000211055	0.00965289	2	0.00589607	0.112489
WP	WP_EPITHELIAL_TO_MESENCHYMAL_TRANSITION_IN_COLORECTAL_CANCER	157	1	0.254947	1	6	5.52145e-07	6.41208e-05
WP	WP_FERROPTOSIS	57	0	1	1	4	4.21287e-06	0.000364697
WP	WP_FOCAL_ADHESION	196	2	0.0523613	0.403769	5	3.56729e-05	0.00230151
WP	WP_FOCAL_ADHESION_PI3KAKTMTORSIGNALING_PATHWAY	294	2	0.10513	0.634437	6	2.02781e-05	0.00147986
WP	WP_HAIR_FOLLICLE_DEVELOPMENT_CYTODIFFERENTIATION_PART_3_OF_3	84	2	0.0109239	0.170347	3	0.000541577	0.0180819
WP	WP_HIPPO_SIGNALING_REGULATION_PATHWAYS	95	1	0.163038	0.872692	3	0.00077511	0.0235263
WP	WP_HIPPOMERLIN_SIGNALING_DYSREGULATION	117	1	0.196868	1	3	0.00141406	0.037248
WP	WP_IRON_METABOLISM_IN_PLACENTA	11	0	1	1	2	0.00018832	0.00800959
WP	WP_KETOGENESIS_AND_KETOLYSIS	8	0	1	1	2	9.62239e-05	0.00493937
WP	WP_MALIGNANT_PLEURAL_MESOTHELIOMA	427	3	0.0463543	0.37248	9	1.21538e-07	1.83995e-05
WP	WP_MESODERMAL_COMMITMENT_PATHWAY	145	1	0.237974	1	4	0.000166121	0.0074448
WP	WP_MRNA_PROTEIN_AND_METABOLITE_INDUCATION_PATHWAY_BY_CYCLOSPORIN_A	7	0	1	1	2	7.22561e-05	0.00397111
WP	WP_MYOMETRIAL_RELAXATION_AND_CONTRACTION_PATHWAYS	155	5	1.15634e-05	0.00104344	0	1	1
WP	WP_NAD_METABOLISM_IN_ONCOGENEINDUCED_SENESCENCE_AND_MITOCHONDRIAL_DYSFUNCTIONASSOCIATED_SENESCENCE	21	0	1	1	2	0.000710319	0.0222162
WP	WP_NEUROINFLAMMATION_AND_GLUTAMATERGIC_SIGNALING	139	1	0.229345	1	4	0.000141236	0.00671248
WP	WP_NRF2_PATHWAY	123	1	0.205858	1	4	8.80953e-05	0.00465025
WP	WP_NUCLEAR_RECEPTORS_METAPATHWAY	282	2	0.0980784	0.604168	7	1.10863e-06	0.000112165
WP	WP_OVARIAN_INFERTILITY	32	2	0.00165549	0.0436939	0	1	1
WP	WP_PHOTODYNAMIC_THERAPYINDUCED_HIF1_SURVIVAL_SIGNALING	35	1	0.0634321	0.450125	2	0.00197854	0.0487517
WP	WP_PROXIMAL_TUBULE_TRANSPORT	51	0	1	1	4	2.68827e-06	0.000247599
WP	WP_SARSCOV2_ALTERING_ANGIOGENESIS_VIA_NRP1	5	2	3.44944e-05	0.00236243	0	1	1
WP	WP_SMALL_CELL_LUNG_CANCER	93	0	1	1	3	0.000728644	0.0225255
WP	WP_SPHINGOLIPID_METABOLISM_INTEGRATED_PATHWAY	25	2	0.00100988	0.0309334	1	0.045725	0.361764
WP	WP_SPINAL_CORD_INJURY	110	3	0.00118445	0.0343131	0	1	1
WP	WP_SRF_AND_MIRS_IN_SMOOTH_MUSCLE_DIFFERENTIATION_AND_PROLIFERATION	11	2	0.000188334	0.00885634	0	1	1
WP	WP_SUDDEN_INFANT_DEATH_SYNDROME_SIDS_SUSCEPTIBILITY_PATHWAYS	154	4	0.000209211	0.00963452	3	0.00308695	0.0675669
WP	WP_TGFBETA_SIGNALING_IN_THYROID_CELLS_FOR_EPITHELIALMESENCHYMAL_TRANSITION	18	0	1	1	2	0.000519415	0.0176807
WP	WP_TRIACYLGLYCERIDE_SYNTHESIS	23	2	0.000853745	0.0273423	0	1	1
WP	WP_TYPE_2_PAPILLARY_RENAL_CELL_CARCINOMA	31	0	1	1	2	0.0015538	0.0396769
WP	WP_VEGFAVEGFR2_SIGNALING_PATHWAY	416	10	6.76869e-09	2.37884e-06	6	0.00013761	0.00661074
WP	WP_VITAMIN_D_RECEPTOR_PATHWAY	158	5	1.26863e-05	0.00109307	1	0.256336	1
WP	WP_ZINC_HOMEOSTASIS	27	0	1	1	3	1.79611e-05	0.00133261

## Sheet: 5 - astrocyte clusters Fig. 4
p_val	avg_log2FC	% target cells	% comparison cells	p_val_adj	gene	cluster
0	1.47845	0.719	0.254	0	Igsf1	ME astrocytes 1		Astrocyte markers Fig. 2
0	1.47831	0.875	0.432	0	Itih3	ME astrocytes 1		Marker genes for each cluster (target cells) when compared to remaining clusters (comparison cells)
0	1.34661	0.952	0.407	0	Agt	ME astrocytes 1		Calculated with FindAllMarkers function using default, two-sided Wilcoxon test with only.pos=T, min.pct=0.25 and logFC.threshold=0.6
0	1.27601	0.704	0.326	0	Ccdc24	ME astrocytes 1
0	1.22348	0.988	0.467	0	Sparc	ME astrocytes 1
0	1.20134	0.986	0.851	0	Slc6a11	ME astrocytes 1
0	0.807533	0.989	0.919	0	Scd2	ME astrocytes 1
0	0.796439	0.985	0.911	0	Slc4a4	ME astrocytes 1
0	0.7485	1	0.991	0	Sparcl1	ME astrocytes 1
4.51062e-307	0.845311	0.966	0.868	2.41174e-302	Cd81	ME astrocytes 1
1.59267e-291	1.26497	0.663	0.301	8.51566e-287	Slc6a9	ME astrocytes 1
1.20572e-273	1.02468	0.846	0.627	6.44676e-269	Ednrb	ME astrocytes 1
1.01868e-264	0.94071	0.867	0.634	5.44665e-260	2310022B05Rik	ME astrocytes 1
1.35603e-248	1.16803	0.665	0.338	7.2504e-244	Spon1	ME astrocytes 1
9.52772e-215	1.07065	0.731	0.484	5.09428e-210	Ptch1	ME astrocytes 1
2.8425e-214	1.02528	0.688	0.403	1.51983e-209	Lrig1	ME astrocytes 1
1.82396e-209	1.13775	0.566	0.252	9.75237e-205	Gria1	ME astrocytes 1
3.30151e-207	0.882618	0.818	0.663	1.76525e-202	Timp3	ME astrocytes 1
6.15415e-205	1.16545	0.554	0.252	3.2905e-200	Cd38	ME astrocytes 1
5.79599e-193	0.887339	0.792	0.631	3.099e-188	Syn3	ME astrocytes 1
1.83814e-185	1.0166	0.596	0.296	9.82817e-181	Marcks	ME astrocytes 1
4.15329e-179	1.2356	0.434	0.167	2.22068e-174	Sfrp5	ME astrocytes 1
2.92303e-159	0.69561	0.88	0.769	1.56288e-154	Serpine2	ME astrocytes 1
9.58207e-124	0.768658	0.723	0.564	5.12334e-119	Atp2a2	ME astrocytes 1
4.06362e-121	0.842724	0.605	0.398	2.17274e-116	Adcyap1r1	ME astrocytes 1
1.50221e-117	0.828842	0.592	0.399	8.03201e-113	Gpld1	ME astrocytes 1
1.34076e-113	0.989291	0.392	0.184	7.16878e-109	Paqr6	ME astrocytes 1
1.3068e-111	0.861446	0.568	0.371	6.98717e-107	Cnp	ME astrocytes 1
1.9125e-104	0.771191	0.602	0.429	1.02258e-99	Mrs2	ME astrocytes 1
3.2004e-103	0.882398	0.438	0.236	1.71119e-98	Sdc3	ME astrocytes 1
5.02438e-101	0.686741	0.735	0.6	2.68644e-96	Kcnj10	ME astrocytes 1
1.87703e-99	0.997736	0.268	0.101	1.00361e-94	Dab2	ME astrocytes 1
5.88181e-97	0.951457	0.278	0.109	3.14489e-92	Heyl	ME astrocytes 1
3.22672e-96	0.677795	0.695	0.538	1.72526e-91	Adgrg1	ME astrocytes 1
2.07559e-94	0.834946	0.494	0.314	1.10978e-89	Gabbr2	ME astrocytes 1
8.78767e-91	0.760129	0.559	0.39	4.69859e-86	Arxes2	ME astrocytes 1
1.57964e-88	0.918385	0.314	0.144	8.44604e-84	B3galt2	ME astrocytes 1
5.50879e-88	0.913187	0.408	0.235	2.94544e-83	5031439G07Rik	ME astrocytes 1
8.34379e-84	0.820539	0.45	0.274	4.46126e-79	Gpr37	ME astrocytes 1
2.00565e-74	0.766448	0.284	0.133	1.07238e-69	Ucp2	ME astrocytes 1
4.963e-74	0.851017	0.479	0.327	2.65362e-69	Etnppl	ME astrocytes 1
7.25579e-74	0.76641	0.407	0.242	3.87953e-69	Itpkb	ME astrocytes 1
7.39896e-72	0.798122	0.255	0.111	3.95608e-67	Nkx6-2	ME astrocytes 1
1.09996e-63	0.776506	0.269	0.133	5.88128e-59	Ntrk3	ME astrocytes 1
1.44996e-51	0.731716	0.28	0.157	7.75263e-47	Lhfp	ME astrocytes 1
1.52074e-51	0.673848	0.33	0.2	8.13108e-47	Clic4	ME astrocytes 1
8.06683e-51	0.700956	0.252	0.133	4.31317e-46	Shisa9	ME astrocytes 1
1.35949e-47	0.695749	0.295	0.178	7.26892e-43	Gdpd2	ME astrocytes 1
6.5992e-46	0.650391	0.372	0.25	3.52846e-41	Slc14a1	ME astrocytes 1
5.36884e-45	0.617918	0.418	0.3	2.87061e-40	Gm15966	ME astrocytes 1
8.4522e-45	0.625633	0.428	0.314	4.51922e-40	Itgb8	ME astrocytes 1
4.30868e-43	0.605992	0.424	0.309	2.30377e-38	Olig1	ME astrocytes 1
1.30338e-42	0.699411	0.341	0.232	6.96892e-38	Fry	ME astrocytes 1
1.50014e-35	0.649279	0.271	0.172	8.02094e-31	Mmp14	ME astrocytes 1
7.97294e-29	0.632584	0.324	0.239	4.26297e-24	Sorbs1	ME astrocytes 1
0	2.73338	0.939	0.356	0	Gnao1	cortex astrocytes
0	2.49442	0.526	0.025	0	St6galnac5	cortex astrocytes
0	2.31374	0.53	0.034	0	Lhx2	cortex astrocytes
0	2.23878	0.464	0.02	0	Igfbp2	cortex astrocytes
0	2.2232	0.771	0.289	0	Dclk1	cortex astrocytes
0	2.16086	0.527	0.039	0	Atp1b1	cortex astrocytes
0	2.02764	0.543	0.069	0	Nme7	cortex astrocytes
0	1.98967	0.687	0.186	0	Mertk	cortex astrocytes
0	1.977	0.366	0.005	0	Chrdl1	cortex astrocytes
0	1.96691	0.6	0.124	0	Ezr	cortex astrocytes
0	1.83648	0.957	0.67	0	Tspan7	cortex astrocytes
0	1.82825	0.635	0.162	0	Slco1c1	cortex astrocytes
0	1.80101	0.752	0.293	0	Mgll	cortex astrocytes
0	1.71423	0.64	0.181	0	Chst2	cortex astrocytes
0	1.67597	0.35	0.024	0	Dio2	cortex astrocytes
0	1.62839	0.326	0.013	0	Foxg1	cortex astrocytes
0	1.58274	0.739	0.353	0	Gria2	cortex astrocytes
0	1.46406	0.684	0.285	0	Kcnk1	cortex astrocytes
0	1.43682	0.964	0.723	0	Cspg5	cortex astrocytes
0	1.42436	0.928	0.643	0	Fam107a	cortex astrocytes
0	1.34686	0.859	0.54	0	Cadm1	cortex astrocytes
0	1.26563	0.928	0.69	0	Mfge8	cortex astrocytes
0	1.23119	0.998	0.949	0	Glul	cortex astrocytes
0	1.02226	0.956	0.812	0	Htra1	cortex astrocytes
0	0.933169	0.974	0.875	0	S1pr1	cortex astrocytes
3.0326e-298	1.56779	0.38	0.065	1.62147e-293	Naaa	cortex astrocytes
3.73104e-281	1.27619	0.731	0.369	1.99492e-276	Camk2n1	cortex astrocytes
1.34847e-278	1.44473	0.404	0.086	7.21001e-274	Pmp22	cortex astrocytes
4.78399e-275	1.03805	0.854	0.599	2.5579e-270	Msmo1	cortex astrocytes
2.4386e-264	0.911527	0.896	0.683	1.30387e-259	Prdx6	cortex astrocytes
4.69653e-260	1.51753	0.284	0.029	2.51114e-255	Eogt	cortex astrocytes
2.93611e-256	1.03478	0.816	0.558	1.56988e-251	Tcf4	cortex astrocytes
8.49966e-254	1.32026	0.552	0.209	4.5446e-249	Fam171b	cortex astrocytes
2.7871e-251	1.22597	0.671	0.338	1.49021e-246	Gstm5	cortex astrocytes
1.10204e-249	1.33713	0.406	0.099	5.89236e-245	Clmn	cortex astrocytes
1.34153e-243	1.36071	0.34	0.064	7.17289e-239	Akt2	cortex astrocytes
1.48776e-228	1.18263	0.27	0.033	7.95476e-224	Meis2	cortex astrocytes
6.52924e-228	1.30089	0.33	0.064	3.49105e-223	Rgcc	cortex astrocytes
9.40301e-217	1.20838	0.263	0.034	5.0276e-212	Hapln1	cortex astrocytes
1.92234e-216	1.26699	0.395	0.11	1.02784e-211	Gldc	cortex astrocytes
1.25577e-215	1.11018	0.722	0.44	6.71436e-211	Fjx1	cortex astrocytes
2.01241e-212	1.14429	0.673	0.385	1.076e-207	Car2	cortex astrocytes
6.15109e-201	1.09713	0.67	0.377	3.28886e-196	Vegfa	cortex astrocytes
7.89278e-197	1.20887	0.342	0.087	4.22011e-192	Ndrg4	cortex astrocytes
6.56645e-188	1.16938	0.436	0.152	3.51095e-183	Scara3	cortex astrocytes
8.07354e-185	1.12465	0.477	0.189	4.31676e-180	Lix1	cortex astrocytes
2.73982e-180	1.16436	0.252	0.043	1.46493e-175	Ccnd2	cortex astrocytes
6.58963e-180	1.07145	0.425	0.151	3.52334e-175	Grin2c	cortex astrocytes
2.61764e-170	1.07364	0.355	0.107	1.3996e-165	Grm3	cortex astrocytes
2.58764e-165	1.05696	0.3	0.075	1.38356e-160	Oaf	cortex astrocytes
8.47797e-163	1.10751	0.33	0.096	4.533e-158	Hopx	cortex astrocytes
2.94843e-158	1.01771	0.376	0.128	1.57647e-153	Tagln3	cortex astrocytes
2.0399e-152	0.847058	0.693	0.441	1.09069e-147	Cxcl14	cortex astrocytes
1.89866e-143	0.91251	0.543	0.274	1.01518e-138	Btbd17	cortex astrocytes
3.04896e-136	0.81525	0.575	0.307	1.63022e-131	Omg	cortex astrocytes
5.19509e-135	0.939787	0.25	0.062	2.77771e-130	Cox10	cortex astrocytes
4.89761e-130	0.815135	0.671	0.447	2.61865e-125	Appl2	cortex astrocytes
9.48527e-129	0.736566	0.83	0.683	5.07158e-124	Ptn	cortex astrocytes
3.61431e-127	0.769035	0.732	0.524	1.9325e-122	Cfl1	cortex astrocytes
3.09094e-126	0.899041	0.332	0.119	1.65266e-121	Tnfrsf19	cortex astrocytes
9.83929e-121	0.922172	0.413	0.186	5.26087e-116	Npc1	cortex astrocytes
2.24469e-117	0.866469	0.642	0.439	1.20019e-112	Rsrp1	cortex astrocytes
4.18762e-117	0.747844	0.676	0.448	2.23904e-112	Grina	cortex astrocytes
5.2108e-114	0.927969	0.354	0.145	2.78611e-109	Frmd4a	cortex astrocytes
1.4023e-113	0.925484	0.299	0.106	7.49784e-109	Septin8	cortex astrocytes
3.19502e-113	0.899094	0.308	0.111	1.70831e-108	Lgr4	cortex astrocytes
2.55638e-109	0.760053	0.598	0.374	1.36685e-104	Slc25a3	cortex astrocytes
1.18099e-107	0.836929	0.407	0.191	6.31452e-103	Fgfr1	cortex astrocytes
1.60504e-107	0.778157	0.579	0.355	8.58182e-103	Aplp1	cortex astrocytes
1.82412e-106	0.855346	0.375	0.165	9.75321e-102	Mcur1	cortex astrocytes
1.60846e-104	0.813879	0.461	0.243	8.6001e-100	Psat1	cortex astrocytes
5.03137e-104	0.763026	0.25	0.08	2.69017e-99	Tank	cortex astrocytes
2.02801e-103	0.826018	0.405	0.193	1.08434e-98	Gas1	cortex astrocytes
4.26814e-101	0.748777	0.528	0.306	2.28209e-96	Cdh2	cortex astrocytes
1.39808e-99	0.794917	0.427	0.216	7.47528e-95	Fermt2	cortex astrocytes
6.73788e-99	0.738653	0.564	0.342	3.60261e-94	Celf2	cortex astrocytes
1.89643e-98	0.817013	0.454	0.242	1.01398e-93	Cpeb4	cortex astrocytes
3.54583e-98	0.755372	0.528	0.304	1.89589e-93	Smpdl3a	cortex astrocytes
6.20007e-98	0.810394	0.358	0.162	3.31506e-93	Eif4g3	cortex astrocytes
3.0872e-96	0.782423	0.358	0.162	1.65066e-91	Slc15a2	cortex astrocytes
1.03785e-95	0.80198	0.326	0.136	5.54915e-91	Apln	cortex astrocytes
1.86907e-94	0.770307	0.287	0.111	9.99354e-90	Hmgn3	cortex astrocytes
4.65471e-94	0.699397	0.606	0.394	2.48878e-89	Cd47	cortex astrocytes
2.06349e-92	0.757085	0.303	0.124	1.10331e-87	Rgs20	cortex astrocytes
4.53752e-88	0.704249	0.555	0.353	2.42612e-83	Septin7	cortex astrocytes
1.53302e-86	0.784713	0.373	0.185	8.19673e-82	Slc48a1	cortex astrocytes
1.11481e-82	0.779584	0.293	0.126	5.96067e-78	Pantr1	cortex astrocytes
2.59749e-82	0.730647	0.335	0.156	1.38883e-77	Rapgef3	cortex astrocytes
3.60962e-82	0.720609	0.349	0.167	1.92999e-77	Il18	cortex astrocytes
4.78168e-82	0.71746	0.314	0.139	2.55667e-77	Cyp4f15	cortex astrocytes
8.64345e-81	0.619751	0.578	0.376	4.62148e-76	Mt3	cortex astrocytes
3.97878e-80	0.698732	0.373	0.188	2.12737e-75	Tlr3	cortex astrocytes
2.17057e-78	0.720343	0.274	0.115	1.16056e-73	Crot	cortex astrocytes
2.31723e-78	0.70347	0.539	0.352	1.23898e-73	Lrrc58	cortex astrocytes
3.62402e-78	0.684825	0.42	0.231	1.93769e-73	Rorb	cortex astrocytes
4.14908e-77	0.681346	0.482	0.289	2.21843e-72	Fzd2	cortex astrocytes
6.25272e-77	0.706226	0.289	0.127	3.3432e-72	Pou2f1	cortex astrocytes
7.60582e-77	0.683546	0.531	0.337	4.06668e-72	Slc38a3	cortex astrocytes
6.51602e-76	0.725852	0.43	0.245	3.48399e-71	Hmgcr	cortex astrocytes
3.33866e-75	0.65564	0.47	0.279	1.78511e-70	Add3	cortex astrocytes
2.55384e-74	0.635442	0.479	0.287	1.36549e-69	Cntfr	cortex astrocytes
3.55468e-72	0.689601	0.402	0.221	1.90062e-67	Pabpn1	cortex astrocytes
3.75823e-69	0.660074	0.507	0.328	2.00945e-64	Ugp2	cortex astrocytes
1.67753e-68	0.683598	0.383	0.209	8.96941e-64	Phkg1	cortex astrocytes
1.83088e-68	0.662038	0.33	0.166	9.78934e-64	B930095G15Rik	cortex astrocytes
1.82894e-66	0.65117	0.335	0.174	9.779e-62	Prex1	cortex astrocytes
8.10747e-62	0.600049	0.449	0.278	4.3349e-57	Slc9a3r1	cortex astrocytes
1.73061e-61	0.637005	0.335	0.18	9.25324e-57	Sod1	cortex astrocytes
2.73464e-58	0.600678	0.43	0.265	1.46216e-53	Efhd2	cortex astrocytes
1.20001e-55	0.642184	0.25	0.12	6.41623e-51	4930488L21Rik	cortex astrocytes
3.28854e-55	0.603483	0.287	0.147	1.75831e-50	4933431E20Rik	cortex astrocytes
4.22126e-55	0.654837	0.296	0.156	2.25702e-50	Gabra2	cortex astrocytes
2.75349e-54	0.602123	0.378	0.223	1.47223e-49	Gli3	cortex astrocytes
1.22934e-48	0.617098	0.253	0.131	6.57303e-44	Dkk3	cortex astrocytes
5.07595e-48	0.636207	0.305	0.172	2.71401e-43	Amer2	cortex astrocytes
0	2.08891	0.646	0.13	0	Akap5	ME astrocytes 2
0	1.73332	0.409	0.038	0	Lrrc17	ME astrocytes 2
6.13951e-242	1.37435	0.971	0.668	3.28267e-237	Gm13341	ME astrocytes 2
4.80933e-231	1.24927	0.985	0.593	2.57145e-226	Agt	ME astrocytes 2
4.36669e-202	1.46875	0.632	0.206	2.33478e-197	AC161763.1	ME astrocytes 2
4.27999e-199	1.62237	0.654	0.235	2.28843e-194	AC149294.3	ME astrocytes 2
1.29566e-155	0.687215	1	0.991	6.92766e-151	Cst3	ME astrocytes 2
9.30608e-142	0.792845	0.994	0.929	4.97577e-137	mt-Ts1	ME astrocytes 2
3.74325e-134	0.871326	0.951	0.745	2.00144e-129	Gm13339	ME astrocytes 2
6.53346e-132	1.15073	0.577	0.225	3.49331e-127	Slc25a26	ME astrocytes 2
6.913e-129	0.849374	0.99	0.648	3.69624e-124	Sparc	ME astrocytes 2
2.43086e-128	0.743255	0.993	0.897	1.29973e-123	Slc6a11	ME astrocytes 2
5.96252e-124	1.44932	0.495	0.189	3.18804e-119	Gm38973	ME astrocytes 2
9.0293e-118	1.38342	0.523	0.215	4.82778e-113	Tbata	ME astrocytes 2
4.64618e-114	1.16118	0.506	0.199	2.48422e-109	Zmat2	ME astrocytes 2
3.26889e-113	0.856926	0.915	0.581	1.74781e-108	Itih3	ME astrocytes 2
3.87022e-113	1.79017	0.654	0.356	2.06933e-108	Hnrnpll	ME astrocytes 2
1.12147e-107	1.49398	0.493	0.205	5.99629e-103	Gm43972	ME astrocytes 2
9.9881e-105	1.03024	0.375	0.116	5.34044e-100	Asl	ME astrocytes 2
5.03619e-101	1.37513	0.499	0.215	2.69275e-96	Gm42899	ME astrocytes 2
5.74429e-97	0.757983	0.797	0.423	3.07136e-92	Nnat	ME astrocytes 2
5.79244e-87	0.768326	0.774	0.449	3.0971e-82	Ccdc24	ME astrocytes 2
1.32023e-84	1.12874	0.352	0.126	7.05903e-80	Olfr1062	ME astrocytes 2
5.99656e-84	0.760542	0.746	0.416	3.20624e-79	Slc6a9	ME astrocytes 2
1.04631e-80	0.749138	0.752	0.411	5.59439e-76	Igsf1	ME astrocytes 2
2.63011e-77	1.00461	0.526	0.252	1.40627e-72	Gm37144	ME astrocytes 2
1.43862e-75	0.738625	0.83	0.604	7.69203e-71	Ccdc152	ME astrocytes 2
6.40625e-74	0.945722	0.47	0.22	3.42529e-69	Hyou1	ME astrocytes 2
7.30043e-74	0.886466	0.577	0.302	3.90339e-69	Olfr344	ME astrocytes 2
6.13183e-70	0.806327	0.399	0.165	3.27856e-65	Gm11225	ME astrocytes 2
7.23532e-67	0.751372	0.254	0.078	3.86858e-62	Gm20501	ME astrocytes 2
5.80133e-66	0.873466	0.457	0.214	3.10185e-61	Rnf214	ME astrocytes 2
5.80053e-63	0.792727	0.615	0.375	3.10143e-58	Gm10358	ME astrocytes 2
6.66658e-63	0.92391	0.359	0.148	3.56449e-58	Nkx6-2	ME astrocytes 2
9.03136e-63	0.790997	0.62	0.38	4.82889e-58	Gm7336	ME astrocytes 2
1.22823e-62	0.789515	0.62	0.38	6.5671e-58	Gm3839	ME astrocytes 2
8.79486e-61	0.780158	0.609	0.373	4.70244e-56	Gm3272	ME astrocytes 2
2.09439e-60	0.785019	0.516	0.26	1.11983e-55	Gm19220	ME astrocytes 2
2.44173e-58	0.80475	0.304	0.118	1.30554e-53	Tnfrsf26	ME astrocytes 2
1.19294e-57	0.741153	0.408	0.187	6.37842e-53	Gm42535	ME astrocytes 2
4.02059e-56	0.790618	0.563	0.322	2.14973e-51	Ripor2	ME astrocytes 2
2.33821e-53	0.724095	0.307	0.124	1.25019e-48	Gm26716	ME astrocytes 2
3.01023e-53	0.6937	0.718	0.499	1.60951e-48	Nkain4	ME astrocytes 2
1.71199e-52	0.635428	0.778	0.581	9.15367e-48	Adgrg1	ME astrocytes 2
4.67213e-51	0.810715	0.666	0.454	2.4981e-46	Sec61a1	ME astrocytes 2
2.04151e-50	0.76648	0.283	0.114	1.09156e-45	Gm37045	ME astrocytes 2
3.68849e-50	0.690227	0.517	0.291	1.97216e-45	mt-Te	ME astrocytes 2
6.53958e-49	0.745702	0.284	0.116	3.49658e-44	Lipe	ME astrocytes 2
6.42591e-47	0.651209	0.437	0.227	3.43581e-42	Gm20721	ME astrocytes 2
7.96656e-47	0.772815	0.285	0.12	4.25956e-42	A930002H02Rik	ME astrocytes 2
1.44049e-43	0.755574	0.495	0.292	7.702e-39	Amt	ME astrocytes 2
3.17318e-42	0.701332	0.336	0.163	1.69664e-37	Pcdhgc3	ME astrocytes 2
3.90721e-42	0.80945	0.292	0.133	2.0891e-37	Ccdc184	ME astrocytes 2
1.31612e-41	0.655894	0.262	0.109	7.037e-37	Inpp5a	ME astrocytes 2
9.43142e-41	0.683398	0.344	0.17	5.04279e-36	Gm15515	ME astrocytes 2
2.43563e-40	0.637786	0.439	0.241	1.30228e-35	Olfr907	ME astrocytes 2
5.35499e-40	0.675139	0.366	0.185	2.86321e-35	Gm12792	ME astrocytes 2
1.4046e-38	0.749128	0.471	0.283	7.51014e-34	Bhlhe41	ME astrocytes 2
4.57075e-38	0.651495	0.353	0.176	2.44389e-33	Ucp2	ME astrocytes 2
1.28655e-37	0.623595	0.274	0.124	6.87891e-33	Pde6a	ME astrocytes 2
5.77356e-37	0.623573	0.289	0.135	3.087e-32	Dtl	ME astrocytes 2
4.34602e-36	0.618962	0.402	0.222	2.32373e-31	Galntl6	ME astrocytes 2
5.03937e-34	0.768307	0.261	0.124	2.69445e-29	Ddx23	ME astrocytes 2
8.02407e-32	0.619841	0.384	0.22	4.29031e-27	Prmt5	ME astrocytes 2
0	2.98316	0.646	0.041	0	Slc38a1	Gfap high astrocytes
0	2.43116	0.466	0.034	0	Sulf2	Gfap high astrocytes
7.41905e-282	2.96198	0.456	0.058	3.96682e-277	Gfap	Gfap high astrocytes
3.83718e-249	2.06795	0.428	0.055	2.05166e-244	6330403K07Rik	Gfap high astrocytes
2.72452e-242	1.46412	0.317	0.027	1.45674e-237	Col23a1	Gfap high astrocytes
2.00261e-225	1.98474	0.922	0.428	1.07076e-220	Nnat	Gfap high astrocytes
1.50108e-212	1.50382	0.385	0.051	8.02598e-208	Nbl1	Gfap high astrocytes
1.62591e-159	1.67486	0.26	0.03	8.6934e-155	Vim	Gfap high astrocytes
1.70797e-157	2.2299	0.507	0.133	9.13219e-153	Igfbp5	Gfap high astrocytes
7.60565e-143	1.23315	0.993	0.913	4.06659e-138	Cpe	Gfap high astrocytes
3.01004e-139	1.54287	0.383	0.079	1.60941e-134	S100a6	Gfap high astrocytes
3.44221e-115	1.41791	0.677	0.291	1.84048e-110	Id3	Gfap high astrocytes
1.30757e-111	0.899072	0.265	0.045	6.99133e-107	Ggta1	Gfap high astrocytes
1.40755e-107	1.09811	0.441	0.123	7.52587e-103	Basp1	Gfap high astrocytes
2.82495e-103	0.969442	0.975	0.664	1.51044e-98	Sparc	Gfap high astrocytes
1.3955e-97	0.969938	0.382	0.1	7.46144e-93	Ndn	Gfap high astrocytes
9.80444e-97	1.34543	0.327	0.078	5.24224e-92	Serpina3n	Gfap high astrocytes
5.35224e-95	0.980498	0.277	0.057	2.86174e-90	Id1	Gfap high astrocytes
1.35214e-91	1.05576	0.68	0.3	7.22965e-87	Cd9	Gfap high astrocytes
1.85146e-89	0.854215	0.942	0.715	9.89937e-85	Tmem47	Gfap high astrocytes
5.03413e-89	1.09066	0.444	0.142	2.69165e-84	Plat	Gfap high astrocytes
4.5975e-88	1.14775	0.416	0.13	2.45819e-83	Timp2	Gfap high astrocytes
1.3188e-87	0.920834	0.251	0.051	7.05134e-83	Slit2	Gfap high astrocytes
2.37605e-85	0.988003	0.875	0.582	1.27043e-80	Tmbim6	Gfap high astrocytes
3.23166e-85	0.917095	0.305	0.074	1.7279e-80	Kcne1l	Gfap high astrocytes
5.32094e-85	1.12773	0.817	0.505	2.845e-80	Tuba1a	Gfap high astrocytes
2.07475e-79	0.632334	0.996	0.945	1.10933e-74	Scd2	Gfap high astrocytes
1.00909e-78	0.871653	0.409	0.129	5.3954e-74	Ildr2	Gfap high astrocytes
1.4785e-78	1.12071	0.429	0.148	7.90526e-74	Il6st	Gfap high astrocytes
1.84482e-78	0.831382	0.947	0.718	9.86389e-74	Mlc1	Gfap high astrocytes
4.96892e-78	1.02438	0.271	0.066	2.65678e-73	Hspb8	Gfap high astrocytes
7.77225e-78	0.875909	0.499	0.186	4.15567e-73	Rtn1	Gfap high astrocytes
3.6017e-69	0.632396	0.973	0.859	1.92576e-64	Itm2b	Gfap high astrocytes
5.90124e-67	0.743388	0.258	0.067	3.15528e-62	Atp1a1	Gfap high astrocytes
7.4565e-64	0.746042	0.279	0.077	3.98684e-59	Six3	Gfap high astrocytes
6.32392e-63	0.64747	0.965	0.825	3.38127e-58	Ntrk2	Gfap high astrocytes
1.23378e-61	0.869876	0.77	0.469	6.59675e-57	Gnai2	Gfap high astrocytes
4.47034e-61	0.859042	0.823	0.532	2.3902e-56	Id4	Gfap high astrocytes
1.05455e-60	0.829173	0.534	0.232	5.63847e-56	Zcchc18	Gfap high astrocytes
3.72421e-59	0.738403	0.733	0.397	1.99126e-54	Marcks	Gfap high astrocytes
4.10889e-59	0.736641	0.853	0.624	2.19694e-54	Gnas	Gfap high astrocytes
1.20953e-57	0.682368	0.288	0.086	6.46711e-53	Atp2b4	Gfap high astrocytes
6.00614e-57	0.833946	0.894	0.701	3.21136e-52	Dbi	Gfap high astrocytes
3.28412e-53	0.683122	0.684	0.36	1.75595e-48	Gria1	Gfap high astrocytes
5.14996e-52	1.18892	0.478	0.217	2.75358e-47	B2m	Gfap high astrocytes
2.04263e-51	0.729832	0.549	0.254	1.09215e-46	Fam213a	Gfap high astrocytes
1.66452e-49	0.995977	0.618	0.346	8.89983e-45	Fxyd1	Gfap high astrocytes
7.00112e-49	0.650143	0.444	0.188	3.74336e-44	Nap1l5	Gfap high astrocytes
4.37161e-47	0.632759	0.294	0.101	2.33741e-42	Itih5	Gfap high astrocytes
1.20605e-44	0.6266	0.435	0.191	6.44852e-40	Rftn2	Gfap high astrocytes
2.341e-44	0.85554	0.631	0.376	1.25168e-39	Rpl41	Gfap high astrocytes
6.71398e-44	0.648636	0.367	0.151	3.58983e-39	Sdcbp	Gfap high astrocytes
1.1147e-43	0.636833	0.277	0.097	5.96006e-39	Emp2	Gfap high astrocytes
2.11571e-43	0.672015	0.271	0.094	1.13123e-38	Grin3a	Gfap high astrocytes
5.63169e-43	0.620914	0.448	0.202	3.01115e-38	Mgst1	Gfap high astrocytes
1.0972e-42	0.697757	0.347	0.14	5.86653e-38	Mtch1	Gfap high astrocytes
2.55827e-42	0.749184	0.341	0.141	1.36786e-37	Ulk4	Gfap high astrocytes
1.01536e-41	0.61399	0.566	0.29	5.42894e-37	Itpkb	Gfap high astrocytes
2.73478e-41	0.746543	0.711	0.449	1.46223e-36	Pbx1	Gfap high astrocytes
1.95849e-40	0.983931	0.35	0.153	1.04716e-35	Fbxo2	Gfap high astrocytes
4.11944e-39	0.736413	0.379	0.172	2.20258e-34	Ctnnb1	Gfap high astrocytes
5.95034e-39	0.647713	0.802	0.546	3.18153e-34	Slc7a11	Gfap high astrocytes
7.71598e-36	0.674054	0.621	0.371	4.12558e-31	Pea15a	Gfap high astrocytes
7.18343e-35	0.631442	0.485	0.257	3.84084e-30	Rtn4	Gfap high astrocytes
6.05971e-34	0.609957	0.257	0.1	3.24e-29	Sorbs2	Gfap high astrocytes
2.20497e-33	0.66656	0.51	0.278	1.17895e-28	H2-K1	Gfap high astrocytes
3.89551e-31	0.653271	0.438	0.23	2.08285e-26	Scd1	Gfap high astrocytes
3.50202e-30	0.710285	0.279	0.121	1.87246e-25	Aldh1a1	Gfap high astrocytes
3.23134e-18	0.634595	0.869	0.762	1.72773e-13	Aqp4	Gfap high astrocytes
1.38624e-17	0.829972	0.916	0.822	7.41197e-13	mt-Rnr2	Gfap high astrocytes

## Sheet: 6 - astrocyte DEGs Fig. 4
	p_val	avg_log2FC	% cortex astrocytes	% ME astrocytes	p_val_adj	subcellular localization	Plasma membrane?	Extracellular?	Region
Gnao1	0	2.73099	0.939	0.355	0	plasma membrane, cytosol	y		cortex			Differentially expressed genes, ME vs. cortex astrocytes, Fig. 4
St6galnac5	0	2.47562	0.523	0.025	0	golgi apparatus, extracellular		y	cortex			Top 100 differentially expressed genes from each region when comparing ME astrocytes with cortex astrocytes
Lhx2	0	2.30213	0.528	0.034	0	nucleus			cortex			Calculated with FindAllMarkers function using default, two-sided Wilcoxon test, min.pct=0.25 and logFC.threshold=0.6
Dclk1	0	2.21769	0.77	0.289	0	plasma membrane, cytosol	y		cortex
Igfbp2	0	2.18475	0.46	0.022	0	extracellular, plasma membrane	y	y	cortex			positive FC = enriched in cortex astrocytes
Atp1b1	0	2.16655	0.527	0.038	0	plasma membrane, extracellular	y	y	cortex			negative FC = enriched in ME astrocytes
Nme7	0	2.05358	0.543	0.068	0	cytoplasm, cytoskeleton			cortex
Mertk	0	1.97377	0.685	0.186	0	plasma membrane, extracellular	y	y	cortex			Subcellular localization from Uniprot database
Chrdl1	0	1.96589	0.365	0.005	0	extracellular, endoplasmic reticulum		y	cortex
Ezr	0	1.95928	0.598	0.124	0	plasma membrane, extracellular, cytoskeleton, nucleus, endosome, cytosol	y	y	cortex
Tspan7	0	1.82927	0.957	0.67	0	plasma membrane	y		cortex
Slco1c1	0	1.81847	0.634	0.162	0	plasma membrane	y		cortex
Mgll	0	1.80687	0.752	0.292	0	nucleus, cytosol, plasma membrane, endoplasmic reticulum	y		cortex
Chst2	0	1.74859	0.642	0.179	0	golgi apparatus, nucleus, cytosol			cortex
Dio2	0	1.67376	0.35	0.023	0	plasma membrane, extracellular, mitochondrion, endoplasmic reticulum	y	y	cortex
Foxg1	0	1.63748	0.327	0.012	0	nucleus			cortex
Gria2	0	1.56932	0.735	0.355	0	plasma membrane, endoplasmic reticulum	y		cortex
Naaa	3.5358e-300	1.56908	0.38	0.065	1.89052e-295	extracellular, lysosome, cytosol		y	cortex
Eogt	2.82254e-253	1.50004	0.281	0.03	1.50915e-248	endoplasmic reticulum, extracellular, nucleus, cytosol		y	cortex
Kcnk1	0	1.44269	0.682	0.286	0	plasma membrane, endosome	y		cortex
Cspg5	0	1.43707	0.966	0.722	0	plasma membrane, golgi apparatus, extracellular, endoplasmic reticulum, lysosome	y	y	cortex
Pmp22	2.61377e-275	1.42943	0.402	0.086	1.39753e-270	plasma membrane	y		cortex
Fam107a	0	1.42419	0.928	0.643	0	plasma membrane, cytoskeleton, nucleus	y		cortex
Akt2	7.2723e-245	1.36045	0.34	0.064	3.88835e-240	plasma membrane, nucleus, cytosol, endosome	y		cortex
Cadm1	0	1.33587	0.857	0.541	0	plasma membrane, extracellular	y	y	cortex
Clmn	5.84671e-246	1.32969	0.404	0.099	3.12612e-241	plasma membrane, nucleus, cytosol	y		cortex
Fam171b	5.30029e-252	1.30972	0.551	0.209	2.83396e-247	(low confidence - plasma membrane 2)			cortex
Rgcc	8.76367e-232	1.30787	0.331	0.063	4.68576e-227	cytoskeleton, nucleus, cytosol, extracellular		y	cortex
Camk2n1	1.50763e-284	1.28464	0.732	0.368	8.06099e-280	(low confidence - nucleus, cytosol 2)			cortex
Gldc	7.10488e-217	1.26334	0.395	0.109	3.79884e-212	mitochondrion, plasma membrane, nucleus	y		cortex
Glul	0	1.23987	0.998	0.949	0	plasma membrane, extracellular, mitochondrion, nucleus, cytosol, cytoskeleton, endoplasmic reticulum	y	y	cortex
Mfge8	0	1.23645	0.925	0.691	0	extracellular, plasma membrane, endoplasmic reticulum, cytosol	y	y	cortex
Ndrg4	1.17373e-198	1.2133	0.342	0.086	6.27571e-194	plasma membrane, mitochondrion, cytosol, nucleus, endoplasmic reticulum	y		cortex
Gstm5	5.20581e-248	1.20696	0.67	0.338	2.78344e-243	cytosol, extracellular		y	cortex
Hapln1	4.57231e-215	1.20069	0.262	0.034	2.44472e-210	extracellular		y	cortex
Meis2	2.0715e-232	1.18738	0.271	0.032	1.10759e-227	nucleus, cytosol			cortex
Ccnd2	4.13234e-183	1.17125	0.252	0.043	2.20948e-178	nucleus, cytosol, extracellular		y	cortex
Scara3	4.44635e-191	1.16375	0.437	0.151	2.37737e-186	extracellular, endoplasmic reticulum, plasma membrane, nucleus, golgi apparatus	y	y	cortex
Car2	6.90478e-211	1.13802	0.672	0.385	3.69185e-206	plasma membrane, extracellular, cytosol, cytoskeleton, mitochondrion, nucleus, endoplasmic reticulum	y	y	cortex
Lix1	1.53433e-185	1.12356	0.477	0.189	8.20377e-181	nucleus, cytosol			cortex
Fjx1	7.38132e-212	1.10066	0.721	0.441	3.94664e-207	extracellular		y	cortex
Hopx	3.4181e-165	1.09634	0.331	0.095	1.82759e-160	nucleus, extracellular		y	cortex
Vegfa	4.06944e-195	1.0844	0.667	0.379	2.17585e-190	extracellular, mitochondrion, nucleus, cytosol, plasma membrane, cytoskeleton, endoplasmic reticulum, endosome, lysosome	y	y	cortex
Grm3	1.14492e-170	1.07537	0.355	0.107	6.12167e-166	plasma membrane	y		cortex
Grin2c	2.11714e-176	1.06002	0.423	0.151	1.13199e-171	plasma membrane	y		cortex
Oaf	1.11674e-162	1.03993	0.298	0.075	5.971e-158	extracellular		y	cortex
Tcf4	1.10498e-256	1.03615	0.817	0.557	5.9081e-252	nucleus, cytosol			cortex
Msmo1	3.42178e-269	1.0284	0.852	0.6	1.82956e-264	plasma membrane, endoplasmic reticulum	y		cortex
Tagln3	3.07752e-160	1.02393	0.376	0.127	1.64549e-155	nucleus, cytosol			cortex
Htra1	0	0.99973	0.955	0.813	0	extracellular, plasma membrane, cytosol	y	y	cortex
Prdx6	1.25428e-273	0.952119	0.896	0.683	6.70638e-269	cytoplasm, lysosome	y	y	cortex
Cox10	1.33939e-136	0.94588	0.25	0.061	7.16147e-132	mitochondrion, nucleus, cytosol, plasma membrane	y		cortex
Septin8	7.86707e-117	0.9348	0.301	0.105	4.20636e-112	cytoplasm			cortex
Frmd4a	2.11214e-112	0.920561	0.353	0.146	1.12932e-107	cytoskeleton, cytosol			cortex
S1pr1	0	0.918342	0.971	0.877	0	plasma membrane, endosome, nucleus	y		cortex
Tnfrsf19	1.4348e-131	0.916989	0.334	0.117	7.67159e-127	plasma membrane	y		cortex
Npc1	7.83961e-121	0.915872	0.414	0.186	4.19168e-116	plasma membrane, nucleus, endoplasmic reticulum, lysosome, extracellular, endosome, golgi apparatus	y	y	cortex
Btbd17	1.63532e-140	0.898507	0.542	0.274	8.74372e-136	plasma membrane, extracellular	y	y	cortex
Lgr4	1.35481e-111	0.895834	0.306	0.112	7.2439e-107	plasma membrane	y		cortex
Mcur1	7.36801e-107	0.85571	0.375	0.165	3.93953e-102	mitochondrion			cortex
Rsrp1	1.74263e-113	0.851791	0.64	0.44	9.31747e-109	nucleus			cortex
Fgfr1	3.77412e-111	0.850295	0.409	0.19	2.01795e-106	plasma membrane, extracellular, nucleus, cytosol, cytoskeleton	y	y	cortex
Cxcl14	1.68458e-148	0.835287	0.691	0.442	9.00712e-144	secreted		y	cortex
Gas1	5.34716e-102	0.817917	0.404	0.193	2.85902e-97	plasma membrane, extracellular, nucleus, cytosol	y	y	cortex
Cpeb4	8.38181e-98	0.812689	0.453	0.242	4.48159e-93	nucleus, endoplasmic reticulum			cortex
Psat1	3.14416e-104	0.811289	0.461	0.243	1.68112e-99	cytosol, extracellular, nucleus		y	cortex
Appl2	9.90415e-129	0.809273	0.671	0.447	5.29555e-124	plasma membrane, nucleus, endosome, extracellular	y	y	cortex
Eif4g3	4.19955e-98	0.807033	0.358	0.161	2.24541e-93	cytosol, nucleus			cortex
Omg	1.11821e-132	0.802268	0.573	0.308	5.97884e-128	plasma membrane, nucleus	y		cortex
Apln	4.53895e-94	0.797423	0.325	0.137	2.42688e-89	extracellular		y	cortex
Pantr1	1.23984e-86	0.789608	0.296	0.124	6.62918e-82	(nucleus - low confidence 1)			cortex
Fermt2	1.15927e-97	0.786493	0.426	0.217	6.19836e-93	plasma membrane, nucleus, cytosol, cytoskeleton	y		cortex
Slc15a2	1.0066e-95	0.779543	0.357	0.162	5.38207e-91	plasma membrane	y		cortex
Slc48a1	2.55248e-85	0.779367	0.372	0.185	1.36476e-80	endosome, lysosome			cortex
Aplp1	2.65306e-104	0.770161	0.577	0.356	1.41854e-99	plasma membrane, extracellular	y	y	cortex
Cfl1	6.88758e-125	0.76405	0.731	0.524	3.68265e-120	cell matrix, cytoplasm			cortex
Rgs20	3.46028e-91	0.761205	0.302	0.124	1.85014e-86	nucleus, plasma membrane, cytosol, golgi apparatus	y		cortex
Hmgn3	1.64231e-92	0.753713	0.285	0.112	8.78112e-88	nucleus, cytosol			cortex
Cdh2	1.64545e-102	0.753395	0.528	0.305	8.79791e-98	plasma membrane, cell junction	y		cortex
Grina	2.80264e-116	0.744509	0.676	0.448	1.49851e-111	plasma membrane	y		cortex
Smpdl3a	2.8402e-94	0.739851	0.525	0.306	1.5186e-89	secreted		y	cortex
Celf2	2.28084e-99	0.737696	0.564	0.342	1.21952e-94	nucleus, cytoskeleton			cortex
Slc25a3	5.8423e-104	0.736536	0.595	0.375	3.12376e-99	mitochondrion			cortex
Rapgef3	1.08954e-81	0.723693	0.335	0.156	5.82554e-77	cytoplasm, membrane(predicted)	y		cortex
Ptn	2.836e-125	0.720917	0.83	0.682	1.51635e-120	secreted		y	cortex
Il18	1.73576e-80	0.715618	0.348	0.167	9.28075e-76	cytoplasm, secreted		y	cortex
Crot	3.80775e-77	0.711796	0.274	0.116	2.03593e-72	peroxisome, cytosol			cortex
Hmgcr	7.30384e-74	0.709853	0.428	0.246	3.90522e-69	endoplasmic reticulum, peroxisome			cortex
Cyp4f15	4.21872e-81	0.707025	0.313	0.14	2.25566e-76	apical plasma membrane, cytoplasm	y		cortex
Cd47	1.14175e-95	0.703449	0.607	0.393	6.10471e-91	plasma membrane	y		cortex
Lrrc58	7.03134e-78	0.699713	0.539	0.352	3.75952e-73	cytosol			cortex
Pou2f1	2.19491e-75	0.699028	0.287	0.128	1.17357e-70	nucleus			cortex
Tlr3	3.5854e-80	0.695151	0.373	0.188	1.91704e-75	endoplasmic reticulum, endosome			cortex
Septin7	7.86315e-85	0.692262	0.552	0.354	4.20427e-80	cytoplasm			cortex
Rorb	4.95673e-79	0.68735	0.42	0.23	2.65026e-74	nucleus			cortex
Slc38a3	4.25827e-76	0.680283	0.53	0.337	2.27681e-71	cell membrane	y		cortex
Add3	8.21842e-78	0.672726	0.471	0.278	4.39423e-73	cytoplasm, cell membrane	y		cortex
Fzd2	2.5255e-75	0.672582	0.48	0.29	1.35034e-70	plasma membrane	y		cortex
Mt3	2.77928e-83	0.635494	0.579	0.375	1.48603e-78	astrocyte endfoot, cytosol, extracellular space, plasma membrane, nucleus, rough endoplasmic reticulum	y	y	cortex
Lamp1	1.67274e-76	-0.606095	0.535	0.681	8.94379e-72	cell membrane, lysosome, endosome	y		ME
Ccdc152	3.61665e-55	-0.607228	0.576	0.664	1.93375e-50				ME
Gm2a	7.37812e-51	-0.614495	0.284	0.431	3.94493e-46	extracellular, lysosome, plasma membrane	y	y	ME
Kcnj16	2.04201e-42	-0.617842	0.197	0.325	1.09182e-37	cell membrane	y		ME
Fxyd1	1.38073e-42	-0.635199	0.289	0.415	7.38249e-38	cell membrane, caveolae	y		ME
Mmd2	2.79216e-74	-0.635406	0.464	0.624	1.49291e-69	golgi apparatus			ME
Dtx1	8.21663e-46	-0.636118	0.237	0.373	4.39327e-41	cytoplasm, nucleus			ME
Cst3	7.45803e-217	-0.638959	0.989	0.994	3.98766e-212	extracellular, plasma membrane, endoplasmic reticulum, golgi apparatus, nucleus, endosome, cytosol, lysosome	y	y	ME
Abat	1.25488e-52	-0.642424	0.358	0.5	6.70958e-48	mitochondrion			ME
Gprc5b	3.79732e-66	-0.644073	0.396	0.548	2.03035e-61	plasma membrane	y		ME
Kctd5	6.54415e-44	-0.655511	0.18	0.307	3.49902e-39	cytoplasm, nucleus			ME
Cables1	9.63673e-47	-0.655974	0.154	0.283	5.15257e-42	nucleus, cytoplasm			ME
Selenop	4.1035e-91	-0.655975	0.672	0.776	2.19406e-86	secreted		y	ME
Slc20a2	5.26761e-48	-0.658748	0.167	0.299	2.81648e-43	plasma membrane, nucleus	y	y	ME
Fads1	2.60827e-66	-0.662412	0.387	0.542	1.39459e-61	endoplasmic reticulum, mitochondria			ME
Ntsr2	4.59395e-146	-0.678768	0.774	0.867	2.45629e-141	plasma membrane	y		ME
Hif1a	7.95602e-49	-0.682119	0.138	0.27	4.25392e-44	cytoplasm, nucleus			ME
Olig1	3.06181e-54	-0.685153	0.266	0.414	1.63709e-49	nucleus			ME
Zmat2	9.4471e-49	-0.690066	0.154	0.285	5.05117e-44	nucleus			ME
Sox1	2.97099e-58	-0.696968	0.257	0.415	1.58853e-53	nucleus			ME
Atp1b2	7.58624e-296	-0.697005	0.96	0.99	4.05621e-291	plasma membrane	y		ME
Fam213a	4.85021e-58	-0.705353	0.184	0.335	2.59331e-53	extracellular		y	ME
Gm15966	6.26826e-62	-0.714569	0.249	0.411	3.35152e-57				ME
Rcn2	7.26281e-104	-0.721394	0.492	0.677	3.88328e-99	endoplasmic reticulum			ME
Aqp4	5.27374e-113	-0.723582	0.692	0.818	2.81976e-108	plasma membrane, endosome	y		ME
Arl6ip1	8.27894e-68	-0.745585	0.331	0.495	4.42658e-63	endoplasmic reticulum			ME
Gdpd2	2.71857e-54	-0.746691	0.142	0.28	1.45356e-49	plasma membrane, cytoplasm	y		ME
Itgb8	1.32929e-63	-0.756545	0.265	0.422	7.10747e-59	plasma membrane	y		ME
Sorbs1	1.74102e-48	-0.760667	0.194	0.324	9.30891e-44	cell junction, cell membrane, cytoskeleton, nucleus	y		ME
Kcnip3	6.77366e-70	-0.766952	0.206	0.378	3.62174e-65	cytoplasm, nucleus			ME
Mmp14	1.22277e-57	-0.79875	0.127	0.267	6.5379e-53	cell membrane, cytoplasm, melanosome			ME
Itm2c	4.39126e-182	-0.813928	0.737	0.861	2.34792e-177	plasma membrane, lysosome, extracellular, golgi apparatus	y	y	ME
Rpn2	1.76327e-88	-0.820385	0.288	0.48	9.42786e-84	endoplasmic reticulum			ME
Mdk	1.4773e-74	-0.822016	0.22	0.395	7.89885e-70	extracellular		y	ME
Slc7a11	1.53295e-97	-0.823922	0.452	0.636	8.19637e-93	plasma membrane	y		ME
Tmcc3	2.26776e-72	-0.83044	0.147	0.317	1.21252e-67	endoplasmic reticulum, plasma membrane	y		ME
B2m	8.1135e-69	-0.843053	0.139	0.298	4.33813e-64	plasma membrane, extracellular, endoplasmic reticulum, cytosol, golgi apparatus, endosome, cytoskeleton, mitochondrion, nucleus	y	y	ME
Lrrc8a	3.3873e-85	-0.852195	0.273	0.462	1.81112e-80	plasma membrane	y		ME
Serpine2	5.41524e-209	-0.86584	0.716	0.877	2.89542e-204	plasma membrane, extracellular, cytosol	y	y	ME
Atp2a2	1.05709e-139	-0.877772	0.507	0.707	5.65202e-135	endoplasmic reticulum			ME
Dbi	1.68676e-151	-0.879887	0.618	0.777	9.01875e-147	endoplasmic reticulum, golgi apparatus, extracellular, cytosol, nucleus		y	ME
Apoe	0	-0.886287	0.979	0.989	0	plasma membrane, extracellular, nucleus, endoplasmic reticulum, endosome, golgi apparatus, cytoskeleton, mitochondrion, cytosol, lysosome	y	y	ME
Ntrk3	8.28955e-79	-0.889204	0.091	0.252	4.43226e-74	plasma membrane, extracellular, cytoskeleton, nucleus, cytosol	y	y	ME
Scd1	5.51186e-91	-0.923307	0.128	0.319	2.94708e-86	nucleus, endoplasmic reticulum, extracellular, mitochondrion, peroxisome, cytosol		y	ME
Nkain4	1.52203e-121	-0.945376	0.391	0.607	8.13799e-117	plasma membrane	y		ME
Mlc1	9.42629e-209	-0.969041	0.611	0.813	5.04005e-204	plasma membrane, endoplasmic reticulum, endosome, lysosome	y		ME
Clic4	6.82211e-96	-0.976979	0.134	0.329	3.64765e-91	plasma membrane, cytoskeleton, mitochondrion, nucleus, cytosol, extracellular	y	y	ME
Tmbim6	2.09656e-160	-0.989191	0.457	0.695	1.12099e-155	plasma membrane, mitochondrion, nucleus, endoplasmic reticulum	y		ME
Fabp7	1.05815e-77	-0.991445	0.287	0.462	5.65772e-73	cytosol, nucleus, cytoskeleton			ME
Cd9	7.38357e-100	-1.00353	0.203	0.408	3.94785e-95	plasma membrane, extracellular, endosome, cytosol	y	y	ME
Etnppl	6.372e-102	-1.00799	0.261	0.471	3.40698e-97	mitochondrion			ME
Timp3	4.29257e-228	-1.01389	0.607	0.803	2.29515e-223	extracellular, nucleus		y	ME
Galnt16	7.13692e-106	-1.01854	0.119	0.321	3.81597e-101	golgi apparatus			ME
Kcnj10	3.54479e-181	-1.02068	0.521	0.74	1.89533e-176	plasma membrane	y		ME
Rtn1	1.62835e-98	-1.02905	0.097	0.28	8.70648e-94	endoplasmic reticulum, golgi apparatus, nucleus			ME
Tuba1a	6.84686e-132	-1.03484	0.402	0.607	3.66088e-127	cytoskeleton, endosome, cytosol, extracellular, nucleus		y	ME
Syn3	7.03663e-225	-1.04371	0.567	0.78	3.76234e-220	synaptic vesicle			ME
Slc25a26	9.77021e-119	-1.07048	0.13	0.35	5.22394e-114	mitochondrion			ME
Slc4a4	0	-1.0716	0.879	0.981	0	plasma membrane, extracellular, cytosol	y	y	ME
Lhfp	6.15551e-125	-1.10879	0.077	0.29	3.29123e-120	nucleus			ME
Adgrg1	7.4119e-202	-1.11759	0.442	0.704	3.96299e-197	plasma membrane, secreted	y	y	ME
Tmem47	5.34924e-256	-1.12279	0.595	0.818	2.86013e-251	plasma membrane	y		ME
5031439G07Rik	2.05483e-122	-1.13055	0.167	0.395	1.09867e-117				ME
Ntrk2	0	-1.1506	0.715	0.909	0	plasma membrane, endosome, cytosol, golgi apparatus, extracellular, cytoskeleton, mitochondrion, nucleus	y	y	ME
Slc14a1	1.94932e-138	-1.15321	0.151	0.394	1.04226e-133	plasma membrane	y		ME
Gpr37	3.35643e-145	-1.18377	0.191	0.445	1.79462e-140	plasma membrane, endoplasmic reticulum	y		ME
B3galt2	1.75155e-120	-1.2046	0.086	0.295	9.36517e-116	golgi apparatus, endoplasmic reticulum			ME
Mrs2	6.67751e-211	-1.21443	0.32	0.614	3.57033e-206	mitochondrion			ME
Arxes2	8.51958e-200	-1.23773	0.275	0.577	4.55525e-195	endoplasmic reticulum			ME
Mgst1	5.60863e-160	-1.25376	0.068	0.315	2.99882e-155	mitochondrion, endoplasmic reticulum, plasma membrane, peroxisome, lysosome, nucleus, cytosol	y		ME
Gabbr2	2.28811e-182	-1.27787	0.215	0.497	1.22341e-177	plasma membrane	y		ME
Gpld1	4.70449e-244	-1.35232	0.28	0.604	2.5154e-239	extracellular, lysosome, plasma membrane, cytosol	y	y	ME
Sparcl1	0	-1.41389	0.987	1	0	extracellular, endoplasmic reticulum		y	ME
Ednrb	0	-1.41983	0.529	0.836	0	plasma membrane, nucleus, extracellular, cytosol	y	y	ME
Nkx6-2	1.18747e-163	-1.43706	0.031	0.259	6.34917e-159	nucleus, cytosol			ME
Heyl	1.64582e-186	-1.43965	0.025	0.275	8.79988e-182	nucleus			ME
Itpkb	2.50466e-209	-1.44289	0.12	0.429	1.33919e-204	nucleus, cytosol			ME
Cd81	0	-1.4505	0.812	0.969	0	plasma membrane, extracellular, endosome, cytosol	y	y	ME
Adcyap1r1	3.76545e-271	-1.46054	0.268	0.619	2.01331e-266	plasma membrane, endoplasmic reticulum, endosome	y		ME
Scd2	0	-1.47335	0.883	0.988	0	ER membrane, peroxisome membrane			ME
Ptch1	2.35582e-292	-1.51561	0.39	0.711	1.25961e-287	plasma membrane, nucleus, extracellular, cytoskeleton	y	y	ME
Sdc3	2.65386e-239	-1.5792	0.113	0.449	1.41896e-234	plasma membrane, extracellular, lysosome, golgi apparatus, nucleus	y	y	ME
Cnp	6.38053e-283	-1.58244	0.232	0.59	3.41154e-278	cytoskeleton, nucleus, cytosol, extracellular, mitochondrion, plasma membrane	y	y	ME
Paqr6	4.86307e-233	-1.59754	0.072	0.395	2.60019e-228	plasma membrane	y		ME
Ucp2	4.4017e-249	-1.63455	0.01	0.311	2.3535e-244	mitochondrion, peroxisome, nucleus, cytosol			ME
Lrig1	0	-1.74349	0.251	0.691	0	plasma membrane, extracellular, cytosol	y	y	ME
2310022B05Rik	0	-1.76446	0.5	0.876	0	cytoplasm (predicted)			ME
Sfrp5	0	-1.95273	0.046	0.424	0	plasma membrane, extracellular, nucleus, cytosol	y	y	ME
Cd38	0	-1.99854	0.101	0.551	0	plasma membrane, extracellular, nucleus, cytosol	y	y	ME
Slc6a11	0	-2.16575	0.784	0.984	0	plasma membrane, cytoskeleton, extracellular, nucleus, cytosol	y	y	ME
Spon1	0	-2.19384	0.146	0.678	0	extracellular, endoplasmic reticulum		y	ME
Slc6a9	0	-2.22942	0.126	0.655	0	plasma membrane	y		ME
Ccdc24	0	-2.25262	0.148	0.694	0				ME
Marcks	0	-2.25418	0.108	0.616	0	plasma membrane, endosome, endoplasmic reticulum, cytoskeleton, golgi apparatus	y		ME
Gria1	0	-2.28243	0.075	0.575	0	plasma membrane, cytoskeleton, nucleus, cytosol	y		ME
Itih3	0	-3.10899	0.223	0.863	0	extracellular		y	ME
Igsf1	0	-3.38493	0.007	0.723	0	plasma membrane, extracellular	y	y	ME
Nnat	0	-3.61907	0.046	0.724	0	extracellular		y	ME
Agt	0	-4.37038	0.125	0.952	0	extracellular, cytosol, mitochondrion, nucleus		y	ME
Sparc	0	-4.38342	0.198	0.987	0	extracellular, nucleus, cytoskeleton, mitochondrion		y	ME

## Sheet: 7 - astrocyte pathways, Fig 4
Astrocyte Pathway Analysis - Differential GO and pathway enrichment for different subtypes
MSigDB Database		padj_cortex	padj_ME1	padj_ME2	padj_Gfap
Cell Type	AIZARANI_LIVER_C1_NK_NKT_CELLS_1	0.257499	0	0	4.32856
Cell Type	AIZARANI_LIVER_C10_MVECS_1	4.4996	7.62786	0	26.8052
Cell Type	AIZARANI_LIVER_C11_HEPATOCYTES_1	1.24957	3.13613	0.0260621	0			p<0.05 = padj > 1.3
Cell Type	AIZARANI_LIVER_C13_LSECS_2	2.57383	10.2663	0	13.2076			p<0.01 = padj > 2
Cell Type	AIZARANI_LIVER_C2_KUPFFER_CELLS_1	0.120893	0.151416	0	3.85268			Pathways from MSigDB
Cell Type	AIZARANI_LIVER_C20_LSECS_3	0	4.98887	0	7.38623			Calculated using bc3net enrichment function (one-sided Fisher's exact test)
Cell Type	AIZARANI_LIVER_C21_STELLATE_CELLS_1	0.0629422	11.9008	0.137741	15.0554
Cell Type	AIZARANI_LIVER_C23_KUPFFER_CELLS_3	0	0	0	6.09396
Cell Type	AIZARANI_LIVER_C24_EPCAM_POS_BILE_DUCT_CELLS_3	3.35895	1.85807	0	0.033096
Cell Type	AIZARANI_LIVER_C29_MVECS_2	2.30167	2.72515	0	25.2172
Cell Type	AIZARANI_LIVER_C3_NK_NKT_CELLS_2	0	0	0	6.8334
Cell Type	AIZARANI_LIVER_C32_MVECS_3	0	2.26422	0	14.1494
Cell Type	AIZARANI_LIVER_C33_STELLATE_CELLS_2	1.85606	7.36804	0.157776	29.3356
Cell Type	AIZARANI_LIVER_C39_EPCAM_POS_BILE_DUCT_CELLS_4	3.35075	0.139329	0	0.0295703
Cell Type	AIZARANI_LIVER_C4_EPCAM_POS_BILE_DUCT_CELLS_1	11.2817	9.1247	0	0
Cell Type	AIZARANI_LIVER_C6_KUPFFER_CELLS_2	1.44402	5.90923	0	1.56415
Cell Type	AIZARANI_LIVER_C7_EPCAM_POS_BILE_DUCT_CELLS_2	5.19938	8.5123	0	0
Cell Type	AIZARANI_LIVER_C9_LSECS_1	1.10478	4.89474	0	7.26595
BIOCARTA	BIOCARTA_CARDIACEGF_PATHWAY	0	4.98921	0.0709223	0
Cell Type	BUSSLINGER_DUODENAL_BCHE_CELLS	0	0	0	4.16562
Cell Type	BUSSLINGER_DUODENAL_IMMUNE_CELLS	0	0	0	10.9315
Cell Type	BUSSLINGER_DUODENAL_MATURE_ENTEROCYTES	4.85507	0	0	1.41467
Cell Type	BUSSLINGER_ESOPHAGEAL_DENDRITIC_CELLS	0.0420265	0.0699275	0	6.11453
Cell Type	BUSSLINGER_GASTRIC_CHIEF_CELLS	3.10392	1.0605	0	0
Cell Type	BUSSLINGER_GASTRIC_IMMUNE_CELLS	0.176065	0.207937	0	4.3775
Cell Type	BUSSLINGER_GASTRIC_MATURE_PIT_CELLS	5.21407	0.029927	0	3.50465
Cell Type	BUSSLINGER_GASTRIC_PARIETAL_CELLS	7.34066	3.32003	0	1.42772
Cell Type	BUSSLINGER_GASTRIC_PREZYMOGENIC_CELLS	0	3.36537	0	0
Cell Type	BUSSLINGER_GASTRIC_REG3A_POSITIVE_CELLS	0	0	0	4.16562
Cell Type	BUSSLINGER_GASTRIC_X_CELLS	1.55174	1.82308	0	9.1191
Cell Type	CUI_DEVELOPING_HEART_C1_5TH_WEEK_CARDIAC_CELLS	4.94661	0	0	0
Cell Type	CUI_DEVELOPING_HEART_C4_ENDOTHELIAL_CELL	0.236153	0.276813	0	7.03981
Cell Type	CUI_DEVELOPING_HEART_C5_VALVAR_CELL	0.0261303	0.0531197	0	14.8112
Cell Type	CUI_DEVELOPING_HEART_C6_EPICARDIAL_CELL	0.0794332	0.109199	0	9.08018
Cell Type	CUI_DEVELOPING_HEART_COMPACT_VENTRICULAR_CARDIOMYOCYTE	0.794074	3.27934	0	6.43642
Cell Type	CUI_DEVELOPING_HEART_SMOOTH_MUSCLE_CELL	0	1.0605	0	6.99582
Cell Type	CUI_DEVELOPING_HEART_TRABECULAR_ATRIAL_CARDIOMYOCYTE	3.40559	1.87317	0	6.50747
Cell Type	CUI_DEVELOPING_HEART_VALVAR_ENDOTHELIAL_CELL	1.8305	0	0	13.8106
Cell Type	CUI_DEVELOPING_HEART_VASCULAR_ENDOTHELIAL_CELL	3.30176	0.117887	0	1.70518
Cell Type	DESCARTES_FETAL_CEREBELLUM_ASTROCYTES	0	7.68833	0	2.2369
Cell Type	DESCARTES_FETAL_CEREBELLUM_VASCULAR_ENDOTHELIAL_CELLS	1.59579	0.6214	0	5.17124
Cell Type	DESCARTES_FETAL_CEREBRUM_ASTROCYTES	0	12.8855	0	0.133675
Cell Type	DESCARTES_FETAL_CEREBRUM_VASCULAR_ENDOTHELIAL_CELLS	0.677742	0.784313	0	3.62384
Cell Type	DESCARTES_FETAL_HEART_SATB2_LRRC7_POSITIVE_CELLS	7.55791	2.60605	0	0
Cell Type	DESCARTES_FETAL_INTESTINE_ENS_GLIA	0	3.65574	0	0
Cell Type	DESCARTES_FETAL_INTESTINE_ENS_NEURONS	3.77437	2.10881	0	0
Cell Type	DESCARTES_FETAL_INTESTINE_INTESTINAL_EPITHELIAL_CELLS	0	3.58317	0	0
Cell Type	DESCARTES_FETAL_KIDNEY_STROMAL_CELLS	1.84595	4.59972	0.157776	2.09067
Cell Type	DESCARTES_FETAL_LIVER_HEPATOBLASTS	2.01292	4.30031	0.628346	0
Cell Type	DESCARTES_FETAL_LUNG_VISCERAL_NEURONS	5.55393	1.80012	0	0
Cell Type	DESCARTES_FETAL_PANCREAS_ENS_GLIA	0	6.2471	0	0
Cell Type	DESCARTES_FETAL_PLACENTA_IGFBP1_DKK1_POSITIVE_CELLS	4.3276	2.44781	0	2.32435
Cell Type	DESCARTES_FETAL_SPLEEN_AFP_ALB_POSITIVE_CELLS	1.6979	4.15203	0.628346	0.106673
Cell Type	DESCARTES_FETAL_SPLEEN_MESOTHELIAL_CELLS	1.51481	1.78399	0	3.69415
Cell Type	DESCARTES_FETAL_STOMACH_ENS_GLIA	0	3.76619	0	0
Cell Type	DESCARTES_FETAL_THYMUS_STROMAL_CELLS	1.83595	0.366787	0	7.3878
Cell Type	DESCARTES_MAIN_FETAL_ASTROCYTES	0	7.60358	0	1.12911
Cell Type	DESCARTES_MAIN_FETAL_DUCTAL_CELLS	0	3.48177	0	0.870073
Cell Type	DESCARTES_MAIN_FETAL_IGFBP1_DKK1_POSITIVE_CELLS	3.86057	0.34047	0	2.05152
Cell Type	DESCARTES_MAIN_FETAL_SCHWANN_CELLS	1.07521	4.06174	0	1.1095
Cell Type	DURANTE_ADULT_OLFACTORY_NEUROEPITHELIUM_FIBROBLASTS_STROMAL_CELLS	0	2.78505	0	20.0132
Cell Type	DURANTE_ADULT_OLFACTORY_NEUROEPITHELIUM_GLOBOSE_BASAL_CELLS	1.1194	0	0	4.11447
Cell Type	DURANTE_ADULT_OLFACTORY_NEUROEPITHELIUM_IMMATURE_NEURONS	6.5466	2.15825	0	7.26832
Cell Type	DURANTE_ADULT_OLFACTORY_NEUROEPITHELIUM_MATURE_NEURONS	3.41405	1.88056	0	6.5254
Cell Type	DURANTE_ADULT_OLFACTORY_NEUROEPITHELIUM_OLFACTORY_ENSHEATHING_GLIA	7.20825	7.92081	0	8.04711
Cell Type	DURANTE_ADULT_OLFACTORY_NEUROEPITHELIUM_OLFACTORY_HORIZONTAL_BASAL_CELLS	0	0	0	5.0421
Cell Type	DURANTE_ADULT_OLFACTORY_NEUROEPITHELIUM_PERICYTES	0.632606	2.86517	0	5.76332
Cell Type	DURANTE_ADULT_OLFACTORY_NEUROEPITHELIUM_VASCULAR_SMOOTH_MUSCLE_CELLS	0.559103	8.54224	0.157776	5.44396
Cell Type	FAN_EMBRYONIC_CTX_ASTROCYTE_1	24.1408	5.7103	0	9.08018
Cell Type	FAN_EMBRYONIC_CTX_ASTROCYTE_2	9.03966	19.9901	0	2.00071
Cell Type	FAN_EMBRYONIC_CTX_BIG_GROUPS_BRAIN_ENDOTHELIAL	3.7695	2.45667	0	14.3216
Cell Type	FAN_EMBRYONIC_CTX_BIG_GROUPS_CAJAL_RETZIUS	6.96426	0	0	3.56307
Cell Type	FAN_EMBRYONIC_CTX_BIG_GROUPS_EXCITATORY_NEURON	6.25386	0	0	0
Cell Type	FAN_EMBRYONIC_CTX_BIG_GROUPS_GLIAL	9.35231	2.17176	0	7.34657
Cell Type	FAN_EMBRYONIC_CTX_BRAIN_ENDOTHELIAL_1	1.8305	0.869252	0	8.24897
Cell Type	FAN_EMBRYONIC_CTX_BRAIN_ENDOTHELIAL_2	4.10436	7.07588	0	9.67227
Cell Type	FAN_EMBRYONIC_CTX_EX_2_EXCITATORY_NEURON	4.44399	0	0	0
Cell Type	FAN_EMBRYONIC_CTX_EX_4_EXCITATORY_NEURON	0	4.40676	0	0
Cell Type	FAN_EMBRYONIC_CTX_OLIG	0.194627	7.76099	0	4.04048
Cell Type	FAN_OVARY_CL1_GPRC5A_TNFRS12A_HIGH_SELECTABLE_FOLLICLE_STROMAL_CELL	0	0	0	8.80132
Cell Type	FAN_OVARY_CL10_PUTATIVE_EARLY_ATRESIA_GRANULOSA_CELL	0	0	0	3.04245
Cell Type	FAN_OVARY_CL11_MURAL_GRANULOSA_CELL	5.19938	0	0	5.93253
Cell Type	FAN_OVARY_CL13_MONOCYTE_MACROPHAGE	0.757399	0	0	3.86594
Cell Type	FAN_OVARY_CL14_MATURE_SMOOTH_MUSCLE_CELL	0	4.90101	0	29.3356
Cell Type	FAN_OVARY_CL15_SMALL_ANTRAL_FOLLICLE_GRANULOSA_CELL	3.97979	0	0	1.47793
Cell Type	FAN_OVARY_CL16_LYMPHATIC_ENDOTHELIAL_CELL	0	3.45855	0	20.812
Cell Type	FAN_OVARY_CL17_PUTATIVE_APOPTOTIC_SMOOTH_MUSCLE_CELL	0	0	0	14.1784
Cell Type	FAN_OVARY_CL2_PUTATIVE_EARLY_ATRETIC_FOLLICLE_THECAL_CELL_1	0	0	0	11.8308
Cell Type	FAN_OVARY_CL3_MATURE_CUMULUS_GRANULOSA_CELL_1	4.89785	0	0	1.42822
Cell Type	FAN_OVARY_CL4_T_LYMPHOCYTE_NK_CELL_1	2.86967	0	0	5.60934
Cell Type	FAN_OVARY_CL6_PUTATIVE_EARLY_ATRETIC_FOLLICLE_THECAL_CELL_2	2.43483	2.8442	0	29.3356
Cell Type	FAN_OVARY_CL7_ANGEIOGENIC_ENDOTHELIAL_CELL	0	3.32868	0	14.0485
Cell Type	FAN_OVARY_CL8_MATURE_CUMULUS_GRANULOSA_CELL_2	5.93304	0	0	0
Cell Type	FAN_OVARY_CL9_PUTATIVE_APOPTOTIC_ENDOTHELIAL_CELL	0	2.5329	0	4.42205
Cell Type	GAO_ESOPHAGUS_25W_C1_CILIATED_EPITHELIAL_CELLS	0	4.2031	0	0.855852
Cell Type	GAO_LARGE_INTESTINE_ADULT_CA_ENTEROENDOCRINE_CELLS	1.16786	0	0	5.0371
Cell Type	GAO_LARGE_INTESTINE_ADULT_CJ_IMMUNE_CELLS	3.08761	10.0065	0.137741	10.0065
Cell Type	GAUTAM_EYE_CORNEA_FIBROBLASTS	0	0.238933	0	4.1285
GO Biological Process	GOBP_ACTIN_FILAMENT_BUNDLE_ORGANIZATION	3.47966	0.19204	0	1.80987
GO Biological Process	GOBP_ACTIVATED_T_CELL_PROLIFERATION	3.21434	0	0	0
GO Biological Process	GOBP_ACTIVATION_OF_PHOSPHOLIPASE_C_ACTIVITY	0	4.24381	0	0
GO Biological Process	GOBP_ACTIVATION_OF_PROTEIN_KINASE_ACTIVITY	1.7965	4.44788	0	0
GO Biological Process	GOBP_ACTIVATION_OF_PROTEIN_KINASE_B_ACTIVITY	0	4.32869	0	0
GO Biological Process	GOBP_ADENYLATE_CYCLASE_INHIBITING_G_PROTEIN_COUPLED_RECEPTOR_SIGNALING_PATHWAY	0.632606	5.7103	0	0.606288
GO Biological Process	GOBP_ADENYLATE_CYCLASE_MODULATING_G_PROTEIN_COUPLED_RECEPTOR_SIGNALING_PATHWAY	1.28481	5.41465	0	0
GO Biological Process	GOBP_AGING	1.09198	4.83	0	1.12891
GO Biological Process	GOBP_ALANINE_TRANSPORT	0	0	0	5.23249
GO Biological Process	GOBP_ALCOHOL_BIOSYNTHETIC_PROCESS	0.274313	4.43199	0	0
GO Biological Process	GOBP_ALCOHOL_METABOLIC_PROCESS	0.993867	4.57241	0	0
GO Biological Process	GOBP_AMEBOIDAL_TYPE_CELL_MIGRATION	1.72647	5.49186	0	3.53986
GO Biological Process	GOBP_AMIDE_TRANSPORT	0	5.03677	0	5.00209
GO Biological Process	GOBP_AMINO_ACID_IMPORT	0	6.51989	1.46364	6.60531
GO Biological Process	GOBP_AMINO_ACID_IMPORT_ACROSS_PLASMA_MEMBRANE	0	3.69466	0.157776	7.08379
GO Biological Process	GOBP_AMINO_ACID_TRANSMEMBRANE_TRANSPORT	0	2.54646	0.157776	11.7413
GO Biological Process	GOBP_AMINO_ACID_TRANSPORT	0	4.29535	0.628346	9.88404
GO Biological Process	GOBP_ANATOMICAL_STRUCTURE_FORMATION_INVOLVED_IN_MORPHOGENESIS	6.25386	5.26717	0	2.31195
GO Biological Process	GOBP_ANDROGEN_RECEPTOR_SIGNALING_PATHWAY	0	3.65574	0	0
GO Biological Process	GOBP_ANIMAL_ORGAN_MORPHOGENESIS	3.70577	2.79768	0	7.74171
GO Biological Process	GOBP_ANIMAL_ORGAN_REGENERATION	0	3.07043	0	0
GO Biological Process	GOBP_ANION_TRANSMEMBRANE_TRANSPORT	0	3.19129	0.0299106	1.35087
GO Biological Process	GOBP_ANION_TRANSPORT	0	5.34861	0.137741	9.81631
GO Biological Process	GOBP_ANTERIOR_POSTERIOR_PATTERN_SPECIFICATION	0	3.51995	0	0
GO Biological Process	GOBP_ASTROCYTE_DEVELOPMENT	0	0	0	3.64591
GO Biological Process	GOBP_ASTROCYTE_DIFFERENTIATION	0.597463	0.696858	0	8.90544
GO Biological Process	GOBP_AXON_DEVELOPMENT	6.84466	1.96689	0	5.40471
GO Biological Process	GOBP_AXON_EXTENSION	4.01907	0	0	4.63628
GO Biological Process	GOBP_BEHAVIOR	2.52214	6.56322	0	0
GO Biological Process	GOBP_BERGMANN_GLIAL_CELL_DIFFERENTIATION	0	0	0	6.10761
GO Biological Process	GOBP_BIOLOGICAL_ADHESION	14.1004	2.98738	0	5.8184
GO Biological Process	GOBP_BLASTODERM_SEGMENTATION	0	0	0	4.70736
GO Biological Process	GOBP_C21_STEROID_HORMONE_METABOLIC_PROCESS	0	4.15203	0	0
GO Biological Process	GOBP_CALCIUM_ION_REGULATED_EXOCYTOSIS	0	3.13717	0	0.717436
GO Biological Process	GOBP_CALCIUM_ION_TRANSPORT	0.757399	5.88843	0	0.748056
GO Biological Process	GOBP_CAMERA_TYPE_EYE_DEVELOPMENT	3.91816	0	0	0
GO Biological Process	GOBP_CARBOHYDRATE_BIOSYNTHETIC_PROCESS	3.11309	1.7206	0	0
GO Biological Process	GOBP_CARBOHYDRATE_DERIVATIVE_METABOLIC_PROCESS	1.61795	4.6471	0	0.74408
GO Biological Process	GOBP_CARBOHYDRATE_HOMEOSTASIS	0	5.58833	0	0
GO Biological Process	GOBP_CARBOHYDRATE_METABOLIC_PROCESS	2.58649	3.03302	0	0.374287
GO Biological Process	GOBP_CARBOXYLIC_ACID_TRANSPORT	0	3.01587	0.157776	10.2971
GO Biological Process	GOBP_CARDIAC_CHAMBER_DEVELOPMENT	0	0.173768	0	3.92749
GO Biological Process	GOBP_CARDIAC_CHAMBER_MORPHOGENESIS	0	0.376647	0	4.55641
GO Biological Process	GOBP_CATECHOLAMINE_SECRETION	0	3.27934	0	0
GO Biological Process	GOBP_CATION_TRANSMEMBRANE_TRANSPORT	0.894749	12.9977	0.157776	0.898794
GO Biological Process	GOBP_CATION_TRANSPORT	0.507591	12.9977	0.157776	7.25884
GO Biological Process	GOBP_CELL_CELL_ADHESION	6.01942	0.999531	0	3.27507
GO Biological Process	GOBP_CELL_CELL_ADHESION_MEDIATED_BY_CADHERIN	3.73273	0	0	0
GO Biological Process	GOBP_CELL_CELL_SIGNALING	9.35231	16.0031	0	10.4499
GO Biological Process	GOBP_CELL_CYCLE	3.21434	0	0	0.647957
GO Biological Process	GOBP_CELL_DIFFERENTIATION_INVOLVED_IN_KIDNEY_DEVELOPMENT	0	3.25464	0	0.771778
GO Biological Process	GOBP_CELL_FATE_COMMITMENT	0	5.17188	0	0
GO Biological Process	GOBP_CELL_GROWTH	3.05388	1.9726	0	3.48137
GO Biological Process	GOBP_CELL_MIGRATION	9.88312	10.9921	0	11.0703
GO Biological Process	GOBP_CELL_MORPHOGENESIS	7.14702	2.93882	0	9.90429
GO Biological Process	GOBP_CELL_MORPHOGENESIS_INVOLVED_IN_DIFFERENTIATION	7.02917	2.49169	0	7.86047
GO Biological Process	GOBP_CELL_MORPHOGENESIS_INVOLVED_IN_NEURON_DIFFERENTIATION	4.18725	1.74442	0	6.99582
GO Biological Process	GOBP_CELL_PART_MORPHOGENESIS	5.51143	1.47568	0	8.31201
GO Biological Process	GOBP_CELL_PROJECTION_ORGANIZATION	7.9831	7.13662	0	12.8246
GO Biological Process	GOBP_CELL_RECOGNITION	3.44121	0.177755	0	6.57986
GO Biological Process	GOBP_CELL_SUBSTRATE_ADHESION	3.71923	0	0	0.898794
GO Biological Process	GOBP_CELLULAR_ALDEHYDE_METABOLIC_PROCESS	0	3.20272	0	0
GO Biological Process	GOBP_CELLULAR_AMIDE_METABOLIC_PROCESS	2.26701	0.65679	0	4.06158
GO Biological Process	GOBP_CELLULAR_COMPONENT_MORPHOGENESIS	6.83061	1.25171	0	9.6187
GO Biological Process	GOBP_CELLULAR_GLUCOSE_HOMEOSTASIS	0	4.35136	0	0
GO Biological Process	GOBP_CELLULAR_HOMEOSTASIS	0	15.1111	0	0
GO Biological Process	GOBP_CELLULAR_ION_HOMEOSTASIS	0.28882	10.551	0	0
GO Biological Process	GOBP_CELLULAR_LIPID_METABOLIC_PROCESS	4.02756	1.91218	0	0
GO Biological Process	GOBP_CELLULAR_MACROMOLECULE_BIOSYNTHETIC_PROCESS	3.71923	1.03589	0	1.80727
GO Biological Process	GOBP_CELLULAR_MODIFIED_AMINO_ACID_METABOLIC_PROCESS	3.32384	0.126286	0	0.0164008
GO Biological Process	GOBP_CELLULAR_RESPONSE_TO_CARBOHYDRATE_STIMULUS	0	4.43199	0	0
GO Biological Process	GOBP_CELLULAR_RESPONSE_TO_CHOLESTEROL	0	5.07992	0	0
GO Biological Process	GOBP_CELLULAR_RESPONSE_TO_ENDOGENOUS_STIMULUS	2.92318	6.34489	0	6.43642
GO Biological Process	GOBP_CELLULAR_RESPONSE_TO_HORMONE_STIMULUS	1.44402	6.78213	0	1.56415
GO Biological Process	GOBP_CELLULAR_RESPONSE_TO_INSULIN_STIMULUS	0.0055808	3.58317	0	0
GO Biological Process	GOBP_CELLULAR_RESPONSE_TO_LIPID	0	6.88791	0	1.62536
GO Biological Process	GOBP_CELLULAR_RESPONSE_TO_NITROGEN_COMPOUND	1.24233	2.64165	0	6.11382
GO Biological Process	GOBP_CELLULAR_RESPONSE_TO_ORGANIC_CYCLIC_COMPOUND	1.48162	3.13717	0	3.05618
GO Biological Process	GOBP_CELLULAR_RESPONSE_TO_OXYGEN_CONTAINING_COMPOUND	0.507591	7.14964	0	7.25884
GO Biological Process	GOBP_CELLULAR_RESPONSE_TO_PEPTIDE	0	2.4434	0	4.31093
GO Biological Process	GOBP_CELLULAR_RESPONSE_TO_STEROL	0	4.69574	0	0
GO Biological Process	GOBP_CENTRAL_NERVOUS_SYSTEM_DEVELOPMENT	8.81551	7.7907	0.137741	19.075
GO Biological Process	GOBP_CENTRAL_NERVOUS_SYSTEM_NEURON_DIFFERENTIATION	1.63877	0.18262	0	6.59246
GO Biological Process	GOBP_CEREBRAL_CORTEX_CELL_MIGRATION	3.21434	0	0	0.968481
GO Biological Process	GOBP_CEREBRAL_CORTEX_DEVELOPMENT	4.30619	0	0	2.31195
GO Biological Process	GOBP_CEREBRAL_CORTEX_RADIALLY_ORIENTED_CELL_MIGRATION	3.61251	0	0	0
GO Biological Process	GOBP_CHEMICAL_HOMEOSTASIS	1.30658	15.0523	0	2.40373
GO Biological Process	GOBP_CIRCADIAN_REGULATION_OF_GENE_EXPRESSION	0	0	0	5.96862
GO Biological Process	GOBP_CIRCADIAN_RHYTHM	0	0.0215827	0	3.48491
GO Biological Process	GOBP_CIRCULATORY_SYSTEM_DEVELOPMENT	3.32384	5.34762	0	5.34762
GO Biological Process	GOBP_CIRCULATORY_SYSTEM_PROCESS	2.55538	11.1385	0	8.87451
GO Biological Process	GOBP_COGNITION	4.12762	2.75867	0	0
GO Biological Process	GOBP_CORTICOSTEROID_HORMONE_SECRETION	0	5.26184	0.129614	0
GO Biological Process	GOBP_CYTOSKELETON_ORGANIZATION	0.958933	2.01713	0	4.42205
GO Biological Process	GOBP_DEVELOPMENTAL_CELL_GROWTH	2.9112	0	0	3.31896
GO Biological Process	GOBP_DEVELOPMENTAL_GROWTH	5.6364	1.52996	0	4.41214
GO Biological Process	GOBP_DEVELOPMENTAL_GROWTH_INVOLVED_IN_MORPHOGENESIS	2.82225	0	0	3.21884
GO Biological Process	GOBP_DIVALENT_INORGANIC_CATION_HOMEOSTASIS	0.580896	7.39996	0	0
GO Biological Process	GOBP_EMBRYO_DEVELOPMENT	3.56353	2.69057	0	1.49135
GO Biological Process	GOBP_ENDOCRINE_HORMONE_SECRETION	0	3.58317	0	0
GO Biological Process	GOBP_ENDOCRINE_PROCESS	0	5.4932	0	0
GO Biological Process	GOBP_ENDOTHELIAL_CELL_MIGRATION	2.59635	5.20094	0.0234634	5.17763
GO Biological Process	GOBP_ENSHEATHMENT_OF_NEURONS	1.78223	0.318126	0	4.36853
GO Biological Process	GOBP_ENZYME_LINKED_RECEPTOR_PROTEIN_SIGNALING_PATHWAY	3.97966	6.29275	0	14.6413
GO Biological Process	GOBP_EPITHELIAL_CELL_DIFFERENTIATION	1.27125	4.38738	0	4.32856
GO Biological Process	GOBP_EPITHELIAL_CELL_PROLIFERATION	1.78223	5.72596	0	5.80172
GO Biological Process	GOBP_EPITHELIUM_DEVELOPMENT	2.15742	5.45013	0	7.25124
GO Biological Process	GOBP_ERK1_AND_ERK2_CASCADE	1.03998	4.69574	0	0
GO Biological Process	GOBP_ESTABLISHMENT_OF_PROTEIN_LOCALIZATION	0.741015	5.28652	0	0
GO Biological Process	GOBP_EXCRETION	0	3.13717	0	0.717436
GO Biological Process	GOBP_EXPORT_FROM_CELL	4.4494	13.1806	0	5.15894
GO Biological Process	GOBP_FATTY_ACID_METABOLIC_PROCESS	3.7695	0	0	0
GO Biological Process	GOBP_FOREBRAIN_DEVELOPMENT	3.66298	2.38315	0	6.38597
GO Biological Process	GOBP_FOREBRAIN_GENERATION_OF_NEURONS	0.888906	0	0	3.45147
GO Biological Process	GOBP_FOREBRAIN_NEURON_DIFFERENTIATION	0.993867	0	0	3.77074
GO Biological Process	GOBP_G_PROTEIN_COUPLED_RECEPTOR_SIGNALING_PATHWAY	1.94281	5.45803	0	1.08917
GO Biological Process	GOBP_GLAND_DEVELOPMENT	3.26422	2.10881	0	0.686331
GO Biological Process	GOBP_GLIAL_CELL_DEVELOPMENT	1.96979	0.452579	0	7.79153
GO Biological Process	GOBP_GLIAL_CELL_DIFFERENTIATION	2.94312	3.4286	0	8.42717
GO Biological Process	GOBP_GLIAL_CELL_MIGRATION	3.0205	0	0	3.45147
GO Biological Process	GOBP_GLIOGENESIS	4.21031	2.83661	0	12.8012
GO Biological Process	GOBP_GLOMERULUS_DEVELOPMENT	0	3.07043	0	2.99295
GO Biological Process	GOBP_GLUCAN_BIOSYNTHETIC_PROCESS	3.23027	0	0	0
GO Biological Process	GOBP_GLUTAMATE_RECEPTOR_SIGNALING_PATHWAY	6.00121	0.998951	0	0
GO Biological Process	GOBP_GLUTAMINE_TRANSPORT	0	0	0	6.10761
GO Biological Process	GOBP_GROWTH	9.35231	3.19793	0	4.70736
GO Biological Process	GOBP_HEAD_DEVELOPMENT	8.39909	3.80529	0.157776	9.46868
GO Biological Process	GOBP_HEART_DEVELOPMENT	1.41202	2.97409	0	4.68271
GO Biological Process	GOBP_HEART_MORPHOGENESIS	1.24068	1.43451	0	3.03201
GO Biological Process	GOBP_HEART_PROCESS	1.24547	3.11482	0	1.31791
GO Biological Process	GOBP_HEMOSTASIS	0	0	0	3.29948
GO Biological Process	GOBP_HOMEOSTATIC_PROCESS	2.01292	13.2095	0	4.87538
GO Biological Process	GOBP_HORMONE_TRANSPORT	1.13453	9.94576	0	4.94106
GO Biological Process	GOBP_IMMUNE_RESPONSE_REGULATING_CELL_SURFACE_RECEPTOR_SIGNALING_PATHWAY	0	3.21138	0	0
GO Biological Process	GOBP_IMPORT_ACROSS_PLASMA_MEMBRANE	1.56033	1.82791	0.137741	3.80335
GO Biological Process	GOBP_IMPORT_INTO_CELL	1.33273	3.32868	0.157776	5.60934
GO Biological Process	GOBP_INORGANIC_ION_TRANSMEMBRANE_TRANSPORT	0.959497	11.2392	0	0.980942
GO Biological Process	GOBP_INOSITOL_PHOSPHATE_BIOSYNTHETIC_PROCESS	0	4.38738	0	0
GO Biological Process	GOBP_INOSITOL_PHOSPHATE_METABOLIC_PROCESS	0	3.39461	0	0
GO Biological Process	GOBP_INSULIN_SECRETION	0.113031	6.34489	0	1.74887
GO Biological Process	GOBP_INSULIN_SECRETION_INVOLVED_IN_CELLULAR_RESPONSE_TO_GLUCOSE_STIMULUS	0	6.43713	0	0
GO Biological Process	GOBP_INTERMEDIATE_FILAMENT_BASED_PROCESS	0	0	0	3.05426
GO Biological Process	GOBP_INTERMEDIATE_FILAMENT_ORGANIZATION	0	0	0	3.77074
GO Biological Process	GOBP_INTRACELLULAR_RECEPTOR_SIGNALING_PATHWAY	0	3.09566	0	0
GO Biological Process	GOBP_INTRACELLULAR_TRANSPORT	3.73273	1.92233	0	0
GO Biological Process	GOBP_ION_HOMEOSTASIS	0.102902	9.5017	0	2.22403
GO Biological Process	GOBP_ION_TRANSMEMBRANE_TRANSPORT	1.40885	15.4649	0.157776	4.09551
GO Biological Process	GOBP_ION_TRANSPORT	1.63877	14.8756	0.137741	13.1042
GO Biological Process	GOBP_KIDNEY_EPITHELIUM_DEVELOPMENT	0.24937	6.98235	0	1.98633
GO Biological Process	GOBP_L_ALPHA_AMINO_ACID_TRANSMEMBRANE_TRANSPORT	0	3.15756	0.157776	0.725205
GO Biological Process	GOBP_L_AMINO_ACID_TRANSPORT	0	0.845606	0	3.03751
GO Biological Process	GOBP_LIPID_EXPORT_FROM_CELL	0	3.76619	0	0
GO Biological Process	GOBP_LIPID_METABOLIC_PROCESS	2.97123	6.44525	0	0
GO Biological Process	GOBP_LIVER_REGENERATION	0	4.29535	0	0
GO Biological Process	GOBP_LOCALIZATION_WITHIN_MEMBRANE	3.8467	1.52996	0	0
GO Biological Process	GOBP_LOCOMOTION	12.0053	14.7571	0	11.1571
GO Biological Process	GOBP_LOCOMOTORY_BEHAVIOR	0.0550829	3.74163	0	0
GO Biological Process	GOBP_LONG_TERM_SYNAPTIC_DEPRESSION	0	4.29535	0	0
GO Biological Process	GOBP_MACROPHAGE_MIGRATION	0	3.39461	0	0.834332
GO Biological Process	GOBP_MAMMARY_GLAND_EPITHELIAL_CELL_DIFFERENTIATION	1.42039	5.07992	0	0
GO Biological Process	GOBP_MAMMARY_GLAND_EPITHELIUM_DEVELOPMENT	0.709605	3.07043	0	0
GO Biological Process	GOBP_MAPK_CASCADE	1.09291	9.56081	0	0.0359353
GO Biological Process	GOBP_MEMBRANE_PROTEIN_ECTODOMAIN_PROTEOLYSIS	0	6.87189	0	0.923717
GO Biological Process	GOBP_MEMBRANE_PROTEIN_PROTEOLYSIS	0	6.34489	0	0.782674
GO Biological Process	GOBP_MESENCHYMAL_CELL_DIFFERENTIATION	0	3.21138	0	0
GO Biological Process	GOBP_MESONEPHRIC_TUBULE_MORPHOGENESIS	0.718113	3.08754	0	0
GO Biological Process	GOBP_METAL_ION_HOMEOSTASIS	0.295497	8.29214	0	1.37929
GO Biological Process	GOBP_METAL_ION_TRANSPORT	0.888906	12.9977	0.157776	8.82214
GO Biological Process	GOBP_MINERALOCORTICOID_METABOLIC_PROCESS	0	5.45803	0	0
GO Biological Process	GOBP_MINERALOCORTICOID_SECRETION	0	7.4407	0.157776	0
GO Biological Process	GOBP_MONOCYTE_CHEMOTAXIS	0	0	0	3.32979
GO Biological Process	GOBP_MONOVALENT_INORGANIC_CATION_HOMEOSTASIS	0.257499	4.38738	0	0.186547
GO Biological Process	GOBP_MOTOR_NEURON_MIGRATION	6.05723	0	0	0
GO Biological Process	GOBP_MULTI_MULTICELLULAR_ORGANISM_PROCESS	1.45521	8.6165	0	3.55297
GO Biological Process	GOBP_MULTI_ORGANISM_REPRODUCTIVE_PROCESS	2.65371	6.30201	0	3.02401
GO Biological Process	GOBP_MULTICELLULAR_ORGANISMAL_HOMEOSTASIS	0.559103	1.88228	0	3.32829
GO Biological Process	GOBP_MULTICELLULAR_ORGANISMAL_RESPONSE_TO_STRESS	0	5.72596	0	0
GO Biological Process	GOBP_MULTICELLULAR_ORGANISMAL_SIGNALING	0.152716	4.04531	0	0
GO Biological Process	GOBP_MUSCLE_ADAPTATION	0	2.37628	0	4.83718
GO Biological Process	GOBP_MUSCLE_CELL_DIFFERENTIATION	0.880615	4.26774	0.157776	0.878427
GO Biological Process	GOBP_MUSCLE_CELL_MIGRATION	0.480869	0.558883	0	5.15894
GO Biological Process	GOBP_MUSCLE_CONTRACTION	0.951519	6.60222	0	0.968481
GO Biological Process	GOBP_MUSCLE_HYPERTROPHY	0	2.57745	0	5.21644
GO Biological Process	GOBP_MUSCLE_STRUCTURE_DEVELOPMENT	0.311612	6.33167	0.0376883	2.6906
GO Biological Process	GOBP_MUSCLE_SYSTEM_PROCESS	0.704548	5.6879	0	5.74049
GO Biological Process	GOBP_MUSCLE_TISSUE_DEVELOPMENT	1.88926	4.06174	0	0
GO Biological Process	GOBP_MYELOID_LEUKOCYTE_MIGRATION	0	1.68433	0	3.48137
GO Biological Process	GOBP_NEGATIVE_CHEMOTAXIS	0	0	0	3.48137
GO Biological Process	GOBP_NEGATIVE_REGULATION_OF_ADENYLATE_CYCLASE_ACTIVITY	1.31136	4.7601	0.0376883	1.40083
GO Biological Process	GOBP_NEGATIVE_REGULATION_OF_ANDROGEN_RECEPTOR_SIGNALING_PATHWAY	0	5.26184	0	0
GO Biological Process	GOBP_NEGATIVE_REGULATION_OF_BINDING	0.208616	2.01103	0	4.14208
GO Biological Process	GOBP_NEGATIVE_REGULATION_OF_BIOSYNTHETIC_PROCESS	1.61121	4.27529	0	5.71255
GO Biological Process	GOBP_NEGATIVE_REGULATION_OF_CATALYTIC_ACTIVITY	1.13453	5.71545	0	3.9514
GO Biological Process	GOBP_NEGATIVE_REGULATION_OF_CELL_ADHESION	4.15894	0	0	2.70696
GO Biological Process	GOBP_NEGATIVE_REGULATION_OF_CELL_CELL_ADHESION_MEDIATED_BY_CADHERIN	5.19938	0	0	0
GO Biological Process	GOBP_NEGATIVE_REGULATION_OF_CELL_DEATH	1.62876	10.2663	0	1.79798
GO Biological Process	GOBP_NEGATIVE_REGULATION_OF_CELL_DEVELOPMENT	3.3716	3.92807	0	3.84136
GO Biological Process	GOBP_NEGATIVE_REGULATION_OF_CELL_DIFFERENTIATION	5.6364	4.45639	0.0376883	4.40791
GO Biological Process	GOBP_NEGATIVE_REGULATION_OF_CELL_POPULATION_PROLIFERATION	2.01292	5.63254	0	5.6751
GO Biological Process	GOBP_NEGATIVE_REGULATION_OF_CELL_PROJECTION_ORGANIZATION	1.55174	1.82308	0	9.11145
GO Biological Process	GOBP_NEGATIVE_REGULATION_OF_CELLULAR_COMPONENT_ORGANIZATION	2.19279	0.276813	0	6.0572
GO Biological Process	GOBP_NEGATIVE_REGULATION_OF_CELLULAR_RESPONSE_TO_GROWTH_FACTOR_STIMULUS	0.443475	0.512234	0	4.99545
GO Biological Process	GOBP_NEGATIVE_REGULATION_OF_CHEMOTAXIS	0	0	0	3.01687
GO Biological Process	GOBP_NEGATIVE_REGULATION_OF_COAGULATION	0	0	0	3.35446
GO Biological Process	GOBP_NEGATIVE_REGULATION_OF_DEVELOPMENTAL_PROCESS	6.01942	8.56331	0.157776	4.89028
GO Biological Process	GOBP_NEGATIVE_REGULATION_OF_DNA_BINDING_TRANSCRIPTION_FACTOR_ACTIVITY	0	3.90663	0	3.82347
GO Biological Process	GOBP_NEGATIVE_REGULATION_OF_ENDOTHELIAL_CELL_PROLIFERATION	0.709605	3.07043	0	0.687429
GO Biological Process	GOBP_NEGATIVE_REGULATION_OF_EPITHELIAL_CELL_PROLIFERATION	0.221384	6.83079	0	1.93002
GO Biological Process	GOBP_NEGATIVE_REGULATION_OF_GENE_EXPRESSION	2.07586	0	0	3.77074
GO Biological Process	GOBP_NEGATIVE_REGULATION_OF_GLIAL_CELL_DIFFERENTIATION	1.21533	4.42727	0.0234634	1.27998
GO Biological Process	GOBP_NEGATIVE_REGULATION_OF_GLIOGENESIS	0.993867	3.8371	0	1.01279
GO Biological Process	GOBP_NEGATIVE_REGULATION_OF_GROWTH	0	3.33522	0	1.43074
GO Biological Process	GOBP_NEGATIVE_REGULATION_OF_HORMONE_SECRETION	0	3.25464	0	0
GO Biological Process	GOBP_NEGATIVE_REGULATION_OF_HYDROLASE_ACTIVITY	0	2.60633	0	4.53831
GO Biological Process	GOBP_NEGATIVE_REGULATION_OF_IMMUNE_SYSTEM_PROCESS	0.813663	0	0	4.02771
GO Biological Process	GOBP_NEGATIVE_REGULATION_OF_INSULIN_SECRETION_INVOLVED_IN_CELLULAR_RESPONSE_TO_GLUCOSE_STIMULUS	0	6.45273	0	0
GO Biological Process	GOBP_NEGATIVE_REGULATION_OF_INTRACELLULAR_SIGNAL_TRANSDUCTION	0	3.32764	0.137741	1.74887
GO Biological Process	GOBP_NEGATIVE_REGULATION_OF_INTRACELLULAR_STEROID_HORMONE_RECEPTOR_SIGNALING_PATHWAY	0	4.01897	0	0
GO Biological Process	GOBP_NEGATIVE_REGULATION_OF_LEUKOCYTE_CHEMOTAXIS	0	0	0	4.87058
GO Biological Process	GOBP_NEGATIVE_REGULATION_OF_LEUKOCYTE_MIGRATION	0	0	0	3.50465
GO Biological Process	GOBP_NEGATIVE_REGULATION_OF_LIPID_CATABOLIC_PROCESS	0	4.47845	0	0
GO Biological Process	GOBP_NEGATIVE_REGULATION_OF_LYASE_ACTIVITY	1.19373	4.38738	0.0234634	1.25491
GO Biological Process	GOBP_NEGATIVE_REGULATION_OF_MAPK_CASCADE	0.165718	4.08677	0	0
GO Biological Process	GOBP_NEGATIVE_REGULATION_OF_MOLECULAR_FUNCTION	2.29337	17.8051	0.157776	9.42986
GO Biological Process	GOBP_NEGATIVE_REGULATION_OF_MONOCYTE_CHEMOTAXIS	0	0	0	7.13557
GO Biological Process	GOBP_NEGATIVE_REGULATION_OF_MONONUCLEAR_CELL_MIGRATION	0	0	0.0376883	4.70736
GO Biological Process	GOBP_NEGATIVE_REGULATION_OF_MULTICELLULAR_ORGANISMAL_PROCESS	2.37596	9.56081	0.113683	9.60163
GO Biological Process	GOBP_NEGATIVE_REGULATION_OF_NERVOUS_SYSTEM_DEVELOPMENT	1.78223	2.10881	0	4.31431
GO Biological Process	GOBP_NEGATIVE_REGULATION_OF_NEURON_PROJECTION_DEVELOPMENT	1.81906	2.15825	0	4.42776
GO Biological Process	GOBP_NEGATIVE_REGULATION_OF_NUCLEOBASE_CONTAINING_COMPOUND_METABOLIC_PROCESS	1.8305	4.83532	0	3.33276
GO Biological Process	GOBP_NEGATIVE_REGULATION_OF_OSTEOBLAST_DIFFERENTIATION	0	0.998951	0	3.38681
GO Biological Process	GOBP_NEGATIVE_REGULATION_OF_PEPTIDASE_ACTIVITY	0	3.41036	0.0562278	1.4676
GO Biological Process	GOBP_NEGATIVE_REGULATION_OF_PEPTIDE_SECRETION	0	3.92266	0	0
GO Biological Process	GOBP_NEGATIVE_REGULATION_OF_PROTEIN_BINDING	0	2.58764	0	5.23572
GO Biological Process	GOBP_NEGATIVE_REGULATION_OF_PROTEIN_LOCALIZATION	0.0755847	3.80529	0	0
GO Biological Process	GOBP_NEGATIVE_REGULATION_OF_PROTEIN_METABOLIC_PROCESS	0.618818	5.80775	0	7.72029
GO Biological Process	GOBP_NEGATIVE_REGULATION_OF_PROTEIN_SECRETION	0	3.25464	0	0
GO Biological Process	GOBP_NEGATIVE_REGULATION_OF_RESPONSE_TO_EXTERNAL_STIMULUS	0	0	0	4.05606
GO Biological Process	GOBP_NEGATIVE_REGULATION_OF_RESPONSE_TO_STIMULUS	1.50253	8.58453	0	8.74359
GO Biological Process	GOBP_NEGATIVE_REGULATION_OF_SIGNALING	1.81544	11.8738	0	6.35725
GO Biological Process	GOBP_NEGATIVE_REGULATION_OF_SMALL_GTPASE_MEDIATED_SIGNAL_TRANSDUCTION	0	0	0	3.27507
GO Biological Process	GOBP_NEGATIVE_REGULATION_OF_SMOOTH_MUSCLE_CELL_MIGRATION	1.05901	0	0	3.92749
GO Biological Process	GOBP_NEGATIVE_REGULATION_OF_SYNAPTIC_TRANSMISSION	0	3.02392	0	0.674263
GO Biological Process	GOBP_NEGATIVE_REGULATION_OF_TISSUE_REMODELING	0	4.69574	0.0330106	0
GO Biological Process	GOBP_NEGATIVE_REGULATION_OF_TRANSCRIPTION_BY_RNA_POLYMERASE_II	3.11729	5.26717	0	3.55996
GO Biological Process	GOBP_NEPHRON_DEVELOPMENT	0.229361	6.87189	0.157776	1.93002
GO Biological Process	GOBP_NEPHRON_EPITHELIUM_DEVELOPMENT	0.395844	7.68833	0	0.348765
GO Biological Process	GOBP_NERVOUS_SYSTEM_PROCESS	3.73273	11.8035	0.129614	0
GO Biological Process	GOBP_NEURAL_PRECURSOR_CELL_PROLIFERATION	3.7695	0	0	4.32856
GO Biological Process	GOBP_NEUROGENESIS	7.55791	12.0819	0	18.4523
GO Biological Process	GOBP_NEURON_DEVELOPMENT	8.29022	9.23283	0	13.5275
GO Biological Process	GOBP_NEURON_DIFFERENTIATION	7.11498	9.68819	0	15.8995
GO Biological Process	GOBP_NEURON_MIGRATION	5.97399	1.93752	0	1.8304
GO Biological Process	GOBP_NEURON_PROJECTION_EXTENSION	3.3927	0	0	3.86594
GO Biological Process	GOBP_NEURON_PROJECTION_EXTENSION_INVOLVED_IN_NEURON_PROJECTION_GUIDANCE	1.02331	0	0	3.84136
GO Biological Process	GOBP_NEURON_PROJECTION_GUIDANCE	2.82519	0	0	3.22481
GO Biological Process	GOBP_NEURON_RECOGNITION	0.875378	0	0	3.41485
GO Biological Process	GOBP_NEUROTRANSMITTER_SECRETION	0.232737	4.30031	0	0
GO Biological Process	GOBP_NEUROTRANSMITTER_TRANSPORT	0	8.4239	0.109328	5.8577
GO Biological Process	GOBP_NEUROTRANSMITTER_UPTAKE	0	1.1076	0	3.64591
GO Biological Process	GOBP_NEUROTROPHIN_SIGNALING_PATHWAY	0	3.97005	0	1.06812
GO Biological Process	GOBP_NEUTRAL_AMINO_ACID_TRANSPORT	0	1.01353	0	6.76755
GO Biological Process	GOBP_NITROGEN_COMPOUND_TRANSPORT	0.420699	7.18845	0.157776	4.32856
GO Biological Process	GOBP_NOREPINEPHRINE_SECRETION	0	5.34861	0.137741	0
GO Biological Process	GOBP_NOREPINEPHRINE_TRANSPORT	0	4.69574	0.0330106	0
GO Biological Process	GOBP_ORGANIC_ACID_METABOLIC_PROCESS	4.28197	0	0	0
GO Biological Process	GOBP_ORGANIC_ACID_TRANSMEMBRANE_TRANSPORT	0.22468	2.03735	0.157776	13.1148
GO Biological Process	GOBP_ORGANIC_ACID_TRANSPORT	1.05901	2.70533	0.157776	9.56771
GO Biological Process	GOBP_ORGANIC_ANION_TRANSPORT	0	4.47401	0.157776	9.16987
GO Biological Process	GOBP_ORGANIC_HYDROXY_COMPOUND_BIOSYNTHETIC_PROCESS	0	5.50313	0	0
GO Biological Process	GOBP_ORGANIC_HYDROXY_COMPOUND_METABOLIC_PROCESS	2.89019	5.20094	0	0
GO Biological Process	GOBP_ORGANIC_HYDROXY_COMPOUND_TRANSPORT	0	5.12151	0	0
GO Biological Process	GOBP_ORGANONITROGEN_COMPOUND_BIOSYNTHETIC_PROCESS	3.41908	0.884943	0	0.749211
GO Biological Process	GOBP_ORGANONITROGEN_COMPOUND_CATABOLIC_PROCESS	1.88926	3.48177	0	0.27749
GO Biological Process	GOBP_ORGANOPHOSPHATE_METABOLIC_PROCESS	0	4.93029	0	0
GO Biological Process	GOBP_OSSIFICATION	0	0.882526	0	5.98176
GO Biological Process	GOBP_OSTEOBLAST_DIFFERENTIATION	0	0	0	8.18906
GO Biological Process	GOBP_PALLIUM_DEVELOPMENT	3.5116	0	0	4.01767
GO Biological Process	GOBP_PATTERN_SPECIFICATION_PROCESS	3.20358	3.71361	0	1.95336
GO Biological Process	GOBP_PEPTIDE_ANTIGEN_ASSEMBLY_WITH_MHC_CLASS_II_PROTEIN_COMPLEX	0	0	0	3.45147
GO Biological Process	GOBP_PEPTIDE_METABOLIC_PROCESS	0.948719	0	0	5.17124
GO Biological Process	GOBP_PEPTIDE_TRANSPORT	0	5.40714	0	5.42484
GO Biological Process	GOBP_PEPTIDYL_TYROSINE_MODIFICATION	0.884967	4.27269	0	0
GO Biological Process	GOBP_PHOSPHOLIPASE_C_ACTIVATING_G_PROTEIN_COUPLED_RECEPTOR_SIGNALING_PATHWAY	0	5.13668	0	0
GO Biological Process	GOBP_PHOSPHORYLATION	5.40274	6.06345	0	0
GO Biological Process	GOBP_POLYOL_BIOSYNTHETIC_PROCESS	0	3.20272	0	0
GO Biological Process	GOBP_POSITIVE_REGULATION_OF_ACTIN_FILAMENT_BUNDLE_ASSEMBLY	0.749316	0	0	3.10188
GO Biological Process	GOBP_POSITIVE_REGULATION_OF_ALCOHOL_BIOSYNTHETIC_PROCESS	0	4.42727	0	0
GO Biological Process	GOBP_POSITIVE_REGULATION_OF_ALPHA_BETA_T_CELL_ACTIVATION	0	3.15756	0	0
GO Biological Process	GOBP_POSITIVE_REGULATION_OF_B_CELL_PROLIFERATION	0	3.76619	0	0
GO Biological Process	GOBP_POSITIVE_REGULATION_OF_BLOOD_PRESSURE	0	4.06174	0	0
GO Biological Process	GOBP_POSITIVE_REGULATION_OF_CARBOHYDRATE_METABOLIC_PROCESS	2.46805	5.72596	0	0
GO Biological Process	GOBP_POSITIVE_REGULATION_OF_CATABOLIC_PROCESS	0.569935	5.26717	0	0
GO Biological Process	GOBP_POSITIVE_REGULATION_OF_CATALYTIC_ACTIVITY	4.99604	4.15203	0	0
GO Biological Process	GOBP_POSITIVE_REGULATION_OF_CELL_ADHESION	3.39101	2.17176	0	2.06518
GO Biological Process	GOBP_POSITIVE_REGULATION_OF_CELL_CYCLE	4.03632	0	0	0
GO Biological Process	GOBP_POSITIVE_REGULATION_OF_CELL_DEATH	0	3.06412	0	1.56415
GO Biological Process	GOBP_POSITIVE_REGULATION_OF_CELL_DEVELOPMENT	2.3621	1.25997	0	4.80833
GO Biological Process	GOBP_POSITIVE_REGULATION_OF_CELL_DIFFERENTIATION	4.41162	5.13668	0	7.03981
GO Biological Process	GOBP_POSITIVE_REGULATION_OF_CELL_POPULATION_PROLIFERATION	7.68817	4.92125	0	8.71198
GO Biological Process	GOBP_POSITIVE_REGULATION_OF_CELLULAR_BIOSYNTHETIC_PROCESS	1.83595	7.45617	0	0
GO Biological Process	GOBP_POSITIVE_REGULATION_OF_CELLULAR_CARBOHYDRATE_METABOLIC_PROCESS	2.89793	3.36537	0	0
GO Biological Process	GOBP_POSITIVE_REGULATION_OF_CYCLIN_DEPENDENT_PROTEIN_KINASE_ACTIVITY	3.51564	0	0	0
GO Biological Process	GOBP_POSITIVE_REGULATION_OF_DEVELOPMENTAL_GROWTH	3.4709	0	0	0.0729453
GO Biological Process	GOBP_POSITIVE_REGULATION_OF_DEVELOPMENTAL_PROCESS	4.18543	3.46672	0	8.3159
GO Biological Process	GOBP_POSITIVE_REGULATION_OF_ENDOTHELIAL_CELL_MIGRATION	0.347669	4.70607	0.157776	2.15376
GO Biological Process	GOBP_POSITIVE_REGULATION_OF_EPITHELIAL_CELL_MIGRATION	0.157158	4.06076	0.137741	1.80727
GO Biological Process	GOBP_POSITIVE_REGULATION_OF_ERBB_SIGNALING_PATHWAY	0	4.01897	0	0
GO Biological Process	GOBP_POSITIVE_REGULATION_OF_EXTRINSIC_APOPTOTIC_SIGNALING_PATHWAY	0	3.50743	0	0
GO Biological Process	GOBP_POSITIVE_REGULATION_OF_G1_S_TRANSITION_OF_MITOTIC_CELL_CYCLE	3.0205	0	0	0
GO Biological Process	GOBP_POSITIVE_REGULATION_OF_GENE_EXPRESSION	1.42039	2.74712	0	7.61313
GO Biological Process	GOBP_POSITIVE_REGULATION_OF_GLIOGENESIS	0	0.870924	0	3.10188
GO Biological Process	GOBP_POSITIVE_REGULATION_OF_GLUCOSE_METABOLIC_PROCESS	3.26422	1.13266	0	0
GO Biological Process	GOBP_POSITIVE_REGULATION_OF_GLYCOGEN_METABOLIC_PROCESS	4.51783	0	0	0
GO Biological Process	GOBP_POSITIVE_REGULATION_OF_HORMONE_SECRETION	0.347669	4.70607	0	0.296932
GO Biological Process	GOBP_POSITIVE_REGULATION_OF_HYDROLASE_ACTIVITY	0.477546	3.19014	0	0
GO Biological Process	GOBP_POSITIVE_REGULATION_OF_IMMUNE_SYSTEM_PROCESS	3.25483	2.28896	0	1.07024
GO Biological Process	GOBP_POSITIVE_REGULATION_OF_INSULIN_SECRETION	0.709605	3.07043	0	0.687429
GO Biological Process	GOBP_POSITIVE_REGULATION_OF_INTRACELLULAR_SIGNAL_TRANSDUCTION	0	6.33167	0	0.748904
GO Biological Process	GOBP_POSITIVE_REGULATION_OF_ION_TRANSPORT	0	5.19421	0.0234634	0
GO Biological Process	GOBP_POSITIVE_REGULATION_OF_KINASE_ACTIVITY	4.8504	3.63532	0	0
GO Biological Process	GOBP_POSITIVE_REGULATION_OF_LIPASE_ACTIVITY	0	3.02392	0	0
GO Biological Process	GOBP_POSITIVE_REGULATION_OF_LIPID_METABOLIC_PROCESS	0.229361	6.87189	0	0.152525
GO Biological Process	GOBP_POSITIVE_REGULATION_OF_LOCOMOTION	1.44402	6.78213	0.113683	6.87744
GO Biological Process	GOBP_POSITIVE_REGULATION_OF_MAPK_CASCADE	0.618929	3.56505	0	0
GO Biological Process	GOBP_POSITIVE_REGULATION_OF_MEMBRANE_PROTEIN_ECTODOMAIN_PROTEOLYSIS	0	5.26184	0	0
GO Biological Process	GOBP_POSITIVE_REGULATION_OF_MITOTIC_CELL_CYCLE	3.97966	0	0	0
GO Biological Process	GOBP_POSITIVE_REGULATION_OF_MOLECULAR_FUNCTION	5.08595	5.73119	0	0
GO Biological Process	GOBP_POSITIVE_REGULATION_OF_MULTICELLULAR_ORGANISMAL_PROCESS	2.6728	11.3867	0	6.02991
GO Biological Process	GOBP_POSITIVE_REGULATION_OF_NEURAL_PRECURSOR_CELL_PROLIFERATION	6.00121	0	0	0.859591
GO Biological Process	GOBP_POSITIVE_REGULATION_OF_NEUROBLAST_PROLIFERATION	3.97966	0	0	0
GO Biological Process	GOBP_POSITIVE_REGULATION_OF_NEUROGENESIS	1.36541	0	0	3.34044
GO Biological Process	GOBP_POSITIVE_REGULATION_OF_NUCLEOBASE_CONTAINING_COMPOUND_METABOLIC_PROCESS	0.514159	4.6471	0	0
GO Biological Process	GOBP_POSITIVE_REGULATION_OF_PEPTIDYL_TYROSINE_PHOSPHORYLATION	0.101264	3.87803	0	0.0202951
GO Biological Process	GOBP_POSITIVE_REGULATION_OF_PHOSPHOLIPASE_ACTIVITY	0	3.3325	0	0
GO Biological Process	GOBP_POSITIVE_REGULATION_OF_PHOSPHORUS_METABOLIC_PROCESS	4.34365	10.9921	0	0
GO Biological Process	GOBP_POSITIVE_REGULATION_OF_PROTEIN_CATABOLIC_PROCESS	0	5.58032	0	0
GO Biological Process	GOBP_POSITIVE_REGULATION_OF_PROTEIN_KINASE_ACTIVITY	3.58072	2.30933	0	0
GO Biological Process	GOBP_POSITIVE_REGULATION_OF_PROTEIN_METABOLIC_PROCESS	3.78053	7.49054	0	0.0808257
GO Biological Process	GOBP_POSITIVE_REGULATION_OF_PROTEIN_MODIFICATION_PROCESS	3.97423	4.61348	0	0
GO Biological Process	GOBP_POSITIVE_REGULATION_OF_PROTEIN_PHOSPHORYLATION	3.56353	5.83149	0	0
GO Biological Process	GOBP_POSITIVE_REGULATION_OF_PROTEIN_SERINE_THREONINE_KINASE_ACTIVITY	3.08296	1.70925	0	0
GO Biological Process	GOBP_POSITIVE_REGULATION_OF_PROTEIN_TYROSINE_KINASE_ACTIVITY	0	3.42454	0	0
GO Biological Process	GOBP_POSITIVE_REGULATION_OF_PROTEOLYSIS	0	4.33621	0	0
GO Biological Process	GOBP_POSITIVE_REGULATION_OF_RENAL_SODIUM_EXCRETION	0	5.45803	0.137741	1.70518
GO Biological Process	GOBP_POSITIVE_REGULATION_OF_RNA_METABOLIC_PROCESS	0.699019	3.80529	0	0
GO Biological Process	GOBP_POSITIVE_REGULATION_OF_SECRETION	2.36925	7.13662	0	1.14137
GO Biological Process	GOBP_POSITIVE_REGULATION_OF_SIGNALING	2.14865	10.0566	0	3.70855
GO Biological Process	GOBP_POSITIVE_REGULATION_OF_SMALL_GTPASE_MEDIATED_SIGNAL_TRANSDUCTION	0	3.02392	0	0
GO Biological Process	GOBP_POSITIVE_REGULATION_OF_SMALL_MOLECULE_METABOLIC_PROCESS	1.78223	7.07588	0	0
GO Biological Process	GOBP_POSITIVE_REGULATION_OF_STEROID_METABOLIC_PROCESS	0	4.19155	0	0
GO Biological Process	GOBP_POSITIVE_REGULATION_OF_SYNAPTIC_TRANSMISSION	3.65392	0	0	0.133675
GO Biological Process	GOBP_POSITIVE_REGULATION_OF_TRANSFERASE_ACTIVITY	6.25386	3.15756	0	0
GO Biological Process	GOBP_POSITIVE_REGULATION_OF_TRANSPORT	7.775	12.9853	0.157776	3.32182
GO Biological Process	GOBP_POSITIVE_REGULATION_OF_VASCULAR_ASSOCIATED_SMOOTH_MUSCLE_CELL_PROLIFERATION	0	1.1076	0	3.64591
GO Biological Process	GOBP_POSITIVE_REGULATION_OF_VASCULAR_ENDOTHELIAL_GROWTH_FACTOR_PRODUCTION	0	0	0	4.27429
GO Biological Process	GOBP_PROGRAMMED_CELL_DEATH	1.88926	7.57225	0	2.14043
GO Biological Process	GOBP_PROTEIN_CATABOLIC_PROCESS	0	3.13717	0	0.756554
GO Biological Process	GOBP_PROTEIN_LOCALIZATION_TO_CELL_PERIPHERY	3.86544	2.54374	0	0
GO Biological Process	GOBP_PROTEIN_LOCALIZATION_TO_EXTRACELLULAR_REGION	0.951519	6.60222	0	2.39179
GO Biological Process	GOBP_PROTEOLYSIS	0	5.07992	0	1.47879
GO Biological Process	GOBP_RECEPTOR_MEDIATED_ENDOCYTOSIS	1.25862	3.15756	0	1.33634
GO Biological Process	GOBP_REGENERATION	1.52996	3.80529	0	1.68056
GO Biological Process	GOBP_REGIONALIZATION	0.939397	4.41075	0	2.36906
GO Biological Process	GOBP_REGULATION_OF_ACTIN_FILAMENT_ORGANIZATION	0	0	0	3.01687
GO Biological Process	GOBP_REGULATION_OF_ADENYLATE_CYCLASE_ACTIVITY	1.10478	4.15203	0	1.14701
GO Biological Process	GOBP_REGULATION_OF_ALCOHOL_BIOSYNTHETIC_PROCESS	0	3.45297	0	0
GO Biological Process	GOBP_REGULATION_OF_ANATOMICAL_STRUCTURE_MORPHOGENESIS	3.97966	0.868415	0	1.76697
GO Biological Process	GOBP_REGULATION_OF_ANATOMICAL_STRUCTURE_SIZE	0.595294	3.49618	0	0
GO Biological Process	GOBP_REGULATION_OF_ANDROGEN_RECEPTOR_SIGNALING_PATHWAY	0	4.32869	0	0
GO Biological Process	GOBP_REGULATION_OF_ASTROCYTE_DIFFERENTIATION	1.13453	1.30924	0	4.16562
GO Biological Process	GOBP_REGULATION_OF_B_CELL_PROLIFERATION	0	3.13717	0	0
GO Biological Process	GOBP_REGULATION_OF_BLOOD_CIRCULATION	1.23591	7.68816	0	0
GO Biological Process	GOBP_REGULATION_OF_BLOOD_PRESSURE	0	3.92807	0	0
GO Biological Process	GOBP_REGULATION_OF_BODY_FLUID_LEVELS	0.861105	2.34751	0	4.1285
GO Biological Process	GOBP_REGULATION_OF_CALCIUM_ION_DEPENDENT_EXOCYTOSIS	0	3.80529	0	1.00082
GO Biological Process	GOBP_REGULATION_OF_CALCIUM_ION_TRANSPORT	0	3.21138	0	1.37262
GO Biological Process	GOBP_REGULATION_OF_CARBOHYDRATE_METABOLIC_PROCESS	1.56033	3.87803	0	0
GO Biological Process	GOBP_REGULATION_OF_CARDIAC_CONDUCTION	0	4.38738	0.0234634	0
GO Biological Process	GOBP_REGULATION_OF_CATABOLIC_PROCESS	0.749316	4.63281	0	1.7732
GO Biological Process	GOBP_REGULATION_OF_CELL_ADHESION	6.9229	1.30028	0	3.92749
GO Biological Process	GOBP_REGULATION_OF_CELL_CELL_ADHESION	3.32972	0.855268	0	3.80683
GO Biological Process	GOBP_REGULATION_OF_CELL_CELL_ADHESION_MEDIATED_BY_CADHERIN	4.06695	0	0	0
GO Biological Process	GOBP_REGULATION_OF_CELL_CYCLE	3.78053	0	0	0
GO Biological Process	GOBP_REGULATION_OF_CELL_CYCLE_G1_S_PHASE_TRANSITION	3.41405	0	0	0
GO Biological Process	GOBP_REGULATION_OF_CELL_DEATH	1.55759	12.6635	0	4.09303
GO Biological Process	GOBP_REGULATION_OF_CELL_DEVELOPMENT	4.53898	5.27118	0	9.68873
GO Biological Process	GOBP_REGULATION_OF_CELL_DIFFERENTIATION	4.98117	5.65022	0.137741	12.9906
GO Biological Process	GOBP_REGULATION_OF_CELL_POPULATION_PROLIFERATION	11.2055	12.0859	0	14.1494
GO Biological Process	GOBP_REGULATION_OF_CELL_PROJECTION_ORGANIZATION	3.72617	2.6718	0	4.26207
GO Biological Process	GOBP_REGULATION_OF_CELLULAR_COMPONENT_MOVEMENT	5.05565	9.42978	0	7.5922
GO Biological Process	GOBP_REGULATION_OF_CELLULAR_LOCALIZATION	3.21434	7.23197	0	0
GO Biological Process	GOBP_REGULATION_OF_CELLULAR_RESPONSE_TO_INSULIN_STIMULUS	0	3.11282	0	0.706191
GO Biological Process	GOBP_REGULATION_OF_CYCLASE_ACTIVITY	0.83952	3.39461	0	0.834332
GO Biological Process	GOBP_REGULATION_OF_CYTOSOLIC_CALCIUM_ION_CONCENTRATION	0	6.5575	0	0
GO Biological Process	GOBP_REGULATION_OF_DNA_BINDING_TRANSCRIPTION_FACTOR_ACTIVITY	0.710632	3.80598	0	2.00071
GO Biological Process	GOBP_REGULATION_OF_ENDOCRINE_PROCESS	0	4.15203	0	0
GO Biological Process	GOBP_REGULATION_OF_ENDOTHELIAL_CELL_MIGRATION	2.9901	5.7395	0.0950532	3.41485
GO Biological Process	GOBP_REGULATION_OF_EPITHELIAL_CELL_MIGRATION	2.53672	5.08555	0.00959183	2.87884
GO Biological Process	GOBP_REGULATION_OF_ESTABLISHMENT_OF_PROTEIN_LOCALIZATION	1.59579	5.19421	0	0
GO Biological Process	GOBP_REGULATION_OF_EXCRETION	0	4.6197	0.0299106	1.34443
GO Biological Process	GOBP_REGULATION_OF_GLIOGENESIS	0.487375	2.54646	0	5.17763
GO Biological Process	GOBP_REGULATION_OF_GLUCAN_BIOSYNTHETIC_PROCESS	3.73273	0	0	0
GO Biological Process	GOBP_REGULATION_OF_GLYCOGEN_METABOLIC_PROCESS	3.4709	0	0	0
GO Biological Process	GOBP_REGULATION_OF_GROWTH	5.6364	2.75766	0	2.67905
GO Biological Process	GOBP_REGULATION_OF_HEART_CONTRACTION	1.42039	3.54622	0	0
GO Biological Process	GOBP_REGULATION_OF_HEART_RATE	0	5.07341	0	0
GO Biological Process	GOBP_REGULATION_OF_HOMOTYPIC_CELL_CELL_ADHESION	0	0	0	3.97213
GO Biological Process	GOBP_REGULATION_OF_HORMONE_LEVELS	1.70665	10.0064	0.137741	3.50465
GO Biological Process	GOBP_REGULATION_OF_HORMONE_SECRETION	0	10.9921	0.0395924	0
GO Biological Process	GOBP_REGULATION_OF_HYDROLASE_ACTIVITY	0	4.72978	0	1.82081
GO Biological Process	GOBP_REGULATION_OF_IMMUNE_SYSTEM_PROCESS	7.55791	1.34372	0	6.6636
GO Biological Process	GOBP_REGULATION_OF_INSULIN_SECRETION	0.244919	6.96122	0	0.173074
GO Biological Process	GOBP_REGULATION_OF_INSULIN_SECRETION_INVOLVED_IN_CELLULAR_RESPONSE_TO_GLUCOSE_STIMULUS	0	6.82572	0	0
GO Biological Process	GOBP_REGULATION_OF_INTRACELLULAR_SIGNAL_TRANSDUCTION	0	8.1921	0	1.49135
GO Biological Process	GOBP_REGULATION_OF_INTRACELLULAR_STEROID_HORMONE_RECEPTOR_SIGNALING_PATHWAY	0	2.99845	0	0
GO Biological Process	GOBP_REGULATION_OF_ION_TRANSMEMBRANE_TRANSPORT	0	5.45803	0	0.602986
GO Biological Process	GOBP_REGULATION_OF_ION_TRANSPORT	0	6.08083	0	4.24373
GO Biological Process	GOBP_REGULATION_OF_LEUKOCYTE_MIGRATION	1.42039	0.0174479	0	3.48137
GO Biological Process	GOBP_REGULATION_OF_LIPID_CATABOLIC_PROCESS	0.757632	3.20272	0	0
GO Biological Process	GOBP_REGULATION_OF_LIPID_LOCALIZATION	0.134011	3.98715	0	0
GO Biological Process	GOBP_REGULATION_OF_LIPID_METABOLIC_PROCESS	0	6.75992	0	0
GO Biological Process	GOBP_REGULATION_OF_LIPID_TRANSPORT	0.257499	4.38738	0	0
GO Biological Process	GOBP_REGULATION_OF_LYASE_ACTIVITY	0.864847	3.45297	0	0.859591
GO Biological Process	GOBP_REGULATION_OF_MAP_KINASE_ACTIVITY	0.0841629	3.8195	0	0
GO Biological Process	GOBP_REGULATION_OF_MEMBRANE_POTENTIAL	3.39101	5.88197	0	0.744253
GO Biological Process	GOBP_REGULATION_OF_MEMBRANE_PROTEIN_ECTODOMAIN_PROTEOLYSIS	0	8.47943	0	1.34443
GO Biological Process	GOBP_REGULATION_OF_METAL_ION_TRANSPORT	0	4.1421	0	6.21022
GO Biological Process	GOBP_REGULATION_OF_MITOTIC_CELL_CYCLE	4.8504	0	0	0
GO Biological Process	GOBP_REGULATION_OF_MONOCYTE_CHEMOTAXIS	0	0	0	4.49864
GO Biological Process	GOBP_REGULATION_OF_MULTICELLULAR_ORGANISMAL_DEVELOPMENT	5.592	4.73609	0.157776	6.32911
GO Biological Process	GOBP_REGULATION_OF_MUSCLE_HYPERTROPHY	0	0.845606	0	3.03751
GO Biological Process	GOBP_REGULATION_OF_MUSCLE_SYSTEM_PROCESS	0	3.22974	0	1.37461
GO Biological Process	GOBP_REGULATION_OF_NERVOUS_SYSTEM_DEVELOPMENT	3.25483	2.10881	0	8.022
GO Biological Process	GOBP_REGULATION_OF_NEURAL_PRECURSOR_CELL_PROLIFERATION	4.8504	0	0	2.65393
GO Biological Process	GOBP_REGULATION_OF_NEUROBLAST_PROLIFERATION	3.6588	0	0	0
GO Biological Process	GOBP_REGULATION_OF_NEUROGENESIS	3.73273	2.4171	0	8.92027
GO Biological Process	GOBP_REGULATION_OF_NEURON_DIFFERENTIATION	1.51331	1.78256	0	3.65462
GO Biological Process	GOBP_REGULATION_OF_NEURON_PROJECTION_DEVELOPMENT	3.26422	3.80529	0	5.77581
GO Biological Process	GOBP_REGULATION_OF_NEUROTRANSMITTER_LEVELS	0	5.73119	0	1.49306
GO Biological Process	GOBP_REGULATION_OF_OSTEOBLAST_DIFFERENTIATION	0	0.360161	0	4.49864
GO Biological Process	GOBP_REGULATION_OF_P38MAPK_CASCADE	3.08296	0	0	0
GO Biological Process	GOBP_REGULATION_OF_PEPTIDE_TRANSPORT	0.101264	6.30645	0	0.0202951
GO Biological Process	GOBP_REGULATION_OF_PEPTIDYL_TYROSINE_PHOSPHORYLATION	0	3.14774	0	0
GO Biological Process	GOBP_REGULATION_OF_PHOSPHOLIPASE_ACTIVITY	0	3.07043	0	0
GO Biological Process	GOBP_REGULATION_OF_PHOSPHOLIPASE_C_ACTIVITY	0	3.69466	0	0
GO Biological Process	GOBP_REGULATION_OF_PHOSPHORUS_METABOLIC_PROCESS	4.01254	11.7503	0	0.179545
GO Biological Process	GOBP_REGULATION_OF_PLATELET_ACTIVATION	0	0	0	3.45147
GO Biological Process	GOBP_REGULATION_OF_PLATELET_AGGREGATION	0	0	0	4.27429
GO Biological Process	GOBP_REGULATION_OF_POLYSACCHARIDE_METABOLIC_PROCESS	3.21434	0	0	0
GO Biological Process	GOBP_REGULATION_OF_PROTEIN_BINDING	0.0420265	3.70456	0	3.62353
GO Biological Process	GOBP_REGULATION_OF_PROTEIN_CATABOLIC_PROCESS	0.83952	6.1829	0	0.834332
GO Biological Process	GOBP_REGULATION_OF_PROTEIN_KINASE_ACTIVITY	3.85596	4.47401	0	0
GO Biological Process	GOBP_REGULATION_OF_PROTEIN_LOCALIZATION	1.8305	7.04835	0	0
GO Biological Process	GOBP_REGULATION_OF_PROTEIN_MODIFICATION_PROCESS	3.66298	5.63254	0	2.80997
GO Biological Process	GOBP_REGULATION_OF_PROTEIN_PHOSPHORYLATION	3.61577	7.49054	0	0
GO Biological Process	GOBP_REGULATION_OF_PROTEIN_SECRETION	1.2799	5.40714	0	0
GO Biological Process	GOBP_REGULATION_OF_PROTEIN_SERINE_THREONINE_KINASE_ACTIVITY	2.01292	6.35078	0	0
GO Biological Process	GOBP_REGULATION_OF_PROTEOLYSIS	0	7.90814	0	1.27644
GO Biological Process	GOBP_REGULATION_OF_RENAL_SYSTEM_PROCESS	0	4.19155	0	1.16544
GO Biological Process	GOBP_REGULATION_OF_RESPONSE_TO_EXTERNAL_STIMULUS	2.8046	1.98473	0	3.19291
GO Biological Process	GOBP_REGULATION_OF_RESPONSE_TO_STRESS	1.8631	2.22071	0	3.38807
GO Biological Process	GOBP_REGULATION_OF_RNA_SPLICING	0	0	0	4.21766
GO Biological Process	GOBP_REGULATION_OF_SECRETION	2.51514	11.0367	0	0.324645
GO Biological Process	GOBP_REGULATION_OF_SMALL_MOLECULE_METABOLIC_PROCESS	0.993867	4.57241	0	0
GO Biological Process	GOBP_REGULATION_OF_SODIUM_ION_TRANSMEMBRANE_TRANSPORT	0.718113	0	0	3.01687
GO Biological Process	GOBP_REGULATION_OF_STEROID_HORMONE_SECRETION	0	5.16542	0.113683	0
GO Biological Process	GOBP_REGULATION_OF_SYNAPTIC_PLASTICITY	1.51331	3.74163	0.137741	1.65177
GO Biological Process	GOBP_REGULATION_OF_SYNAPTIC_VESICLE_EXOCYTOSIS	0.804052	3.30669	0	0
GO Biological Process	GOBP_REGULATION_OF_SYSTEM_PROCESS	1.45426	6.81012	0	3.01342
GO Biological Process	GOBP_REGULATION_OF_SYSTEMIC_ARTERIAL_BLOOD_PRESSURE	0	5.37384	0	0
GO Biological Process	GOBP_REGULATION_OF_SYSTEMIC_ARTERIAL_BLOOD_PRESSURE_BY_HORMONE	0	4.01897	0	0
GO Biological Process	GOBP_REGULATION_OF_SYSTEMIC_ARTERIAL_BLOOD_PRESSURE_BY_RENIN_ANGIOTENSIN	0	4.7601	0.0376883	0
GO Biological Process	GOBP_REGULATION_OF_SYSTEMIC_ARTERIAL_BLOOD_PRESSURE_MEDIATED_BY_A_CHEMICAL_SIGNAL	0	3.62013	0	0
GO Biological Process	GOBP_REGULATION_OF_TRANS_SYNAPTIC_SIGNALING	5.16128	8.05276	0	3.80683
GO Biological Process	GOBP_REGULATION_OF_TRANSFERASE_ACTIVITY	6.11845	5.03874	0	0
GO Biological Process	GOBP_REGULATION_OF_TRANSMEMBRANE_RECEPTOR_PROTEIN_SERINE_THREONINE_KINASE_SIGNALING_PATHWAY	0	3.08754	0	0
GO Biological Process	GOBP_REGULATION_OF_TRANSMEMBRANE_TRANSPORT	0.443344	4.8752	0	0.399302
GO Biological Process	GOBP_REGULATION_OF_TRANSPORT	7.27814	15.3174	0	4.94728
GO Biological Process	GOBP_REGULATION_OF_TUBE_SIZE	0	7.03237	0	0
GO Biological Process	GOBP_REGULATION_OF_VASOCONSTRICTION	0	6.12035	0	0
GO Biological Process	GOBP_REGULATION_OF_VESICLE_MEDIATED_TRANSPORT	8.39909	1.82308	0	1.70518
GO Biological Process	GOBP_RENAL_SODIUM_EXCRETION	0	4.7601	0.0376883	1.40083
GO Biological Process	GOBP_RENAL_SYSTEM_PROCESS_INVOLVED_IN_REGULATION_OF_SYSTEMIC_ARTERIAL_BLOOD_PRESSURE	0	4.90436	0.0562278	0
GO Biological Process	GOBP_RENAL_TUBULAR_SECRETION	0	4.42727	0.0234634	1.27998
GO Biological Process	GOBP_RENAL_TUBULE_DEVELOPMENT	0.494501	5.21764	0	0
GO Biological Process	GOBP_REPRODUCTION	1.74227	7.62786	0	6.04104
GO Biological Process	GOBP_RESPONSE_TO_ABIOTIC_STIMULUS	8.39909	5.6879	0	0.54638
GO Biological Process	GOBP_RESPONSE_TO_ALCOHOL	0	5.55016	0	0
GO Biological Process	GOBP_RESPONSE_TO_CARBOHYDRATE	0	3.44	0	0
GO Biological Process	GOBP_RESPONSE_TO_CHOLESTEROL	0	4.38738	0	0
GO Biological Process	GOBP_RESPONSE_TO_CYTOKINE	0	0	0	5.0421
GO Biological Process	GOBP_RESPONSE_TO_ENDOGENOUS_STIMULUS	2.35128	12.5393	0	8.83465
GO Biological Process	GOBP_RESPONSE_TO_ESTRADIOL	0.35953	10.7572	0	0
GO Biological Process	GOBP_RESPONSE_TO_FATTY_ACID	0.804052	0.933052	0	3.24342
GO Biological Process	GOBP_RESPONSE_TO_GROWTH_FACTOR	1.16984	4.13297	0	5.89017
GO Biological Process	GOBP_RESPONSE_TO_HORMONE	0.951519	13.2095	0	3.49731
GO Biological Process	GOBP_RESPONSE_TO_INORGANIC_SUBSTANCE	0	9.44213	0	0.48796
GO Biological Process	GOBP_RESPONSE_TO_INSULIN	0	3.07043	0	0
GO Biological Process	GOBP_RESPONSE_TO_LIGHT_STIMULUS	4.12164	0	0	0
GO Biological Process	GOBP_RESPONSE_TO_LIPID	1.78223	17.6795	0	3.3784
GO Biological Process	GOBP_RESPONSE_TO_MONOSACCHARIDE	0.0550829	3.74163	0	0
GO Biological Process	GOBP_RESPONSE_TO_NITROGEN_COMPOUND	1.42039	4.21937	0	9.50144
GO Biological Process	GOBP_RESPONSE_TO_ORGANIC_CYCLIC_COMPOUND	2.92719	12.9977	0	3.33967
GO Biological Process	GOBP_RESPONSE_TO_OXIDATIVE_STRESS	0	3.97246	0	0
GO Biological Process	GOBP_RESPONSE_TO_OXYGEN_CONTAINING_COMPOUND	3.44121	12.3893	0	10.5198
GO Biological Process	GOBP_RESPONSE_TO_PEPTIDE	0	3.49618	0	5.37873
GO Biological Process	GOBP_RESPONSE_TO_PEPTIDE_HORMONE	0	4.09305	0	2.15376
GO Biological Process	GOBP_RESPONSE_TO_RADIATION	3.32384	0	0	0
GO Biological Process	GOBP_RESPONSE_TO_RETINOIC_ACID	0.419764	4.9346	0	0
GO Biological Process	GOBP_RESPONSE_TO_SALT	0	4.90436	0	0
GO Biological Process	GOBP_RESPONSE_TO_STEROID_HORMONE	1.00682	4.6197	0	1.02889
GO Biological Process	GOBP_RESPONSE_TO_STEROL	0	4.15203	0	0
GO Biological Process	GOBP_RESPONSE_TO_WOUNDING	2.6728	0.522139	0	4.87058
GO Biological Process	GOBP_RESPONSE_TO_XENOBIOTIC_STIMULUS	0	6.33167	0	0
GO Biological Process	GOBP_RETINA_DEVELOPMENT_IN_CAMERA_TYPE_EYE	3.66852	0	0	0
GO Biological Process	GOBP_RHYTHMIC_PROCESS	0	0	0	4.76302
GO Biological Process	GOBP_SECOND_MESSENGER_MEDIATED_SIGNALING	2.38546	4.89474	0	0
GO Biological Process	GOBP_SECRETION	4.13745	12.7672	0	3.21094
GO Biological Process	GOBP_SENSORY_ORGAN_DEVELOPMENT	8.05168	0.500913	0	0
GO Biological Process	GOBP_SENSORY_PERCEPTION	0	7.1438	0	0.486594
GO Biological Process	GOBP_SENSORY_SYSTEM_DEVELOPMENT	7.60138	0	0	0
GO Biological Process	GOBP_SIGNAL_RELEASE	0.677742	15.1274	0	3.62384
GO Biological Process	GOBP_SKELETAL_MUSCLE_ADAPTATION	0	1.47568	0	4.55774
GO Biological Process	GOBP_SMALL_MOLECULE_METABOLIC_PROCESS	4.51478	5.24632	0	0
GO Biological Process	GOBP_SMOOTH_MUSCLE_CELL_MIGRATION	0.575055	0.66315	0	5.50694
GO Biological Process	GOBP_SMOOTH_MUSCLE_CONTRACTION	0	7.7307	0	0.359522
GO Biological Process	GOBP_SODIUM_ION_HOMEOSTASIS	0.852031	3.42454	0	0.846809
GO Biological Process	GOBP_SODIUM_ION_TRANSMEMBRANE_TRANSPORT	1.58957	3.91606	0.137741	3.83497
GO Biological Process	GOBP_SODIUM_ION_TRANSPORT	1.26448	5.34861	0.0299106	7.92449
GO Biological Process	GOBP_STEROID_HORMONE_SECRETION	0	4.83532	0.0395924	0
GO Biological Process	GOBP_STRIATED_MUSCLE_ADAPTATION	0	0.97147	0	3.32979
GO Biological Process	GOBP_SUPRAMOLECULAR_FIBER_ORGANIZATION	1.07555	0	0	5.56184
GO Biological Process	GOBP_SYNAPTIC_SIGNALING	6.95192	12.0859	0	2.32064
GO Biological Process	GOBP_SYNAPTIC_TRANSMISSION_GLUTAMATERGIC	4.51478	0	0	0.467759
GO Biological Process	GOBP_TELENCEPHALON_DEVELOPMENT	2.77138	0	0	3.14107
GO Biological Process	GOBP_TELENCEPHALON_GLIAL_CELL_MIGRATION	4.01907	0	0	0
GO Biological Process	GOBP_THYROID_HORMONE_GENERATION	4.06695	0	0	1.40083
GO Biological Process	GOBP_THYROID_HORMONE_METABOLIC_PROCESS	3.7695	0	0	1.25491
GO Biological Process	GOBP_TISSUE_DEVELOPMENT	2.7966	5.83979	0	7.49118
GO Biological Process	GOBP_TISSUE_MIGRATION	2.07586	4.38738	0	4.33306
GO Biological Process	GOBP_TONIC_SMOOTH_MUSCLE_CONTRACTION	0	5.71545	0.137741	0
GO Biological Process	GOBP_TRANSEPITHELIAL_TRANSPORT	0	4.15203	0	0
GO Biological Process	GOBP_TRANSMEMBRANE_RECEPTOR_PROTEIN_TYROSINE_KINASE_SIGNALING_PATHWAY	3.93185	2.83613	0	8.64354
GO Biological Process	GOBP_TRANSMEMBRANE_TRANSPORT	2.56547	12.9977	0.137741	7.52865
GO Biological Process	GOBP_TUBE_DEVELOPMENT	4.89785	9.19093	0	5.60934
GO Biological Process	GOBP_TUBE_MORPHOGENESIS	4.10436	4.81508	0	1.86021
GO Biological Process	GOBP_UROGENITAL_SYSTEM_DEVELOPMENT	0	6.45714	0	6.55933
GO Biological Process	GOBP_UTERINE_SMOOTH_MUSCLE_CONTRACTION	0	5.71545	0.137741	0
GO Biological Process	GOBP_VASCULAR_ASSOCIATED_SMOOTH_MUSCLE_CONTRACTION	0	8.2624	0.0234634	0
GO Biological Process	GOBP_VASCULAR_ENDOTHELIAL_GROWTH_FACTOR_PRODUCTION	0	0	0	3.32979
GO Biological Process	GOBP_VASCULAR_PROCESS_IN_CIRCULATORY_SYSTEM	1.21533	10.2871	0.0234634	7.70058
GO Biological Process	GOBP_VASCULAR_TRANSPORT	0.55233	2.69024	0	8.65048
GO Biological Process	GOBP_VASOCONSTRICTION	0	8.6805	0	0
GO Biological Process	GOBP_VASODILATION	0	6.82572	0	0
GO Biological Process	GOBP_VESICLE_MEDIATED_TRANSPORT	6.63777	2.90812	0	0.878427
GO Biological Process	GOBP_VESICLE_MEDIATED_TRANSPORT_IN_SYNAPSE	0.0222229	3.64505	0	0
GO Biological Process	GOBP_VISUAL_BEHAVIOR	3.05133	1.03589	0	0
GO Cellular Component	GOCC_ANCHORING_JUNCTION	4.35949	2.10881	0	3.40676
GO Cellular Component	GOCC_APICAL_PART_OF_CELL	3.41612	0.896621	0	6.03168
GO Cellular Component	GOCC_APICAL_PLASMA_MEMBRANE	3.8086	0	0	4.37313
GO Cellular Component	GOCC_AXON	0.295497	2.74712	0	8.44019
GO Cellular Component	GOCC_BASAL_PART_OF_CELL	6.8839	7.57225	0	1.27998
GO Cellular Component	GOCC_BASOLATERAL_PLASMA_MEMBRANE	7.48736	8.24504	0	1.4676
GO Cellular Component	GOCC_CELL_BODY	1.48162	1.74764	0	9.16987
GO Cellular Component	GOCC_CELL_CELL_JUNCTION	4.53802	0	0	0.535231
GO Cellular Component	GOCC_CELL_PROJECTION_MEMBRANE	6.01942	1.11836	0	0
GO Cellular Component	GOCC_CELL_SURFACE	1.85428	7.11722	0	9.19246
GO Cellular Component	GOCC_COLLAGEN_CONTAINING_EXTRACELLULAR_MATRIX	1.83438	8.17975	0	8.31201
GO Cellular Component	GOCC_CYTOPLASMIC_SIDE_OF_MEMBRANE	1.51481	0	0	3.69415
GO Cellular Component	GOCC_DENDRITIC_TREE	1.36847	1.6152	0	6.58536
GO Cellular Component	GOCC_ENDOCYTIC_VESICLE	0	2.70436	0	4.68271
GO Cellular Component	GOCC_ENDOPLASMIC_RETICULUM	8.19307	2.19048	0	9.1899
GO Cellular Component	GOCC_EXCITATORY_SYNAPSE	0.875378	3.48177	0.157776	0
GO Cellular Component	GOCC_EXOCYTIC_VESICLE	0	3.48177	0	0
GO Cellular Component	GOCC_EXTERNAL_ENCAPSULATING_STRUCTURE	2.73296	11.6217	0.157776	7.05328
GO Cellular Component	GOCC_EXTERNAL_SIDE_OF_PLASMA_MEMBRANE	0.940489	0	0	4.36831
GO Cellular Component	GOCC_EXTRINSIC_COMPONENT_OF_MEMBRANE	6.33536	0	0	1.10132
GO Cellular Component	GOCC_GABA_ERGIC_SYNAPSE	0.687543	5.88116	0	0.665254
GO Cellular Component	GOCC_GLIAL_CELL_PROJECTION	3.51564	0	0	1.12911
GO Cellular Component	GOCC_GLUTAMATERGIC_SYNAPSE	2.21628	9.32584	0	2.52528
GO Cellular Component	GOCC_GOLGI_APPARATUS	0.843864	0.105172	0	4.10993
GO Cellular Component	GOCC_INTRINSIC_COMPONENT_OF_PLASMA_MEMBRANE	7.56325	13.8745	0	12.3205
GO Cellular Component	GOCC_INTRINSIC_COMPONENT_OF_POSTSYNAPTIC_DENSITY_MEMBRANE	0	3.36537	0	0
GO Cellular Component	GOCC_INTRINSIC_COMPONENT_OF_POSTSYNAPTIC_MEMBRANE	1.87845	13.6656	0.157776	4.5907
GO Cellular Component	GOCC_INTRINSIC_COMPONENT_OF_POSTSYNAPTIC_SPECIALIZATION_MEMBRANE	0	5.58694	0	0
GO Cellular Component	GOCC_INTRINSIC_COMPONENT_OF_PRESYNAPTIC_MEMBRANE	0.640663	5.72596	0.157776	0.615956
GO Cellular Component	GOCC_INTRINSIC_COMPONENT_OF_SYNAPTIC_MEMBRANE	1.67774	12.6381	0.137741	4.03045
GO Cellular Component	GOCC_LEADING_EDGE_MEMBRANE	3.35075	0.139329	0.137741	0
GO Cellular Component	GOCC_MEMBRANE_MICRODOMAIN	2.17523	4.54637	0	2.45994
GO Cellular Component	GOCC_MEMBRANE_PROTEIN_COMPLEX	3.32384	1.49942	0	2.37289
GO Cellular Component	GOCC_MYELIN_SHEATH	3.30176	1.14686	0	0
GO Cellular Component	GOCC_NEURON_PROJECTION	7.25192	6.30119	0	14.0485
GO Cellular Component	GOCC_NEURON_TO_NEURON_SYNAPSE	8.06043	8.95837	0	0
GO Cellular Component	GOCC_NEUROTRANSMITTER_RECEPTOR_COMPLEX	3.21434	1.1076	0	0
GO Cellular Component	GOCC_NUCLEAR_OUTER_MEMBRANE_ENDOPLASMIC_RETICULUM_MEMBRANE_NETWORK	6.8253	0.678108	0	1.52186
GO Cellular Component	GOCC_NUCLEAR_PERIPHERY	0	0.413127	0	4.68271
GO Cellular Component	GOCC_ORGANELLE_SUBCOMPARTMENT	5.56449	0.303033	0	3.22481
GO Cellular Component	GOCC_PLASMA_MEMBRANE_PROTEIN_COMPLEX	3.97979	1.62262	0	4.58243
GO Cellular Component	GOCC_PLASMA_MEMBRANE_RAFT	1.96979	4.83532	0	0.341704
GO Cellular Component	GOCC_PLASMA_MEMBRANE_REGION	15.701	16.512	0.157776	3.59086
GO Cellular Component	GOCC_PLATELET_ALPHA_GRANULE_MEMBRANE	0	1.674	0.111623	5.0421
GO Cellular Component	GOCC_PLATELET_DENSE_GRANULE	0	4.83532	0.0395924	0
GO Cellular Component	GOCC_PLATELET_DENSE_GRANULE_LUMEN	0	5.45803	0.137741	0
GO Cellular Component	GOCC_POLYSOME	0	0	0	3.03751
GO Cellular Component	GOCC_POSTSYNAPSE	7.64562	13.0059	0.0395924	4.49864
GO Cellular Component	GOCC_POSTSYNAPTIC_MEMBRANE	4.34365	12.8855	0.00692065	2.862
GO Cellular Component	GOCC_POSTSYNAPTIC_SPECIALIZATION_MEMBRANE	1.94317	4.80642	0	0
GO Cellular Component	GOCC_PRESYNAPSE	0.575055	5.28652	0	0
GO Cellular Component	GOCC_PRESYNAPTIC_MEMBRANE	0.240965	4.32721	0.157776	0.168837
GO Cellular Component	GOCC_RECEPTOR_COMPLEX	1.74227	7.68833	0	1.93002
GO Cellular Component	GOCC_RUFFLE	3.32384	0	0	0.0164008
GO Cellular Component	GOCC_RUFFLE_MEMBRANE	4.4494	0	0	0
GO Cellular Component	GOCC_SECRETORY_GRANULE	0.0195156	3.63532	0.157776	5.23572
GO Cellular Component	GOCC_SECRETORY_VESICLE	0	6.1944	0.137741	4.49864
GO Cellular Component	GOCC_SIDE_OF_MEMBRANE	2.74132	0	0	9.24372
GO Cellular Component	GOCC_SOMATODENDRITIC_COMPARTMENT	1.8305	2.17176	0	9.11145
GO Cellular Component	GOCC_SPECIFIC_GRANULE_LUMEN	0	0	0	3.21884
GO Cellular Component	GOCC_SYNAPSE	15.1055	15.8939	0	8.21361
GO Cellular Component	GOCC_SYNAPTIC_MEMBRANE	5.57109	11.1428	0	2.21564
GO Cellular Component	GOCC_SYNAPTIC_VESICLE_MEMBRANE	0	5.11406	0	0
GO Cellular Component	GOCC_TERTIARY_GRANULE_LUMEN	0	0	0	3.38681
GO Cellular Component	GOCC_TRANSPORT_VESICLE_MEMBRANE	0	3.90663	0	1.73886
GO Cellular Component	GOCC_TRANSPORTER_COMPLEX	3.59619	2.32012	0	0
GO Cellular Component	GOCC_VESICLE_MEMBRANE	0.502283	5.45013	0	1.41318
GO Molecular Function	GOMF_ACTIVE_ION_TRANSMEMBRANE_TRANSPORTER_ACTIVITY	1.24957	5.28652	0.0260621	3.04245
GO Molecular Function	GOMF_ACTIVE_TRANSMEMBRANE_TRANSPORTER_ACTIVITY	0.843864	4.1629	0	4.09488
GO Molecular Function	GOMF_AMIDE_BINDING	0	4.32105	0	0
GO Molecular Function	GOMF_AMINO_ACID_CATION_SYMPORTER_ACTIVITY	0	4.7601	0.811533	4.70736
GO Molecular Function	GOMF_AMINO_ACID_SODIUM_SYMPORTER_ACTIVITY	0	5.26184	0.811533	5.23249
GO Molecular Function	GOMF_AMINO_ACID_TRANSMEMBRANE_TRANSPORTER_ACTIVITY	0	2.75158	0.157776	8.83465
GO Molecular Function	GOMF_ANGIOTENSIN_RECEPTOR_BINDING	0	6.45273	0.157776	0
GO Molecular Function	GOMF_ANION_TRANSMEMBRANE_TRANSPORTER_ACTIVITY	0	4.83532	0	4.78558
GO Molecular Function	GOMF_CATION_TRANSMEMBRANE_TRANSPORTER_ACTIVITY	2.39439	8.44478	0.157776	1.42772
GO Molecular Function	GOMF_CELL_ADHESION_MOLECULE_BINDING	1.51481	0	0	3.11069
GO Molecular Function	GOMF_CHOLESTEROL_BINDING	0	3.48177	0	0
GO Molecular Function	GOMF_COLLAGEN_BINDING	0	3.02392	0	0.674263
GO Molecular Function	GOMF_CYTOKINE_BINDING	0	0	0	4.35321
GO Molecular Function	GOMF_ENDOPEPTIDASE_REGULATOR_ACTIVITY	0	4.14258	0.137741	1.8588
GO Molecular Function	GOMF_ENZYME_INHIBITOR_ACTIVITY	0	2.50612	0	4.37793
GO Molecular Function	GOMF_EXTRACELLULAR_MATRIX_BINDING	0.825482	3.36537	0	3.3034
GO Molecular Function	GOMF_FIBRONECTIN_BINDING	1.19373	0	0	4.32856
GO Molecular Function	GOMF_G_PROTEIN_COUPLED_RECEPTOR_ACTIVITY	0	6.13757	0	0
GO Molecular Function	GOMF_G_PROTEIN_COUPLED_RECEPTOR_BINDING	0	7.69154	0.0251718	1.31791
GO Molecular Function	GOMF_GLUTAMATE_RECEPTOR_ACTIVITY	7.34066	1.38151	0	0
GO Molecular Function	GOMF_GLYCOSAMINOGLYCAN_BINDING	1.39268	0	0	5.80172
GO Molecular Function	GOMF_GROWTH_FACTOR_BINDING	0.300545	0.354933	0	4.49302
GO Molecular Function	GOMF_HEPARIN_BINDING	0.217679	0.253077	0	4.1665
GO Molecular Function	GOMF_IDENTICAL_PROTEIN_BINDING	3.84132	3.195	0	10.8608
GO Molecular Function	GOMF_INORGANIC_MOLECULAR_ENTITY_TRANSMEMBRANE_TRANSPORTER_ACTIVITY	2.14112	10.0566	0.0228761	2.41183
GO Molecular Function	GOMF_ION_TRANSMEMBRANE_TRANSPORTER_ACTIVITY	3.11309	9.10761	0.157776	3.55297
GO Molecular Function	GOMF_IONOTROPIC_GLUTAMATE_RECEPTOR_ACTIVITY	4.18543	1.60103	0	0
GO Molecular Function	GOMF_KINASE_BINDING	3.40757	0.174498	0	0.0610096
GO Molecular Function	GOMF_L_AMINO_ACID_TRANSMEMBRANE_TRANSPORTER_ACTIVITY	0	0.920495	0	3.21884
GO Molecular Function	GOMF_L_GLUTAMINE_TRANSMEMBRANE_TRANSPORTER_ACTIVITY	0	0	0	6.32158
GO Molecular Function	GOMF_LIGAND_GATED_CATION_CHANNEL_ACTIVITY	4.13745	0.460261	0	0
GO Molecular Function	GOMF_LIGAND_GATED_ION_CHANNEL_ACTIVITY	3.75942	0.297071	0	0
GO Molecular Function	GOMF_METAL_ION_TRANSMEMBRANE_TRANSPORTER_ACTIVITY	1.78707	7.97884	0.157776	2.0157
GO Molecular Function	GOMF_MOLECULAR_FUNCTION_INHIBITOR_ACTIVITY	0	0	0	6.5254
GO Molecular Function	GOMF_MOLECULAR_FUNCTION_REGULATOR	4.0557	1.45204	0	7.80561
GO Molecular Function	GOMF_MOLECULAR_TRANSDUCER_ACTIVITY	1.5415	13.9966	0	0.67713
GO Molecular Function	GOMF_MONOCARBOXYLIC_ACID_TRANSMEMBRANE_TRANSPORTER_ACTIVITY	0.852031	0.985318	0	3.35446
GO Molecular Function	GOMF_NEUROPEPTIDE_BINDING	0	4.55485	0	0
GO Molecular Function	GOMF_NEUTRAL_AMINO_ACID_TRANSMEMBRANE_TRANSPORTER_ACTIVITY	0	1.13266	0	7.25124
GO Molecular Function	GOMF_ORGANIC_ACID_SODIUM_SYMPORTER_ACTIVITY	0	4.29535	0.628346	8.02737
GO Molecular Function	GOMF_ORGANIC_ACID_TRANSMEMBRANE_TRANSPORTER_ACTIVITY	0.195774	1.98157	0.137741	6.81343
GO Molecular Function	GOMF_ORGANIC_ANION_TRANSMEMBRANE_TRANSPORTER_ACTIVITY	0.108506	3.90663	0.137741	3.82347
GO Molecular Function	GOMF_PEPTIDASE_REGULATOR_ACTIVITY	0	3.69466	0.129614	1.61852
GO Molecular Function	GOMF_PEPTIDE_BINDING	0	4.98887	0	0
GO Molecular Function	GOMF_PEPTIDE_HORMONE_BINDING	0	3.45297	0	0
GO Molecular Function	GOMF_PEPTIDE_RECEPTOR_ACTIVITY	0	4.2798	0	0
GO Molecular Function	GOMF_PROTEIN_CONTAINING_COMPLEX_BINDING	2.01292	3.71536	0	6.9127
GO Molecular Function	GOMF_PROTEIN_DIMERIZATION_ACTIVITY	2.7368	1.93424	0	6.50404
GO Molecular Function	GOMF_SECONDARY_ACTIVE_TRANSMEMBRANE_TRANSPORTER_ACTIVITY	0	3.29866	0.0376883	5.5664
GO Molecular Function	GOMF_SIGNALING_RECEPTOR_BINDING	2.77378	6.11587	0	7.895
GO Molecular Function	GOMF_SODIUM_CHANNEL_REGULATOR_ACTIVITY	0	1.17628	0	3.84136
GO Molecular Function	GOMF_SODIUM_ION_TRANSMEMBRANE_TRANSPORTER_ACTIVITY	1.74227	4.26814	0.157776	4.18342
GO Molecular Function	GOMF_SOLUTE_CATION_SYMPORTER_ACTIVITY	0	5.02611	0.157776	4.99545
GO Molecular Function	GOMF_SOLUTE_SODIUM_SYMPORTER_ACTIVITY	0	5.81022	0.157776	5.89149
GO Molecular Function	GOMF_STEROID_BINDING	0	5.13668	0	0
GO Molecular Function	GOMF_STEROL_BINDING	0	3.20272	0	0
GO Molecular Function	GOMF_STRUCTURAL_CONSTITUENT_OF_CYTOSKELETON	0	0	0	5.19274
GO Molecular Function	GOMF_STRUCTURAL_MOLECULE_ACTIVITY	0.263513	0.312412	0	6.19056
GO Molecular Function	GOMF_SULFUR_COMPOUND_BINDING	0	0	0	3.08188
GO Molecular Function	GOMF_SYMPORTER_ACTIVITY	0	4.32721	0.157776	7.05299
GO Molecular Function	GOMF_TRANSCRIPTION_REGULATOR_ACTIVITY	0.194706	1.11836	0	3.03751
GO Molecular Function	GOMF_TRANSCRIPTION_REGULATOR_INHIBITOR_ACTIVITY	0	0	0	9.18281
GO Molecular Function	GOMF_TRANSPORTER_ACTIVITY	2.09092	8.82236	0.0299106	3.79368
Cell Type	HAY_BONE_MARROW_IMMATURE_NEUTROPHIL	1.59579	0	0	3.84136
Cell Type	HAY_BONE_MARROW_NEUTROPHIL	0	0	0	13.5275
Cell Type	HAY_BONE_MARROW_STROMAL	5.19839	12.3472	0	12.5299
Cell Type	HU_FETAL_RETINA_AMACRINE	2.7368	0	0	3.10188
Cell Type	HU_FETAL_RETINA_FIBROBLAST	2.01292	8.655	0	11.4213
Cell Type	HU_FETAL_RETINA_HORIZONTAL	1.02331	0	0	11.4213
Cell Type	HU_FETAL_RETINA_MICROGLIA	0.927766	0	0	4.33306
Cell Type	HU_FETAL_RETINA_MULLER	0	1.15841	0	3.80683
Cell Type	HU_FETAL_RETINA_RGC	12.0348	0	0	5.81808
Cell Type	HU_FETAL_RETINA_RPC	0	0	0	5.01291
Cell Type	HU_FETAL_RETINA_RPE	6.86289	10.2663	0	10.2971
KEGG	KEGG_AXON_GUIDANCE	0	0	0	4.49302
KEGG	KEGG_CALCIUM_SIGNALING_PATHWAY	0.108506	6.33167	0	0
KEGG	KEGG_COMPLEMENT_AND_COAGULATION_CASCADES	0	0	0	3.08
KEGG	KEGG_FOCAL_ADHESION	3.10274	0	0	0
KEGG	KEGG_NEUROACTIVE_LIGAND_RECEPTOR_INTERACTION	2.56547	7.51016	0	0
KEGG	KEGG_TGF_BETA_SIGNALING_PATHWAY	0	0	0	5.44396
Cell Type	LAKE_ADULT_KIDNEY_C10_THIN_ASCENDING_LIMB	0	0	0	6.72425
Cell Type	LAKE_ADULT_KIDNEY_C12_THICK_ASCENDING_LIMB	0.903563	1.0473	0	4.27429
Cell Type	LAKE_ADULT_KIDNEY_C17_COLLECTING_SYSTEM_PCS_STRESSED_DISSOC_SUBSET	2.86967	0	0	5.60934
Cell Type	LAKE_ADULT_KIDNEY_C18_COLLECTING_DUCT_PRINCIPAL_CELLS_MEDULLA	0	0	0	12.5299
Cell Type	LAKE_ADULT_KIDNEY_C19_COLLECTING_DUCT_INTERCALATED_CELLS_TYPE_A_MEDULLA	2.30857	0	0	7.13176
Cell Type	LAKE_ADULT_KIDNEY_C22_ENDOTHELIAL_CELLS_GLOMERULAR_CAPILLARIES	0.279099	0.328748	0	7.2493
Cell Type	LAKE_ADULT_KIDNEY_C23_ENDOTHELIAL_CELLS_AVR	0.35953	0.419445	0	17.8624
Cell Type	LAKE_ADULT_KIDNEY_C24_ENDOTHELIAL_CELLS_AEA_AND_DVR	0.232737	4.30031	0	9.90429
Cell Type	LAKE_ADULT_KIDNEY_C26_MESANGIAL_CELLS	0.116731	1.86291	0	12.4501
Cell Type	LAKE_ADULT_KIDNEY_C27_VASCULAR_SMOOTH_MUSCLE_CELLS_AND_PERICYTES	1.70795	4.20303	0	1.89027
Cell Type	LAKE_ADULT_KIDNEY_C8_DECENDING_THIN_LIMB	0	0	0	19.2556
Cell Type	LAKE_ADULT_KIDNEY_C9_THIN_ASCENDING_LIMB	0	0	0	5.19411
Cell Type	MANNO_MIDBRAIN_NEUROTYPES_HDA	6.8839	0.723584	0	3.49731
Cell Type	MANNO_MIDBRAIN_NEUROTYPES_HDA1	6.10223	4.83532	0	2.99295
Cell Type	MANNO_MIDBRAIN_NEUROTYPES_HDA2	6.80634	0	0	3.41131
Cell Type	MANNO_MIDBRAIN_NEUROTYPES_HENDO	2.97547	2.10881	0	11.0817
Cell Type	MANNO_MIDBRAIN_NEUROTYPES_HGABA	12.8565	4.29535	0	2.70751
Cell Type	MANNO_MIDBRAIN_NEUROTYPES_HNBGABA	14.1004	4.33621	0.0260621	2.57033
Cell Type	MANNO_MIDBRAIN_NEUROTYPES_HNBML1	1.04208	1.19765	0.811533	7.05299
Cell Type	MANNO_MIDBRAIN_NEUROTYPES_HNBML5	1.78223	0.807363	0	3.68348
Cell Type	MANNO_MIDBRAIN_NEUROTYPES_HOMTN	0.864847	0	0	6.34393
Cell Type	MANNO_MIDBRAIN_NEUROTYPES_HOPC	8.1697	11.8035	0	0.977337
Cell Type	MANNO_MIDBRAIN_NEUROTYPES_HPERIC	8.46933	7.41827	0	11.8969
Cell Type	MANNO_MIDBRAIN_NEUROTYPES_HRGL1	3.94585	1.14686	0	14.8112
Cell Type	MANNO_MIDBRAIN_NEUROTYPES_HRGL2A	18.5319	22.2803	0.137741	4.94916
Cell Type	MANNO_MIDBRAIN_NEUROTYPES_HRGL2B	12.5714	28.8031	0.157776	3.98422
Cell Type	MANNO_MIDBRAIN_NEUROTYPES_HRGL2C	11.5549	28.8031	0	1.14701
Cell Type	MANNO_MIDBRAIN_NEUROTYPES_HRGL3	13.2618	26.0342	0.157776	17.2185
Cell Type	MANNO_MIDBRAIN_NEUROTYPES_HRN	1.00918	1.16119	0	4.56428
Cell Type	MANNO_MIDBRAIN_NEUROTYPES_HSERT	5.00924	0.810435	0	0.679081
Cell Type	MENON_FETAL_KIDNEY_3_STROMAL_CELLS	0.605456	8.82236	0	8.93612
Cell Type	MENON_FETAL_KIDNEY_4_PODOCYTES	1.47364	1.73931	0	3.57284
Cell Type	MENON_FETAL_KIDNEY_5_PROXIMAL_TUBULE_CELLS	0	0.56614	0	5.17763
Cell Type	MENON_FETAL_KIDNEY_6_COLLECTING_DUCT_CELLS	0.514159	0	0	8.45899
Cell Type	MENON_FETAL_KIDNEY_9_ENDOTHELIAL_CELLS	0.477546	8.12373	0	15.0554
Cell Type	MURARO_PANCREAS_ACINAR_CELL	3.66298	1.41755	0	6.05378
Cell Type	MURARO_PANCREAS_ALPHA_CELL	0	0	0	7.13176
Cell Type	MURARO_PANCREAS_BETA_CELL	7.64562	3.28536	0	1.90158
Cell Type	MURARO_PANCREAS_DELTA_CELL	1.2799	1.49588	0	5.42484
Cell Type	MURARO_PANCREAS_DUCTAL_CELL	3.21269	3.72194	0	12.8012
Cell Type	MURARO_PANCREAS_ENDOTHELIAL_CELL	0	4.41075	0	17.4767
Cell Type	MURARO_PANCREAS_MESENCHYMAL_STROMAL_CELL	1.25471	10.3909	0	17.941
PID	PID_S1P_S1P1_PATHWAY	4.06695	0	0	1.40083
PID	PID_S1P_S1P3_PATHWAY	3.70188	0	0	1.20449
REACTOME	REACTOME_AGGREPHAGY	0	0	0	3.84136
REACTOME	REACTOME_AMINO_ACID_TRANSPORT_ACROSS_THE_PLASMA_MEMBRANE	0	0	0	7.79153
REACTOME	REACTOME_AUTOPHAGY	0	0	0	4.27844
REACTOME	REACTOME_CELL_SURFACE_INTERACTIONS_AT_THE_VASCULAR_WALL	3.94585	0.366787	0	0
REACTOME	REACTOME_CELLULAR_RESPONSES_TO_STIMULI	0	0	0	4.09551
REACTOME	REACTOME_CHAPERONE_MEDIATED_AUTOPHAGY	0	0	0	4.70736
REACTOME	REACTOME_CLASS_A_1_RHODOPSIN_LIKE_RECEPTORS	0	4.70095	0	0
REACTOME	REACTOME_G_ALPHA_I_SIGNALLING_EVENTS	0	5.00193	0	0
REACTOME	REACTOME_GPCR_LIGAND_BINDING	0	10.5372	0	0
REACTOME	REACTOME_HEMOSTASIS	4.04017	6.61294	0	4.68271
REACTOME	REACTOME_INFECTIOUS_DISEASE	0.0170017	0	0	7.16525
REACTOME	REACTOME_ION_HOMEOSTASIS	0.825482	0.957966	0	3.3034
REACTOME	REACTOME_ION_TRANSPORT_BY_P_TYPE_ATPASES	0.804052	0.933052	0	3.24342
REACTOME	REACTOME_LONG_TERM_POTENTIATION	3.97966	1.47568	0	0
REACTOME	REACTOME_MUSCLE_CONTRACTION	1.47821	1.74442	0	3.5854
REACTOME	REACTOME_NA_CL_DEPENDENT_NEUROTRANSMITTER_TRANSPORTERS	0	4.98921	0.811533	1.49135
REACTOME	REACTOME_NERVOUS_SYSTEM_DEVELOPMENT	2.56547	0	0	4.70736
REACTOME	REACTOME_NETRIN_1_SIGNALING	0.888906	0	0	3.45147
REACTOME	REACTOME_NEURONAL_SYSTEM	7.42775	8.18408	0	3.87918
REACTOME	REACTOME_NEUROTRANSMITTER_RECEPTORS_AND_POSTSYNAPTIC_SIGNAL_TRANSMISSION	3.10392	1.71886	0	1.57174
REACTOME	REACTOME_NEUROTRANSMITTER_RELEASE_CYCLE	0.852031	3.42454	0	0.846809
REACTOME	REACTOME_NGF_STIMULATED_TRANSCRIPTION	0	0	0	7.28687
REACTOME	REACTOME_NUCLEAR_EVENTS_KINASE_AND_TRANSCRIPTION_FACTOR_ACTIVATION	0	0	0	6.21835
REACTOME	REACTOME_NUCLEAR_SIGNALING_BY_ERBB4	0	1.27232	0	4.06818
REACTOME	REACTOME_PEPTIDE_LIGAND_BINDING_RECEPTORS	0	3.80529	0	0
REACTOME	REACTOME_PLATELET_ACTIVATION_SIGNALING_AND_AGGREGATION	1.21533	5.19421	0.0234634	2.96005
REACTOME	REACTOME_REGULATION_OF_INSULIN_LIKE_GROWTH_FACTOR_IGF_TRANSPORT_AND_UPTAKE_BY_INSULIN_LIKE_GROWTH_FACTOR_BINDING_PROTEINS_IGFBPS	4.06695	0.425377	0	0.316773
REACTOME	REACTOME_RESPONSE_TO_ELEVATED_PLATELET_CYTOSOLIC_CA2	0.305648	4.56233	0.157776	2.0655
REACTOME	REACTOME_RNA_POLYMERASE_II_TRANSCRIPTION	3.84073	0	0	0
REACTOME	REACTOME_SIGNALING_BY_ERBB4	0	0.907128	0	3.19038
REACTOME	REACTOME_SIGNALING_BY_GPCR	1.24957	8.09108	0	0
REACTOME	REACTOME_SIGNALING_BY_NTRKS	0	2.12406	0	4.37793
REACTOME	REACTOME_SIGNALING_BY_RECEPTOR_TYROSINE_KINASES	0.505681	3.25469	0	9.41299
REACTOME	REACTOME_SLC_MEDIATED_TRANSMEMBRANE_TRANSPORT	0	3.19129	0.157776	7.97759
REACTOME	REACTOME_TRAFFICKING_OF_AMPA_RECEPTORS	3.61251	1.29411	0	0
REACTOME	REACTOME_TRAFFICKING_OF_GLUR2_CONTAINING_AMPA_RECEPTORS	4.34372	1.674	0	0
REACTOME	REACTOME_TRANSMISSION_ACROSS_CHEMICAL_SYNAPSES	6.86062	5.15003	0.0234634	5.13806
REACTOME	REACTOME_TRANSPORT_OF_INORGANIC_CATIONS_ANIONS_AND_AMINO_ACIDS_OLIGOPEPTIDES	0	0.495307	0	4.92888
REACTOME	REACTOME_TRANSPORT_OF_SMALL_MOLECULES	0.183404	4.09037	0.00184044	7.84942
REACTOME	REACTOME_UNBLOCKING_OF_NMDA_RECEPTORS_GLUTAMATE_BINDING_AND_ACTIVATION	4.06695	1.52996	0	0
Cell Type	RUBENSTEIN_SKELETAL_MUSCLE_ENDOTHELIAL_CELLS	1.88926	2.24932	0	7.52865
Cell Type	RUBENSTEIN_SKELETAL_MUSCLE_FAP_CELLS	1.62716	4.01897	0	12.6003
Cell Type	RUBENSTEIN_SKELETAL_MUSCLE_FBN1_FAP_CELLS	2.55302	2.97076	0	19.2556
Cell Type	RUBENSTEIN_SKELETAL_MUSCLE_NK_CELLS	0.0055808	0.029927	0	3.50465
Cell Type	RUBENSTEIN_SKELETAL_MUSCLE_PCV_ENDOTHELIAL_CELLS	0	0.0141513	0	8.62708
Cell Type	RUBENSTEIN_SKELETAL_MUSCLE_PERICYTES	0.305648	7.28043	0	7.37072
Cell Type	RUBENSTEIN_SKELETAL_MUSCLE_SATELLITE_CELLS	1.10478	0	0	12.7
Cell Type	RUBENSTEIN_SKELETAL_MUSCLE_SMOOTH_MUSCLE_CELLS	0	0.896621	0	13.4993
Cell Type	TRAVAGLINI_LUNG_ADVENTITIAL_FIBROBLAST_CELL	6.63777	0	0	12.8246
Cell Type	TRAVAGLINI_LUNG_AIRWAY_SMOOTH_MUSCLE_CELL	1.6967	4.14258	0	9.60091
Cell Type	TRAVAGLINI_LUNG_ALVEOLAR_EPITHELIAL_TYPE_1_CELL	12.8969	1.01353	0	6.38597
Cell Type	TRAVAGLINI_LUNG_ALVEOLAR_FIBROBLAST_CELL	6.01942	4.15203	0	0.106673
Cell Type	TRAVAGLINI_LUNG_ARTERY_CELL	6.65747	0	0	0
Cell Type	TRAVAGLINI_LUNG_BASAL_CELL	1.55199	0.126286	0	3.79205
Cell Type	TRAVAGLINI_LUNG_BASOPHIL_MAST_1_CELL	2.56547	0	0	5.13806
Cell Type	TRAVAGLINI_LUNG_BASOPHIL_MAST_2_CELL	3.05388	0	0	3.48137
Cell Type	TRAVAGLINI_LUNG_CAPILLARY_AEROCYTE_CELL	0.993867	3.8371	0	19.7142
Cell Type	TRAVAGLINI_LUNG_CAPILLARY_INTERMEDIATE_1_CELL	3.71923	4.31234	0	7.03981
Cell Type	TRAVAGLINI_LUNG_CAPILLARY_INTERMEDIATE_2_CELL	0.894749	0	0	4.23481
Cell Type	TRAVAGLINI_LUNG_CLASSICAL_MONOCYTE_CELL	0	0	0	3.10188
Cell Type	TRAVAGLINI_LUNG_EREG_DENDRITIC_CELL	2.80402	0.579525	0	11.8969
Cell Type	TRAVAGLINI_LUNG_IGSF21_DENDRITIC_CELL	0	1.09242	0	3.60914
Cell Type	TRAVAGLINI_LUNG_LYMPHATIC_CELL	3.10274	1.71008	0	11.7204
Cell Type	TRAVAGLINI_LUNG_MACROPHAGE_CELL	3.21833	1.78399	0	3.66771
Cell Type	TRAVAGLINI_LUNG_MESOTHELIAL_CELL	0.368662	0	0	8.78586
Cell Type	TRAVAGLINI_LUNG_MYOFIBROBLAST_CELL	2.71682	0	0	3.08
Cell Type	TRAVAGLINI_LUNG_NEUROENDOCRINE_CELL	1.89371	0	0	4.68271
Cell Type	TRAVAGLINI_LUNG_NEUTROPHIL_CELL	0	0	0	7.14651
Cell Type	TRAVAGLINI_LUNG_OLR1_CLASSICAL_MONOCYTE_CELL	0.229361	0.267043	0	4.15173
Cell Type	TRAVAGLINI_LUNG_PERICYTE_CELL	9.87941	0	0	2.22403
Cell Type	TRAVAGLINI_LUNG_PROLIFERATING_MACROPHAGE_CELL	1.7027	0.964264	0	10.6376
Cell Type	TRAVAGLINI_LUNG_PROXIMAL_BASAL_CELL	4.02912	0	0	0.340174
Cell Type	TRAVAGLINI_LUNG_PROXIMAL_CILIATED_CELL	0.78248	5.40074	0.137741	3.96394
Cell Type	TRAVAGLINI_LUNG_TREM2_DENDRITIC_CELL	2.8046	3.25464	0	17.2023
Cell Type	TRAVAGLINI_LUNG_VEIN_CELL	0	0	0	3.80683
Wikipathways	WP_ADIPOGENESIS	0	0.366787	0.157776	4.51586
Wikipathways	WP_ALLOGRAFT_REJECTION	0.731499	0	0	3.05426
Wikipathways	WP_ANGIOPOIETINLIKE_PROTEIN_8_REGULATORY_PATHWAY	3.93185	0	0	0.247991
Wikipathways	WP_BRAINDERIVED_NEUROTROPHIC_FACTOR_BDNF_SIGNALING_PATHWAY	0.229361	4.29535	0	0
Wikipathways	WP_BURN_WOUND_HEALING	0.457348	0.525501	0	8.11764
Wikipathways	WP_COMPLEMENT_AND_COAGULATION_CASCADES	0	0	0	3.27507
Wikipathways	WP_ENDOCHONDRAL_OSSIFICATION	0.739992	3.15756	0	3.08
Wikipathways	WP_ENDOCHONDRAL_OSSIFICATION_WITH_SKELETAL_DYSPLASIAS	0.739992	3.15756	0	3.08
Wikipathways	WP_ENDOTHELIN_PATHWAYS	0	4.10606	0	0
Wikipathways	WP_EPITHELIAL_TO_MESENCHYMAL_TRANSITION_IN_COLORECTAL_CANCER	0.173989	0.206666	0	4.03045
Wikipathways	WP_FAMILIAL_PARTIAL_LIPODYSTROPHY_FPLD	3.70188	0	0.00184044	0
Wikipathways	WP_FOCAL_ADHESION	3.10274	0	0	0
Wikipathways	WP_FOLATE_METABOLISM	0	0	0	3.03751
Wikipathways	WP_GABA_RECEPTOR_SIGNALING	0	4.10606	0	0
Wikipathways	WP_GPCRS_CLASS_A_RHODOPSINLIKE	0	3.65574	0	0
Wikipathways	WP_ID_SIGNALING_PATHWAY	0	0	0	5.14936
Wikipathways	WP_IL18_SIGNALING_PATHWAY	0	3.02848	0	1.27998
Wikipathways	WP_NEUROINFLAMMATION_AND_GLUTAMATERGIC_SIGNALING	3.74374	2.09837	0	7.08483
Wikipathways	WP_OREXIN_RECEPTOR_PATHWAY	6.18521	0.262868	0	4.20047
Wikipathways	WP_PHOTODYNAMIC_THERAPYINDUCED_HIF1_SURVIVAL_SIGNALING	3.43016	0	0	0
Wikipathways	WP_RETT_SYNDROME_CAUSING_GENES	3.0205	1.02559	0	0
Wikipathways	WP_SPINAL_CORD_INJURY	0	0	0	4.81393
Wikipathways	WP_SPLICING_FACTOR_NOVA_REGULATED_SYNAPTIC_PROTEINS	3.21434	1.1076	0	0
Wikipathways	WP_TGFBETA_SIGNALING_IN_THYROID_CELLS_FOR_EPITHELIALMESENCHYMAL_TRANSITION	0	0	0	4.95118
Wikipathways	WP_THYROID_HORMONES_PRODUCTION_AND_PERIPHERAL_DOWNSTREAM_SIGNALING_EFFECTS	4.4996	0	0	0.462786
Wikipathways	WP_VITAMIN_D_RECEPTOR_PATHWAY	0.169835	0.202034	0	12.7777
Cell Type	ZHENG_CORD_BLOOD_C2_PUTATIVE_BASOPHIL_EOSINOPHIL_MAST_CELL_PROGENITOR	0.487375	0	0	5.17763
Cell Type	ZHONG_PFC_C1_ASTROCYTE	0	4.38738	0.0234634	1.25491
Cell Type	ZHONG_PFC_C2_THY1_POS_OPC	0	1.44723	0	4.49864
Cell Type	ZHONG_PFC_C3_MICROGLIA	9.03966	0	0	0
Cell Type	ZHONG_PFC_C9_ORG_OTHER	11.3587	0.68859	0	5.60471
Cell Type	ZHONG_PFC_MAJOR_TYPES_ASTROCYTES	40.4858	17.8051	0	15.1606
Cell Type	ZHONG_PFC_MAJOR_TYPES_MICROGLIA	0.771642	2.20516	0	6.03168
Cell Type	ZHONG_PFC_MAJOR_TYPES_OPC	2.23918	5.34861	0	8.58559
REACTOME	REACTOME_UNBLOCKING_OF_NMDA_RECEPTORS_GLUTAMATE_BINDING_AND_ACTIVATION	4.07378	1.52041	0	0
Cell type	RUBENSTEIN_SKELETAL_MUSCLE_ENDOTHELIAL_CELLS	4.0096	4.62566	0	7.63365
Cell type	RUBENSTEIN_SKELETAL_MUSCLE_FAP_CELLS	1.63653	4.0159	0	16.2076
Cell type	RUBENSTEIN_SKELETAL_MUSCLE_FBN1_FAP_CELLS	4.35748	3.0076	0	26.4439
Cell type	RUBENSTEIN_SKELETAL_MUSCLE_NK_CELLS	0.00307139	0.0266603	0	3.65384
Cell type	RUBENSTEIN_SKELETAL_MUSCLE_PCV_ENDOTHELIAL_CELLS	0	0.0113005	0	8.70857
Cell type	RUBENSTEIN_SKELETAL_MUSCLE_PERICYTES	0.302819	4.53297	0	7.4861
Cell type	RUBENSTEIN_SKELETAL_MUSCLE_SATELLITE_CELLS	1.10638	0	0	22.6905
Cell type	RUBENSTEIN_SKELETAL_MUSCLE_SMOOTH_MUSCLE_CELLS	0	0	0	11.0466
Cell type	TRAVAGLINI_LUNG_ADVENTITIAL_FIBROBLAST_CELL	6.63777	0	0	16.2059
Cell type	TRAVAGLINI_LUNG_AIRWAY_SMOOTH_MUSCLE_CELL	1.6981	4.13454	0	9.79196
Cell type	TRAVAGLINI_LUNG_ALVEOLAR_EPITHELIAL_TYPE_1_CELL	13.1846	0.989627	0	6.4546
Cell type	TRAVAGLINI_LUNG_ALVEOLAR_FIBROBLAST_CELL	6.00778	4.14395	0	4.21439
Cell type	TRAVAGLINI_LUNG_ARTERY_CELL	6.65747	0.360071	0	0.462057
Cell type	TRAVAGLINI_LUNG_BASAL_CELL	3.29809	0.120882	0	3.92857
Cell type	TRAVAGLINI_LUNG_BASOPHIL_MAST_1_CELL	2.54193	0	0	10.5155
Cell type	TRAVAGLINI_LUNG_BASOPHIL_MAST_2_CELL	3.01959	0	0	12.6954
Cell type	TRAVAGLINI_LUNG_CAPILLARY_AEROCYTE_CELL	0.992396	7.19014	0	15.7864
Cell type	TRAVAGLINI_LUNG_CAPILLARY_INTERMEDIATE_1_CELL	3.69206	9.95357	0	4.39059
Cell type	TRAVAGLINI_LUNG_CAPILLARY_INTERMEDIATE_2_CELL	0.896773	1.01133	0	6.50722
Cell type	TRAVAGLINI_LUNG_CILIATED_CELL	1.60607	0.832478	0.0849843	6.36814
Cell type	TRAVAGLINI_LUNG_CLASSICAL_MONOCYTE_CELL	0	0	0	3.25914
Cell type	TRAVAGLINI_LUNG_DIFFERENTIATING_BASAL_CELL	3.68226	0.267643	0	2.11387
Cell type	TRAVAGLINI_LUNG_EREG_DENDRITIC_CELL	2.78111	0.568357	0	17.5689
Cell type	TRAVAGLINI_LUNG_LYMPHATIC_CELL	3.07173	0.0322335	0	8.84794
Cell type	TRAVAGLINI_LUNG_MACROPHAGE_CELL	3.19353	3.77385	0	1.85745
Cell type	TRAVAGLINI_LUNG_MESOTHELIAL_CELL	0.364778	0	0	6.66384
Cell type	TRAVAGLINI_LUNG_MYOFIBROBLAST_CELL	2.68527	0	0	3.23569
Cell type	TRAVAGLINI_LUNG_NEUROENDOCRINE_CELL	6.82457	0	0	2.32421
Cell type	TRAVAGLINI_LUNG_NEUTROPHIL_CELL	0	0	0	4.93694
Cell type	TRAVAGLINI_LUNG_OLR1_CLASSICAL_MONOCYTE_CELL	0.225768	1.39514	0	10.4691
Cell type	TRAVAGLINI_LUNG_PERICYTE_CELL	9.93071	0	0	0.549055
Cell type	TRAVAGLINI_LUNG_PLATELET_MEGAKARYOCYTE_CELL	0.473087	3.20993	0	5.10418
Cell type	TRAVAGLINI_LUNG_PROLIFERATING_MACROPHAGE_CELL	1.70416	1.98157	0	18.0795
Cell type	TRAVAGLINI_LUNG_PROXIMAL_BASAL_CELL	5.96598	0	0	3.03262
Cell type	TRAVAGLINI_LUNG_PROXIMAL_CILIATED_CELL	1.522	2.75099	0.0818106	7.12111
Cell type	TRAVAGLINI_LUNG_SEROUS_CELL	0	0	0	5.80289
Cell type	TRAVAGLINI_LUNG_TREM2_DENDRITIC_CELL	2.78161	3.29331	0	26.4439
Cell type	TRAVAGLINI_LUNG_VEIN_CELL	0	0	0	3.94671
Wikipathways	WP_ADIPOGENESIS	0	0.360071	0.10572	7.4947
Wikipathways	WP_ANGIOPOIETINLIKE_PROTEIN_8_REGULATORY_PATHWAY	3.92581	0	0	0
Wikipathways	WP_BRAINDERIVED_NEUROTROPHIC_FACTOR_BDNF_SIGNALING_PATHWAY	0.225768	4.26952	0	2.10575
Wikipathways	WP_BURN_WOUND_HEALING	0.455331	0.51557	0	8.24581
Wikipathways	WP_CIRCADIAN_RHYTHM_GENES	0	0.0281728	0	3.66174
Wikipathways	WP_CORTICOTROPINRELEASING_HORMONE_SIGNALING_PATHWAY	2.20488	0	0	5.42377
Wikipathways	WP_DEVELOPMENT_OF_URETERIC_COLLECTION_SYSTEM	0	0	0	6.38063
Wikipathways	WP_ENDOCHONDRAL_OSSIFICATION	0.739992	3.19093	0	0.952931
Wikipathways	WP_ENDOCHONDRAL_OSSIFICATION_WITH_SKELETAL_DYSPLASIAS	0.739992	3.19093	0	0.952931
Wikipathways	WP_ENDOTHELIN_PATHWAYS	0	4.10077	0	1.34466
Wikipathways	WP_EPITHELIAL_TO_MESENCHYMAL_TRANSITION_IN_COLORECTAL_CANCER	0.171364	0.199875	0	4.1747
Wikipathways	WP_FAMILIAL_PARTIAL_LIPODYSTROPHY_FPLD	3.67063	0	0	0
Wikipathways	WP_FOCAL_ADHESION	3.07173	0	0	0.133274
Wikipathways	WP_GABA_RECEPTOR_SIGNALING	0	4.10077	0	0
Wikipathways	WP_GASTRIC_CANCER_NETWORK_2	0	0	0	4.26069
Wikipathways	WP_GDNFRET_SIGNALING_AXIS	0	0	0	4.7447
Wikipathways	WP_GENES_CONTROLLING_NEPHROGENESIS	0.943302	0	0	3.75156
Wikipathways	WP_HIPPO_SIGNALING_REGULATION_PATHWAYS	0	0	0	5.30976
Wikipathways	WP_ID_SIGNALING_PATHWAY	0	0	0	5.29945
Wikipathways	WP_IL18_SIGNALING_PATHWAY	0	3.06601	0	5.31087
Wikipathways	WP_MAMMALIAN_DISORDER_OF_SEXUAL_DEVELOPMENT	0	0	0	4.60118
Wikipathways	WP_NEURAL_CREST_DIFFERENTIATION	4.34705	0	0	5.21614
Wikipathways	WP_NEUROINFLAMMATION_AND_GLUTAMATERGIC_SIGNALING	3.72721	2.08911	0	4.44233
Wikipathways	WP_OREXIN_RECEPTOR_PATHWAY	6.19665	0.257254	0	4.3401
Wikipathways	WP_PATHOGENIC_ESCHERICHIA_COLI_INFECTION	0.867465	0	0	3.54416
Wikipathways	WP_PHOTODYNAMIC_THERAPYINDUCED_HIF1_SURVIVAL_SIGNALING	3.37813	0	0	0
Wikipathways	WP_PREIMPLANTATION_EMBRYO	0	0	0	6.66214
Wikipathways	WP_PRIMARY_FOCAL_SEGMENTAL_GLOMERULOSCLEROSIS_FSGS	0	0	0	3.00875
Wikipathways	WP_PROSTAGLANDIN_AND_LEUKOTRIENE_METABOLISM_IN_SENESCENCE	0	0	0	4.35581
Wikipathways	WP_PURINERGIC_SIGNALING	1.12183	0	0	4.26069
Wikipathways	WP_RETT_SYNDROME_CAUSING_GENES	6.04992	3.54307	0	0
Wikipathways	WP_SPINAL_CORD_INJURY	0	0	0	4.98499
Wikipathways	WP_TGFBETA_SIGNALING_IN_THYROID_CELLS_FOR_EPITHELIALMESENCHYMAL_TRANSITION	0	0	0	5.10418
Wikipathways	WP_THYROID_HORMONES_PRODUCTION_AND_PERIPHERAL_DOWNSTREAM_SIGNALING_EFFECTS	4.46541	0	0	0.674044
Wikipathways	WP_THYROID_STIMULATING_HORMONE_TSH_SIGNALING_PATHWAY	0.707749	0	0	3.12326
Wikipathways	WP_VEGFAVEGFR2_SIGNALING_PATHWAY	3.28868	0	0	0
Wikipathways	WP_VITAMIN_D_RECEPTOR_PATHWAY	0.167214	0.196526	0	12.8877
Cell type	ZHONG_PFC_C1_ASTROCYTE	0	4.36627	0	0
Cell type	ZHONG_PFC_C2_THY1_POS_OPC	0	1.43967	0	4.6753
Cell type	ZHONG_PFC_C3_MICROGLIA	11.7472	0.724453	0	0
Cell type	ZHONG_PFC_C9_ORG_OTHER	11.4839	0.669359	0	8.98242
Cell type	ZHONG_PFC_MAJOR_TYPES_ASTROCYTES	44.9463	33.243	0	18.8922
Cell type	ZHONG_PFC_MAJOR_TYPES_MICROGLIA	1.87492	2.19994	0	6.104
Cell type	ZHONG_PFC_MAJOR_TYPES_OPC	2.24662	8.42363	0	12.1692

## Sheet: 8 - astrocyte clusters Harmony
p_val	avg_log2FC	% target cells	% comparison cells	p_val_adj	cluster	gene
0	1.48133	0.72	0.253	0	ME astrocytes 1	Igsf1		Astrocyte markers after Harmony integration
0	1.47685	0.875	0.432	0	ME astrocytes 1	Itih3		Marker genes for each cluster (target cells) when compared to remaining clusters (comparison cells)
0	1.36533	0.952	0.407	0	ME astrocytes 1	Agt		Calculated with FindAllMarkers function using default, two-sided Wilcoxon test with only.pos=T, min.pct=0.25 and logFC.threshold=0.6
0	1.28188	0.704	0.327	0	ME astrocytes 1	Ccdc24
0	1.21755	0.988	0.466	0	ME astrocytes 1	Sparc
0	1.21156	0.987	0.851	0	ME astrocytes 1	Slc6a11
0	0.854216	0.966	0.868	0	ME astrocytes 1	Cd81
0	0.798233	0.989	0.919	0	ME astrocytes 1	Scd2
0	0.794786	0.984	0.912	0	ME astrocytes 1	Slc4a4
0	0.749602	1	0.991	0	ME astrocytes 1	Sparcl1
1.56224e-292	1.27236	0.663	0.301	8.35298e-288	ME astrocytes 1	Slc6a9
8.05826e-273	1.01924	0.847	0.625	4.30859e-268	ME astrocytes 1	Ednrb
2.18888e-262	0.945978	0.868	0.634	1.17035e-257	ME astrocytes 1	2310022B05Rik
4.20429e-244	1.16217	0.663	0.339	2.24795e-239	ME astrocytes 1	Spon1
4.01971e-226	1.06194	0.692	0.401	2.14926e-221	ME astrocytes 1	Lrig1
5.87492e-219	1.08464	0.732	0.484	3.1412e-214	ME astrocytes 1	Ptch1
6.94423e-211	1.14872	0.567	0.251	3.71294e-206	ME astrocytes 1	Gria1
2.37342e-201	1.15871	0.553	0.253	1.26902e-196	ME astrocytes 1	Cd38
9.52518e-201	0.87045	0.816	0.665	5.09292e-196	ME astrocytes 1	Timp3
2.6711e-189	0.880181	0.791	0.632	1.42818e-184	ME astrocytes 1	Syn3
2.0893e-181	1.00672	0.594	0.297	1.11711e-176	ME astrocytes 1	Marcks
4.7711e-177	1.22342	0.433	0.168	2.55101e-172	ME astrocytes 1	Sfrp5
1.73389e-155	0.687849	0.879	0.771	9.27074e-151	ME astrocytes 1	Serpine2
2.259e-119	0.76527	0.719	0.567	1.20784e-114	ME astrocytes 1	Atp2a2
2.09465e-116	0.825765	0.591	0.399	1.11997e-111	ME astrocytes 1	Gpld1
9.84487e-115	1.00533	0.392	0.184	5.26386e-110	ME astrocytes 1	Paqr6
2.70539e-112	0.810155	0.6	0.402	1.44652e-107	ME astrocytes 1	Adcyap1r1
1.20235e-109	0.855628	0.567	0.372	6.42872e-105	ME astrocytes 1	Cnp
3.77306e-109	0.916268	0.441	0.234	2.01738e-104	ME astrocytes 1	Sdc3
1.13991e-103	0.767491	0.602	0.429	6.09489e-99	ME astrocytes 1	Mrs2
1.40324e-103	0.698233	0.736	0.6	7.50283e-99	ME astrocytes 1	Kcnj10
7.63055e-99	0.688985	0.698	0.536	4.0799e-94	ME astrocytes 1	Adgrg1
4.24436e-98	1.00009	0.267	0.102	2.26937e-93	ME astrocytes 1	Dab2
5.94917e-97	0.958055	0.277	0.109	3.1809e-92	ME astrocytes 1	Heyl
1.31284e-95	0.854578	0.493	0.314	7.01949e-91	ME astrocytes 1	Gabbr2
2.58626e-92	0.761963	0.561	0.389	1.38282e-87	ME astrocytes 1	Arxes2
2.80509e-87	0.910356	0.313	0.144	1.49983e-82	ME astrocytes 1	B3galt2
2.06695e-84	0.891849	0.406	0.237	1.10515e-79	ME astrocytes 1	5031439G07Rik
4.43114e-82	0.825134	0.448	0.275	2.36924e-77	ME astrocytes 1	Gpr37
1.93208e-75	0.783128	0.285	0.132	1.03304e-70	ME astrocytes 1	Ucp2
2.01967e-74	0.810423	0.257	0.11	1.07988e-69	ME astrocytes 1	Nkx6-2
1.33675e-72	0.844616	0.478	0.327	7.14732e-68	ME astrocytes 1	Etnppl
1.56533e-70	0.751022	0.405	0.243	8.36949e-66	ME astrocytes 1	Itpkb
7.8856e-58	0.743732	0.265	0.136	4.21627e-53	ME astrocytes 1	Ntrk3
2.26398e-54	0.736927	0.254	0.131	1.21051e-49	ME astrocytes 1	Shisa9
2.36152e-51	0.678955	0.33	0.201	1.26266e-46	ME astrocytes 1	Clic4
3.83347e-50	0.725322	0.278	0.158	2.04968e-45	ME astrocytes 1	Lhfp
3.20757e-46	0.648674	0.373	0.25	1.71502e-41	ME astrocytes 1	Slc14a1
3.87505e-44	0.68032	0.292	0.18	2.07191e-39	ME astrocytes 1	Gdpd2
3.53523e-43	0.620751	0.427	0.316	1.89022e-38	ME astrocytes 1	Itgb8
9.60992e-39	0.677738	0.337	0.234	5.13823e-34	ME astrocytes 1	Fry
1.89748e-36	0.664859	0.272	0.172	1.01455e-31	ME astrocytes 1	Mmp14
8.08764e-27	0.610423	0.322	0.241	4.3243e-22	ME astrocytes 1	Sorbs1
0	2.73163	0.94	0.356	0	cortex astrocytes	Gnao1
0	2.49579	0.527	0.025	0	cortex astrocytes	St6galnac5
0	2.30747	0.531	0.035	0	cortex astrocytes	Lhx2
0	2.23814	0.466	0.02	0	cortex astrocytes	Igfbp2
0	2.22925	0.773	0.289	0	cortex astrocytes	Dclk1
0	2.16054	0.528	0.04	0	cortex astrocytes	Atp1b1
0	2.02088	0.542	0.07	0	cortex astrocytes	Nme7
0	1.99392	0.689	0.186	0	cortex astrocytes	Mertk
0	1.97881	0.367	0.005	0	cortex astrocytes	Chrdl1
0	1.97037	0.602	0.124	0	cortex astrocytes	Ezr
0	1.83585	0.957	0.671	0	cortex astrocytes	Tspan7
0	1.83329	0.637	0.162	0	cortex astrocytes	Slco1c1
0	1.78825	0.752	0.293	0	cortex astrocytes	Mgll
0	1.71254	0.641	0.182	0	cortex astrocytes	Chst2
0	1.68015	0.352	0.024	0	cortex astrocytes	Dio2
0	1.6337	0.327	0.013	0	cortex astrocytes	Foxg1
0	1.58748	0.74	0.353	0	cortex astrocytes	Gria2
0	1.46181	0.684	0.286	0	cortex astrocytes	Kcnk1
0	1.43728	0.965	0.724	0	cortex astrocytes	Cspg5
0	1.42427	0.929	0.644	0	cortex astrocytes	Fam107a
0	1.3507	0.861	0.541	0	cortex astrocytes	Cadm1
0	1.27037	0.929	0.69	0	cortex astrocytes	Mfge8
0	1.23458	0.997	0.949	0	cortex astrocytes	Glul
0	1.02592	0.958	0.812	0	cortex astrocytes	Htra1
0	0.938399	0.975	0.875	0	cortex astrocytes	S1pr1
8.9233e-298	1.56857	0.38	0.066	4.77111e-293	cortex astrocytes	Naaa
3.72021e-279	1.44563	0.405	0.086	1.98912e-274	cortex astrocytes	Pmp22
1.32863e-277	1.25388	0.73	0.37	7.1039e-273	cortex astrocytes	Camk2n1
7.98821e-277	1.04201	0.855	0.599	4.27114e-272	cortex astrocytes	Msmo1
3.59445e-263	0.909062	0.896	0.684	1.92188e-258	cortex astrocytes	Prdx6
1.22431e-260	1.5198	0.284	0.029	6.54617e-256	cortex astrocytes	Eogt
6.61773e-255	1.0322	0.816	0.558	3.53837e-250	cortex astrocytes	Tcf4
6.92405e-255	1.32053	0.554	0.209	3.70215e-250	cortex astrocytes	Fam171b
1.07254e-251	1.2289	0.672	0.338	5.73463e-247	cortex astrocytes	Gstm5
4.75754e-251	1.3415	0.407	0.099	2.54376e-246	cortex astrocytes	Clmn
3.6093e-243	1.36093	0.341	0.065	1.92982e-238	cortex astrocytes	Akt2
6.23559e-230	1.30661	0.331	0.064	3.33404e-225	cortex astrocytes	Rgcc
2.40269e-228	1.17959	0.27	0.033	1.28467e-223	cortex astrocytes	Meis2
8.42605e-218	1.21158	0.264	0.034	4.50524e-213	cortex astrocytes	Hapln1
4.16374e-217	1.11465	0.723	0.44	2.22627e-212	cortex astrocytes	Fjx1
1.48834e-215	1.26376	0.395	0.11	7.95785e-211	cortex astrocytes	Gldc
1.74492e-213	1.14704	0.674	0.386	9.32976e-209	cortex astrocytes	Car2
2.22353e-203	1.10354	0.672	0.377	1.18888e-198	cortex astrocytes	Vegfa
1.29417e-194	1.19884	0.34	0.087	6.91968e-190	cortex astrocytes	Ndrg4
9.65483e-189	1.1723	0.437	0.152	5.16225e-184	cortex astrocytes	Scara3
2.67017e-186	1.12993	0.479	0.189	1.42769e-181	cortex astrocytes	Lix1
1.05274e-179	1.1621	0.252	0.044	5.62881e-175	cortex astrocytes	Ccnd2
9.13226e-179	1.06523	0.426	0.151	4.88284e-174	cortex astrocytes	Grin2c
2.1211e-171	1.07508	0.356	0.107	1.13411e-166	cortex astrocytes	Grm3
1.55096e-166	1.0601	0.301	0.075	8.29269e-162	cortex astrocytes	Oaf
4.32994e-163	1.1056	0.331	0.096	2.31513e-158	cortex astrocytes	Hopx
5.57143e-157	1.01365	0.376	0.129	2.97893e-152	cortex astrocytes	Tagln3
1.76866e-153	0.850615	0.694	0.441	9.45668e-149	cortex astrocytes	Cxcl14
1.83884e-143	0.913662	0.544	0.274	9.83191e-139	cortex astrocytes	Btbd17
3.1082e-137	0.819857	0.577	0.307	1.66189e-132	cortex astrocytes	Omg
3.45534e-134	0.939375	0.25	0.063	1.8475e-129	cortex astrocytes	Cox10
8.78561e-132	0.819048	0.673	0.447	4.69749e-127	cortex astrocytes	Appl2
5.63904e-128	0.73578	0.83	0.683	3.01508e-123	cortex astrocytes	Ptn
1.19505e-126	0.770327	0.731	0.525	6.38972e-122	cortex astrocytes	Cfl1
3.35599e-126	0.898102	0.332	0.119	1.79438e-121	cortex astrocytes	Tnfrsf19
1.13237e-122	0.929012	0.416	0.186	6.05454e-118	cortex astrocytes	Npc1
7.24914e-119	0.752407	0.678	0.448	3.87597e-114	cortex astrocytes	Grina
1.20479e-118	0.871861	0.643	0.439	6.44177e-114	cortex astrocytes	Rsrp1
2.26389e-115	0.933824	0.356	0.145	1.21046e-110	cortex astrocytes	Frmd4a
6.21855e-115	0.90577	0.31	0.111	3.32493e-110	cortex astrocytes	Lgr4
2.34086e-114	0.92943	0.3	0.106	1.25161e-109	cortex astrocytes	Septin8
1.84758e-108	0.756372	0.598	0.374	9.87866e-104	cortex astrocytes	Slc25a3
1.07211e-107	0.837281	0.408	0.192	5.73234e-103	cortex astrocytes	Fgfr1
4.01814e-107	0.777816	0.579	0.355	2.14842e-102	cortex astrocytes	Aplp1
1.37865e-106	0.85681	0.376	0.165	7.37139e-102	cortex astrocytes	Mcur1
3.36811e-105	0.814356	0.463	0.243	1.80086e-100	cortex astrocytes	Psat1
5.31424e-104	0.829359	0.406	0.193	2.84142e-99	cortex astrocytes	Gas1
1.34163e-103	0.761619	0.25	0.08	7.17344e-99	cortex astrocytes	Tank
1.71379e-101	0.7517	0.529	0.307	9.16328e-97	cortex astrocytes	Cdh2
2.27855e-100	0.798192	0.429	0.216	1.21829e-95	cortex astrocytes	Fermt2
5.96567e-99	0.759404	0.529	0.304	3.18973e-94	cortex astrocytes	Smpdl3a
7.84186e-99	0.739568	0.564	0.343	4.19289e-94	cortex astrocytes	Celf2
9.25082e-99	0.819524	0.455	0.242	4.94623e-94	cortex astrocytes	Cpeb4
2.1767e-98	0.811207	0.359	0.162	1.16384e-93	cortex astrocytes	Eif4g3
7.50628e-97	0.80712	0.328	0.136	4.01346e-92	cortex astrocytes	Apln
9.69084e-97	0.78381	0.359	0.162	5.1815e-92	cortex astrocytes	Slc15a2
3.45558e-95	0.704123	0.608	0.394	1.84763e-90	cortex astrocytes	Cd47
9.27278e-94	0.768119	0.286	0.111	4.95797e-89	cortex astrocytes	Hmgn3
2.1297e-93	0.761054	0.304	0.124	1.13871e-88	cortex astrocytes	Rgs20
3.3633e-88	0.704887	0.555	0.353	1.79829e-83	cortex astrocytes	Septin7
1.38683e-86	0.786759	0.374	0.185	7.41509e-82	cortex astrocytes	Slc48a1
7.46107e-84	0.785147	0.295	0.126	3.98929e-79	cortex astrocytes	Pantr1
8.5359e-83	0.723453	0.35	0.167	4.56398e-78	cortex astrocytes	Il18
1.57035e-82	0.732874	0.336	0.156	8.39637e-78	cortex astrocytes	Rapgef3
7.13236e-82	0.717074	0.314	0.14	3.81353e-77	cortex astrocytes	Cyp4f15
1.82255e-80	0.701631	0.373	0.188	9.74479e-76	cortex astrocytes	Tlr3
3.51475e-80	0.616875	0.579	0.377	1.87926e-75	cortex astrocytes	Mt3
1.33152e-79	0.691416	0.421	0.231	7.11936e-75	cortex astrocytes	Rorb
4.6722e-79	0.704755	0.541	0.352	2.49813e-74	cortex astrocytes	Lrrc58
5.20506e-79	0.689064	0.484	0.289	2.78304e-74	cortex astrocytes	Fzd2
1.3169e-77	0.733317	0.432	0.245	7.04122e-73	cortex astrocytes	Hmgcr
1.34753e-77	0.709552	0.29	0.127	7.20497e-73	cortex astrocytes	Pou2f1
1.64255e-77	0.716027	0.275	0.116	8.78238e-73	cortex astrocytes	Crot
7.12894e-77	0.684302	0.532	0.337	3.8117e-72	cortex astrocytes	Slc38a3
6.89593e-76	0.659709	0.471	0.279	3.68711e-71	cortex astrocytes	Add3
8.15397e-76	0.641908	0.481	0.287	4.35977e-71	cortex astrocytes	Cntfr
9.08263e-73	0.693076	0.402	0.221	4.8563e-68	cortex astrocytes	Pabpn1
6.24203e-70	0.663238	0.509	0.328	3.33749e-65	cortex astrocytes	Ugp2
1.08692e-69	0.688947	0.385	0.209	5.81156e-65	cortex astrocytes	Phkg1
1.75648e-69	0.667068	0.332	0.166	9.39156e-65	cortex astrocytes	B930095G15Rik
6.7703e-69	0.602431	0.393	0.213	3.61994e-64	cortex astrocytes	Daam2
1.9891e-66	0.651182	0.336	0.175	1.06353e-61	cortex astrocytes	Prex1
1.53432e-61	0.60289	0.302	0.151	8.20368e-57	cortex astrocytes	Pnp.1
1.62563e-60	0.631808	0.334	0.18	8.69192e-56	cortex astrocytes	Sod1
2.43887e-58	0.602611	0.43	0.265	1.30402e-53	cortex astrocytes	Efhd2
1.28179e-55	0.642479	0.251	0.12	6.8535e-51	cortex astrocytes	4930488L21Rik
1.51425e-55	0.602826	0.28	0.142	8.09641e-51	cortex astrocytes	Btg1
2.50074e-55	0.606983	0.38	0.223	1.33709e-50	cortex astrocytes	Gli3
5.16258e-55	0.65692	0.296	0.156	2.76033e-50	cortex astrocytes	Gabra2
6.33229e-55	0.604752	0.287	0.148	3.38575e-50	cortex astrocytes	4933431E20Rik
2.75213e-48	0.638271	0.306	0.172	1.47151e-43	cortex astrocytes	Amer2
3.59311e-48	0.613638	0.253	0.131	1.92116e-43	cortex astrocytes	Dkk3
0	2.16057	0.67	0.132	0	ME astrocytes 2	Akap5
0	1.83517	0.44	0.037	0	ME astrocytes 2	Lrrc17
3.61799e-233	1.38689	0.973	0.67	1.93447e-228	ME astrocytes 2	Gm13341
5.72722e-218	1.2487	0.985	0.598	3.06223e-213	ME astrocytes 2	Agt
1.08285e-210	1.56748	0.654	0.207	5.78979e-206	ME astrocytes 2	AC161763.1
1.87575e-200	1.67153	0.671	0.237	1.00293e-195	ME astrocytes 2	AC149294.3
1.46373e-143	0.816142	0.996	0.93	7.82625e-139	ME astrocytes 2	mt-Ts1
2.8097e-136	0.660963	1	0.991	1.50229e-131	ME astrocytes 2	Cst3
1.13988e-128	1.51993	0.51	0.19	6.09472e-124	ME astrocytes 2	Gm38973
5.05294e-123	0.855935	0.951	0.747	2.7017e-118	ME astrocytes 2	Gm13339
2.27004e-120	0.740032	0.991	0.899	1.21375e-115	ME astrocytes 2	Slc6a11
6.00589e-120	0.854047	0.99	0.652	3.21123e-115	ME astrocytes 2	Sparc
3.45884e-115	1.09755	0.572	0.23	1.84938e-110	ME astrocytes 2	Slc25a26
1.2474e-113	1.84666	0.663	0.358	6.66959e-109	ME astrocytes 2	Hnrnpll
1.1092e-111	0.875213	0.922	0.585	5.93064e-107	ME astrocytes 2	Itih3
8.3919e-109	1.15734	0.511	0.201	4.48698e-104	ME astrocytes 2	Zmat2
1.06016e-104	1.0583	0.383	0.117	5.66847e-100	ME astrocytes 2	Asl
1.24977e-97	1.32113	0.509	0.22	6.68229e-93	ME astrocytes 2	Tbata
4.49226e-93	1.43848	0.484	0.209	2.40192e-88	ME astrocytes 2	Gm43972
1.92949e-87	0.800508	0.781	0.452	1.03166e-82	ME astrocytes 2	Ccdc24
3.03145e-84	0.791382	0.754	0.419	1.62086e-79	ME astrocytes 2	Slc6a9
1.00587e-82	0.691593	0.79	0.429	5.37819e-78	ME astrocytes 2	Nnat
9.0469e-81	1.30876	0.481	0.22	4.8372e-76	ME astrocytes 2	Gm42899
4.75874e-78	1.02827	0.538	0.253	2.5444e-73	ME astrocytes 2	Gm37144
2.54789e-76	1.00552	0.481	0.221	1.36231e-71	ME astrocytes 2	Hyou1
2.69102e-75	1.11507	0.348	0.129	1.43884e-70	ME astrocytes 2	Olfr1062
2.35052e-73	0.907067	0.586	0.303	1.25678e-68	ME astrocytes 2	Olfr344
2.1711e-72	0.741944	0.835	0.606	1.16084e-67	ME astrocytes 2	Ccdc152
2.47106e-67	0.905657	0.467	0.215	1.32122e-62	ME astrocytes 2	Rnf214
3.09679e-67	0.713191	0.738	0.417	1.65579e-62	ME astrocytes 2	Igsf1
5.87502e-63	0.789581	0.397	0.168	3.14126e-58	ME astrocytes 2	Gm11225
3.97761e-62	0.813772	0.529	0.26	2.12675e-57	ME astrocytes 2	Gm19220
1.18411e-61	0.936403	0.365	0.149	6.33119e-57	ME astrocytes 2	Nkx6-2
2.148e-61	0.76087	0.254	0.08	1.14849e-56	ME astrocytes 2	Gm20501
9.48747e-59	0.83947	0.576	0.322	5.07276e-54	ME astrocytes 2	Ripor2
6.16138e-57	0.769887	0.621	0.382	3.29437e-52	ME astrocytes 2	Gm3839
6.99656e-57	0.768787	0.616	0.377	3.74092e-52	ME astrocytes 2	Gm10358
1.43779e-56	0.768037	0.62	0.382	7.68756e-52	ME astrocytes 2	Gm7336
2.87428e-55	0.759942	0.611	0.376	1.53682e-50	ME astrocytes 2	Gm3272
1.07179e-54	0.742949	0.41	0.189	5.73064e-50	ME astrocytes 2	Gm42535
2.78445e-52	0.730632	0.53	0.291	1.48879e-47	ME astrocytes 2	mt-Te
1.84332e-51	0.773764	0.3	0.12	9.85588e-47	ME astrocytes 2	Tnfrsf26
2.29839e-51	0.842734	0.672	0.455	1.2289e-46	ME astrocytes 2	Sec61a1
1.56527e-50	0.64399	0.778	0.584	8.36918e-46	ME astrocytes 2	Adgrg1
1.03141e-49	0.703606	0.72	0.502	5.51475e-45	ME astrocytes 2	Nkain4
2.16632e-49	0.80256	0.287	0.115	1.15829e-44	ME astrocytes 2	Gm37045
7.63539e-47	0.790946	0.291	0.12	4.08249e-42	ME astrocytes 2	A930002H02Rik
1.59868e-46	0.697972	0.303	0.126	8.54783e-42	ME astrocytes 2	Gm26716
1.44379e-45	0.653534	0.441	0.228	7.71965e-41	ME astrocytes 2	Gm20721
2.77115e-45	0.746334	0.284	0.117	1.48168e-40	ME astrocytes 2	Lipe
6.11145e-44	0.685523	0.453	0.241	3.26767e-39	ME astrocytes 2	Olfr907
1.39286e-42	0.643424	0.331	0.149	7.44734e-38	ME astrocytes 2	Gm43112
8.40785e-39	0.735569	0.492	0.295	4.49551e-34	ME astrocytes 2	Amt
1.00602e-38	0.637749	0.379	0.193	5.37901e-34	ME astrocytes 2	Cap1
1.81975e-38	0.648922	0.297	0.135	9.72986e-34	ME astrocytes 2	Dtl
8.58288e-38	0.6889	0.367	0.186	4.58909e-33	ME astrocytes 2	Gm12792
5.48844e-37	0.683669	0.342	0.172	2.93456e-32	ME astrocytes 2	Gm15515
8.15888e-36	0.610277	0.41	0.222	4.36239e-31	ME astrocytes 2	Galntl6
1.4983e-35	0.613849	0.257	0.111	8.01112e-31	ME astrocytes 2	Inpp5a
2.03011e-35	0.662357	0.329	0.166	1.08546e-30	ME astrocytes 2	Pcdhgc3
1.94662e-34	0.725672	0.467	0.285	1.04082e-29	ME astrocytes 2	Bhlhe41
4.11148e-34	0.630624	0.272	0.126	2.19833e-29	ME astrocytes 2	Pde6a
1.27125e-33	0.62524	0.384	0.208	6.79714e-29	ME astrocytes 2	Itpr1
1.03042e-32	0.755059	0.279	0.136	5.50944e-28	ME astrocytes 2	Ccdc184
4.38958e-30	0.750037	0.258	0.125	2.34702e-25	ME astrocytes 2	Ddx23
1.6776e-28	0.614731	0.381	0.221	8.96978e-24	ME astrocytes 2	Prmt5
1.62726e-26	0.604096	0.34	0.196	8.70061e-22	ME astrocytes 2	Plxna4
0	3.00132	0.638	0.036	0	Gfap high astrocytes	Slc38a1
0	2.40636	0.445	0.032	0	Gfap high astrocytes	Sulf2
2.80213e-285	2.88518	0.44	0.056	1.49824e-280	Gfap high astrocytes	Gfap
2.46092e-247	1.99144	0.408	0.053	1.3158e-242	Gfap high astrocytes	6330403K07Rik
1.93846e-242	1.44878	0.303	0.026	1.03645e-237	Gfap high astrocytes	Col23a1
6.42253e-242	1.97335	0.92	0.424	3.434e-237	Gfap high astrocytes	Nnat
8.8313e-211	1.45856	0.368	0.05	4.72192e-206	Gfap high astrocytes	Nbl1
1.51094e-152	2.14112	0.485	0.132	8.07869e-148	Gfap high astrocytes	Igfbp5
5.55409e-145	1.19273	0.989	0.913	2.96966e-140	Gfap high astrocytes	Cpe
3.17717e-129	1.44335	0.68	0.287	1.69877e-124	Gfap high astrocytes	Id3
6.29851e-127	1.46531	0.357	0.079	3.36769e-122	Gfap high astrocytes	S100a6
1.52074e-118	0.9092	0.261	0.043	8.13107e-114	Gfap high astrocytes	Ggta1
8.03476e-112	1.38406	0.332	0.075	4.29603e-107	Gfap high astrocytes	Serpina3n
3.79718e-111	1.07207	0.429	0.12	2.03028e-106	Gfap high astrocytes	Basp1
6.98707e-109	0.950203	0.973	0.662	3.73585e-104	Gfap high astrocytes	Sparc
5.68581e-101	0.966013	0.273	0.056	3.04009e-96	Gfap high astrocytes	Id1
5.11082e-98	1.07456	0.67	0.298	2.73265e-93	Gfap high astrocytes	Cd9
3.96628e-96	0.929078	0.366	0.099	2.12069e-91	Gfap high astrocytes	Ndn
2.12719e-95	1.07595	0.44	0.14	1.13737e-90	Gfap high astrocytes	Plat
1.18552e-94	0.852327	0.934	0.715	6.33876e-90	Gfap high astrocytes	Tmem47
1.1635e-87	1.09074	0.81	0.502	6.22102e-83	Gfap high astrocytes	Tuba1a
1.89905e-87	0.969911	0.872	0.58	1.01538e-82	Gfap high astrocytes	Tmbim6
2.8638e-86	0.632311	0.993	0.945	1.53121e-81	Gfap high astrocytes	Scd2
3.47227e-86	1.11817	0.4	0.129	1.85655e-81	Gfap high astrocytes	Timp2
6.04978e-83	0.821442	0.937	0.717	3.2347e-78	Gfap high astrocytes	Mlc1
2.91453e-80	0.847595	0.289	0.073	1.55834e-75	Gfap high astrocytes	Kcne1l
5.83324e-78	0.847265	0.483	0.184	3.11892e-73	Gfap high astrocytes	Rtn1
6.34669e-76	0.836372	0.39	0.129	3.39345e-71	Gfap high astrocytes	Ildr2
7.17188e-71	0.617626	0.968	0.859	3.83466e-66	Gfap high astrocytes	Itm2b
1.36341e-70	0.955167	0.253	0.066	7.28987e-66	Gfap high astrocytes	Hspb8
2.16767e-70	0.767492	0.278	0.076	1.15901e-65	Gfap high astrocytes	Six3
3.65409e-70	1.04211	0.402	0.149	1.95377e-65	Gfap high astrocytes	Il6st
2.64144e-67	0.862955	0.82	0.53	1.41233e-62	Gfap high astrocytes	Id4
1.05783e-65	0.631245	0.964	0.823	5.65602e-61	Gfap high astrocytes	Ntrk2
1.78661e-62	0.739371	0.722	0.395	9.55267e-58	Gfap high astrocytes	Marcks
8.0463e-62	0.831094	0.521	0.23	4.3022e-57	Gfap high astrocytes	Zcchc18
2.3286e-61	0.826533	0.897	0.699	1.24506e-56	Gfap high astrocytes	Dbi
7.82253e-61	0.71192	0.845	0.622	4.18255e-56	Gfap high astrocytes	Gnas
1.3467e-60	0.67372	0.282	0.085	7.20053e-56	Gfap high astrocytes	Atp2b4
2.23966e-60	1.22899	0.483	0.215	1.1975e-55	Gfap high astrocytes	B2m
3.57426e-58	0.81732	0.753	0.468	1.91109e-53	Gfap high astrocytes	Gnai2
2.68782e-57	0.770168	0.25	0.073	1.43713e-52	Gfap high astrocytes	H2-D1
5.56953e-55	0.665462	0.674	0.359	2.97792e-50	Gfap high astrocytes	Gria1
8.41019e-54	0.664519	0.441	0.186	4.49676e-49	Gfap high astrocytes	Nap1l5
7.90231e-51	0.708177	0.532	0.253	4.22521e-46	Gfap high astrocytes	Fam213a
1.44474e-48	0.637768	0.449	0.199	7.72472e-44	Gfap high astrocytes	Mgst1
2.8607e-48	0.936121	0.607	0.344	1.52956e-43	Gfap high astrocytes	Fxyd1
2.6534e-47	0.64957	0.567	0.288	1.41872e-42	Gfap high astrocytes	Itpkb
1.69705e-46	0.606962	0.283	0.1	9.07378e-42	Gfap high astrocytes	Itih5
2.96757e-45	0.63136	0.425	0.19	1.5867e-40	Gfap high astrocytes	Rftn2
7.2609e-44	0.8123	0.62	0.374	3.88226e-39	Gfap high astrocytes	Rpl41
9.70017e-44	0.652886	0.263	0.093	5.18649e-39	Gfap high astrocytes	Grin3a
1.36566e-43	0.619117	0.357	0.15	7.3019e-39	Gfap high astrocytes	Sdcbp
1.70503e-43	0.610671	0.269	0.097	9.11645e-39	Gfap high astrocytes	Emp2
3.04335e-43	0.684331	0.337	0.139	1.62722e-38	Gfap high astrocytes	Mtch1
3.14426e-39	0.670781	0.62	0.369	1.68117e-34	Gfap high astrocytes	Pea15a
1.51282e-38	0.610801	0.794	0.545	8.08874e-34	Gfap high astrocytes	Slc7a11
2.32393e-36	0.666676	0.318	0.141	1.24256e-31	Gfap high astrocytes	Ulk4
4.81525e-36	0.67248	0.687	0.449	2.57462e-31	Gfap high astrocytes	Pbx1
2.78358e-35	0.904389	0.329	0.153	1.48832e-30	Gfap high astrocytes	Fbxo2
1.58692e-33	0.67191	0.5	0.277	8.48496e-29	Gfap high astrocytes	H2-K1
8.57009e-33	0.646459	0.354	0.172	4.58226e-28	Gfap high astrocytes	Ctnnb1
6.03749e-26	0.640746	0.261	0.122	3.22813e-21	Gfap high astrocytes	Aldh1a1
7.74529e-21	0.626808	0.868	0.762	4.14125e-16	Gfap high astrocytes	Aqp4
8.35516e-19	0.786976	0.912	0.822	4.46734e-14	Gfap high astrocytes	mt-Rnr2

## Sheet:  9 - spatial deconvolution Fig5
Spatial Deconvolution Analysis - Differential abundance of cell types
Cortex vs. ME pericyte-enriched regions
Feature	Estimate	P	FDR		Calculated with GeoMXTools
Astro	2.306	3e-14	5.2e-13		positive estimate = higher in cortex
VLMC	-1.614	0.047	0.29		negative estimate = higher in ME
L5.PT.CTX	1.16	0.058	0.29
Endo	-0.966	0.069	0.29
Micro.PVM	-0.84	0.11	0.33
Sst	0.078	0.13	0.33
SMC.Peri	-0.404	0.15	0.33
V3d	-0.149	0.16	0.33
Sst.Chodl	0.005	0.19	0.36
L5.IT.CTX	0.185	0.28	0.47
CA3	0.091	0.31	0.47
L2.3.IT.CTX.2	0.026	0.41	0.54
Meis2	-0.024	0.44	0.54
L6b.CTX	0.009	0.51	0.54
Car3	0.016	0.52	0.54
CR	0.073	0.52	0.54
Oligo	0.114	0.54	0.54
ME pericyte-enriched vs. ME fibroblast-enriched regions
Feature	Estimate	P	FDR		Calculated with GeoMXTools
Endo	0.943	0.013	0.14		positive estimate = higher in pericyte region
VLMC	-0.844	0.17	0.69		negative estimate = higher in fibroblast region
Astro	0.353	0.24	0.69
Sst.Chodl	0	0.28	0.69
Oligo	-0.603	0.31	0.69
V3d	0.056	0.44	0.8
Micro.PVM	0.14	0.56	0.8
SMC.Peri	0.106	0.58	0.8
L5.PT.CTX	-0.075	0.68	0.8
Meis2	-0.029	0.73	0.8
CA3	-0.012	0.84	0.84

[truncated: 9 more sheets: 10 - GeoMX transcripts removed, 11 - pericyte DEGs, Fig. 5, 12 - ME fibroblast DEGs GeoMX, 13 - pericytes pathways, Fig. 5, 14 - fibroblast DEGs scRNAseq, 15 - LRs EC ligand Fig. 7, 16 - LRs EC receptor Fig. 7, 17 - CellChat Results - ME, 18 - CellChat Results - cortex]
